# Supplementary material for: Drosophila primary microRNA-8 encodes a microRNA-encoded peptide acting in parallel of miR-8
Source: Genome Biol. 2021 Apr 23;22:118. doi: 10.1186/s13059-021-02345-8 (PMC8063413; doi:10.1186/s13059-021-02345-8)
Supplement: Supplementary file 2 — Additional file 2. list of sORF peptides defined from Rib-seq analyses. [file 13059_2021_2345_MOESM2_ESM.xlsx]

## Sheet: Aspden
MiR	mir	peptide aspden	gene	MI	sORF peptides	chr 5.50	str	start_hairpin	start peptide	end peptide	status
MI0000432	mir-iab-4-RM	FBtr0083362_11	FBtr0083362	MI0000432	MALFLSPLTGVIDFYWINIAFRMIWPSFRYHLAGFLTLRSGQ*	chr3R	+	12681997	12677043	12677168	ok
MI0000432	mir-iab-4-RM	FBtr0083362_12	FBtr0083362	MI0000432	MTKTQSSGKAGPRTSIYGGIEGHVLCDKCWLNVCGYRNHFRFSGPIPVEKSAGQQQPPNTRHRTTGSEENACKIGRTRVRARHERTGRKETTITRTRRLAFLLFLSAPFSCGRAIVGSTTPRVRFQSTN*	chr3R	+	12681997	12677168	12681888	ok
MI0000432	mir-iab-4-RM	FBtr0083362_13	FBtr0083362	MI0000432	MVSSLSAFGSATTHNFQHF*	chr3R	+	12681997	12681915	12681971	ok
MI0000432	mir-iab-4-RM	FBtr0083362_14	FBtr0083362	MI0000432	MAILCDLVNVY*	chr3R	+	12681997	12681978	12682010	ok
MI0000432	mir-iab-4-RM	FBtr0083363_11	FBtr0083363	MI0000432	MALFLSPLTGVIDFYWINIAFRMIWPSFRYHLAGFLTLRSGQ*	chr3R	+	12681997	12677043	12677168	ok
MI0000432	mir-iab-4-RM	FBtr0083363_12	FBtr0083363	MI0000432	MTKTQSSGKAGPRTSIYGGIEGHVLCDKCWLNVCGYRNHFRFSGPIPVEKSAGQQQPPNTRHRTTGSEENACKIGRTRVRARHERTGRKETTITRTRRLAFLLFLSAPFSCGRAIVGSTTPRVRFQSTN*	chr3R	+	12681997	12677168	12681888	ok
MI0000363	mir-279-RM	FBtr0085391_1	FBtr0085391	MI0000363	MAGVCVCAILNSNFR*	chr3R	+	25041307	25040426	25040470	ok
MI0000363	mir-279-RM	FBtr0085391_10	FBtr0085391	MI0000363	MELGLELELEFILLFLVGGGPVFHIDFLSICD*	chr3R	+	25041307	25041281	25041376	ok
MI0005857	mir-996-RM	FBtr0085391_11	FBtr0085391	MI0005857	MSRTHTTSFRRNDRKKKKEKSTCSSAQKRGKESPKGRAIAEERLDCRPEIK*	chr3R	+	25042906	25041521	25041673	ok
MI0005857	mir-996-RM	FBtr0085391_12	FBtr0085391	MI0005857	MKINANLDHFRAKQNRPRTMIPQIQN*	chr3R	+	25042906	25041673	25041750	ok
MI0005857	mir-996-RM	FBtr0085391_13	FBtr0085391	MI0005857	MLDKTESVPFCFL*	chr3R	+	25042906	25041941	25041979	ok
MI0005857	mir-996-RM	FBtr0085391_14	FBtr0085391	MI0005857	MLIISMVLKYFKTIIYPATVFFVIFLCSSASLT*	chr3R	+	25042906	25041997	25042095	ok
MI0005857	mir-996-RM	FBtr0085391_15	FBtr0085391	MI0005857	MHLYTPPNLTNNNFHRIGWLACITHYMYRILSNSALCFCAPISRNSNCSDATILKQFSKTTAILIPIPILSAFRQRRIMFVGAREWWEEEVPHIIV*	chr3R	+	25042906	25042190	25042477	ok
MI0005857	mir-996-RM	FBtr0085391_16	FBtr0085391	MI0005857	MKTDQTDRNCWQAREQ*	chr3R	+	25042906	25042648	25042695	ok
MI0005857	mir-996-RM	FBtr0085391_17	FBtr0085391	MI0005857	MQTTKPQTENPLSNAQYSKPKTKEKNQSQSQTQSPITKMPQKVVQGQ*	chr3R	+	25042906	25042705	25042845	ok
MI0005857	mir-996-RM	FBtr0085391_18	FBtr0085391	MI0005857	MTCKLLSPKRKTHCPMPNIQNPKRKRKTKAKAKPNHQSQKCHRKSCRGNNHHPGEKGAQ*	chr3R	+	25042906	25042700	25042876	ok
MI0005857	mir-996-RM	FBtr0085391_19	FBtr0085391	MI0005857	MWGRMLFSDSILSANMDLVHGGS*	chr3R	+	25042906	25042885	25042953	ok
MI0000363	mir-279-RM	FBtr0085391_2	FBtr0085391	MI0000363	MYALHRHRSQI*	chr3R	+	25041307	25040499	25040531	ok
MI0000363	mir-279-RM	FBtr0085391_3	FBtr0085391	MI0000363	MNTNGCKQHLQFKCAV*	chr3R	+	25041307	25040548	25040595	ok
MI0000363	mir-279-RM	FBtr0085391_4	FBtr0085391	MI0000363	MQAAFTVQMCRLIRNDLISIAI*	chr3R	+	25041307	25040562	25040627	ok
MI0000363	mir-279-RM	FBtr0085391_5	FBtr0085391	MI0000363	MYVYMFVSVCNSPYFFNSKNRQKKNTTTRGQDILEK*	chr3R	+	25041307	25040680	25040787	ok
MI0000363	mir-279-RM	FBtr0085391_6	FBtr0085391	MI0000363	MYICLCLCVIRHTSSIQRTDRRRTQQQEGKTYLRNKAKPTATTIAINMILFRSLSRSLPFCCARV*	chr3R	+	25041307	25040684	25040878	ok
MI0000363	mir-279-RM	FBtr0085391_7	FBtr0085391	MI0000363	MYISGRATQKKDTLNFPYIFAPANKRFFCGVATPPCRSWNF*	chr3R	+	25041307	25040906	25041028	ok
MI0000363	mir-279-RM	FBtr0085391_8	FBtr0085391	MI0000363	MCMCVELIRSRES*	chr3R	+	25041307	25041064	25041102	ok
MI0000363	mir-279-RM	FBtr0085391_9	FBtr0085391	MI0000363	MGRAHCRVLCFALSLNN*	chr3R	+	25041307	25041179	25041229	ok
MI0017745	mir-4959-RM	FBtr0091949_3	FBtr0091949	MI0017745	DDDFGSPFTPNS	chrX	-	19063164	19065241	19065273	partial
MI0000363	mir-279-RM	FBtr0303426_1	FBtr0303426	MI0000363	MAGVCVCAILNSNFR*	chr3R	+	25041307	25040426	25040470	ok
MI0000363	mir-279-RM	FBtr0303426_2	FBtr0303426	MI0000363	MYALHRHRSQI*	chr3R	+	25041307	25040499	25040531	ok
MI0000363	mir-279-RM	FBtr0303426_3	FBtr0303426	MI0000363	MNTNGCKQHLQFKCAV*	chr3R	+	25041307	25040548	25040595	ok
MI0000363	mir-279-RM	FBtr0303426_4	FBtr0303426	MI0000363	MQAAFTVQMCRLIRNDLISIAI*	chr3R	+	25041307	25040562	25040627	ok
MI0000363	mir-279-RM	FBtr0303426_5	FBtr0303426	MI0000363	MILFRSLSRSLPFCCARV*	chr3R	+	25041307	25040825	25040878	ok
MI0000363	mir-279-RM	FBtr0303427_1	FBtr0303427	MI0000363	MAGVCVCAILNSNFR*	chr3R	+	25041307	25040426	25040470	ok
MI0005857	mir-996-RM	FBtr0303427_10	FBtr0303427	MI0005857	MSRTHTTSFRRNDRKKKKEKSTCSSAQKRGKESPKGRAIAEERLDCRPEIK*	chr3R	+	25042906	25041521	25041673	ok
MI0005857	mir-996-RM	FBtr0303427_11	FBtr0303427	MI0005857	MKINANLDHFRAKQNRPRTMIPQIQN*	chr3R	+	25042906	25041673	25041750	ok
MI0005857	mir-996-RM	FBtr0303427_12	FBtr0303427	MI0005857	MLDKTESVPFCFL*	chr3R	+	25042906	25041941	25041979	ok
MI0005857	mir-996-RM	FBtr0303427_13	FBtr0303427	MI0005857	MLIISMVLKYFKTIIYPATVFFVIFLCSSASLT*	chr3R	+	25042906	25041997	25042095	ok
MI0005857	mir-996-RM	FBtr0303427_14	FBtr0303427	MI0005857	MHLYTPPNLTNNNFHRIGWLACITHYMYRILSNSALCFCAPISRNSNCSDATILKQFSKTTAILIPIPILSAFRQRRIMFVGAREWWEEEVPHIIV*	chr3R	+	25042906	25042190	25042477	ok
MI0005857	mir-996-RM	FBtr0303427_15	FBtr0303427	MI0005857	MKTDQTDRNCWQAREQ*	chr3R	+	25042906	25042648	25042695	ok
MI0005857	mir-996-RM	FBtr0303427_16	FBtr0303427	MI0005857	MQTTKPQTENPLSNAQYSKPKTKEKNQSQSQTQSPITKMPQKVVQGQ*	chr3R	+	25042906	25042705	25042845	ok
MI0005857	mir-996-RM	FBtr0303427_17	FBtr0303427	MI0005857	MTCKLLSPKRKTHCPMPNIQNPKRKRKTKAKAKPNHQSQKCHRKSCRGNNHHPGEKGAQ*	chr3R	+	25042906	25042700	25042876	ok
MI0005857	mir-996-RM	FBtr0303427_18	FBtr0303427	MI0005857	MWGRMLFSDSILSANMDLVHGGS*	chr3R	+	25042906	25042885	25042953	ok
MI0000363	mir-279-RM	FBtr0303427_2	FBtr0303427	MI0000363	MYALHRHRSQI*	chr3R	+	25041307	25040499	25040531	ok
MI0000363	mir-279-RM	FBtr0303427_3	FBtr0303427	MI0000363	MNTNGCKQHLQFKCAV*	chr3R	+	25041307	25040548	25040595	ok
MI0000363	mir-279-RM	FBtr0303427_4	FBtr0303427	MI0000363	MQAAFTVQMCRLIRNDLISIAI*	chr3R	+	25041307	25040562	25040627	ok
MI0000363	mir-279-RM	FBtr0303427_5	FBtr0303427	MI0000363	MILFRSLSRSLPFCCARV*	chr3R	+	25041307	25040825	25040878	ok
MI0000363	mir-279-RM	FBtr0303427_6	FBtr0303427	MI0000363	MYISGRATQKKDTLNFPYIFAPANKRFFCGVATPPCRSWNF*	chr3R	+	25041307	25040906	25041028	ok
MI0000363	mir-279-RM	FBtr0303427_7	FBtr0303427	MI0000363	MCMCVELIRSRES*	chr3R	+	25041307	25041064	25041102	ok
MI0000363	mir-279-RM	FBtr0303427_8	FBtr0303427	MI0000363	MGRAHCRVLCFALSLNN*	chr3R	+	25041307	25041179	25041229	ok
MI0000363	mir-279-RM	FBtr0303427_9	FBtr0303427	MI0000363	MELGLELELEFILLFLVGGGPVFHIDFLSICD*	chr3R	+	25041307	25041281	25041376	ok
MI0005805	mir-iab-8-RM	FBtr0306338_2	FBtr0306338	MI0005805	NNYSAKNLRLRVCLCVFITFVDYAYKNYTSPRSQRSGHQLQQRTTIILQKW	chr3R	-	12681997	12659492	12684851	corrected partial
MI0005805	mir-iab-8-RM	FBtr0306339_2	FBtr0306339	MI0005805	NNYSAKNLRLRVCLCVFITFVDYAYKNYTSPRSQRSGHQLQQRTTIILQKW	chr3R	-	12681997	12659492	12684851	corrected partial
MI0005805	mir-iab-8-RM	FBtr0306340_11	FBtr0306340	MI0005805	NNYSAKNLRLRVCLCVFITFVDYAYKNYTSPRSQRSGHQLQQRTTIILQKW	chr3R	-	12681997	12659492	12684851	corrected partial
MI0005812	mir-958-RM	FBtr0306851_1	FBtr0306851	MI0005812	MVDIFGGLKCSELSSRIFHDRRVYGK*	chr3L	-	22662389	22662464	22662541	ok
MI0000343	bft-RM	FBtr0306897_10	FBtr0306897	MI0000343	MSETPRYSNAFLNRCATPISNSFKFC*	chr2L	-	11953410	11958276	11958353	ok
MI0000343	bft-RM	FBtr0306897_11	FBtr0306897	MI0000343	MKYFSAFCMHCLL*	chr2L	-	11953410	11958136	11958174	ok
MI0000343	bft-RM	FBtr0306897_12	FBtr0306897	MI0000343	MAQDLMDLTDGGDFWTK*	chr2L	-	11953410	11958051	11958101	ok
MI0000343	bft-RM	FBtr0306897_13	FBtr0306897	MI0000343	MGHQTKPTTANWPSKGLFS*	chr2L	-	11953410	11957925	11957981	ok
MI0000343	bft-RM	FBtr0306897_14	FBtr0306897	MI0000343	MVSQTKILINEIFFGLLHALSTVGIPAHRKYNQSWPKTSWISQMVEIFGQSELECVDKFVSCRHGLTGKLSNQSWAIKRSRPQRIGLRKVCLVS*	chr2L	-	11953410	11957921	11958202	ok
MI0000343	bft-RM	FBtr0306897_15	FBtr0306897	MI0000343	MLTKISQSVVVVAARTS*	chr2L	-	11953410	11957781	11957831	ok
MI0000343	bft-RM	FBtr0306897_16	FBtr0306897	MI0000343	MLMLINEITLVENVDKNLTISSSSCCSNKLIQVCLYF*	chr2L	-	11953410	11957758	11957868	ok
MI0000343	bft-RM	FBtr0306897_17	FBtr0306897	MI0000343	MRLKRNIKLH*	chr2L	-	11953410	11957711	11957740	ok
MI0000343	bft-RM	FBtr0306897_18	FBtr0306897	MI0000343	MRRNKRLRQRTRIQLGQISSGRALHLRMSKSGKPATHTEW*	chr2L	-	11953410	11957509	11957628	ok
MI0000343	bft-RM	FBtr0306897_19	FBtr0306897	MI0000343	MNHGPAHTKCVETKDSGNELEFNSARFQAAEHFTYVCPNQGNQQPTQNGRKIEKQMKRDPHRKAS*	chr2L	-	11953410	11957460	11957654	ok
MI0000343	bft-RM	FBtr0306897_20	FBtr0306897	MI0000343	MTIFLAPLNASFSRHSLTFVWSI*	chr2L	-	11953410	11957355	11957423	ok
MI0000343	bft-RM	FBtr0306897_21	FBtr0306897	MI0000343	MGIIFFFFLPQFMSQKDTDRQND*	chr2L	-	11953410	11956964	11957032	ok
MI0000343	bft-RM	FBtr0306897_22	FBtr0306897	MI0000343	MINMKWRGMGTLDWQSEMLKAI*	chr2L	-	11953410	11956903	11956968	ok
MI0000343	bft-RM	FBtr0306897_23	FBtr0306897	MI0000343	MVHSIVAHPSRFIYTSLPAAIEKKNNCKSRLNFIIKMRIISR*	chr2L	-	11953410	11956727	11956852	ok
MI0000343	bft-RM	FBtr0306897_24	FBtr0306897	MI0000343	MQQRLLTYIWLIRINLHARKCM*	chr2L	-	11953410	11956628	11956693	ok
MI0000343	bft-RM	FBtr0306897_25	FBtr0306897	MI0000343	MKFISCNSIKRHATEAADLYMVNKNQLTCPQMYVGMLVA*	chr2L	-	11953410	11956611	11956727	ok
MI0000343	bft-RM	FBtr0306897_26	FBtr0306897	MI0000343	MPANVCRNAGGIKTIQIYRYPY*	chr2L	-	11953410	11956579	11956644	ok
MI0000343	bft-RM	FBtr0306897_27	FBtr0306897	MI0000343	MRNFRSASYATHVETKPKANETVTIRQSCT*	chr2L	-	11953410	11956375	11956464	ok
MI0000343	bft-RM	FBtr0306897_28	FBtr0306897	MI0000343	MHIIMPSIYGNYQ*	chr2L	-	11953410	11956343	11956381	ok
MI0000343	bft-RM	FBtr0306897_29	FBtr0306897	MI0000343	MAIINEIYNNPRNVTKT*	chr2L	-	11953410	11956306	11956356	ok
MI0000343	bft-RM	FBtr0306897_8	FBtr0306897	MI0000343	MPKAHDPDLW*	chr2L	-	11953410	11958448	11958477	ok
MI0000343	bft-RM	FBtr0306897_9	FBtr0306897	MI0000343	MARKTEITLRIIKSS*	chr2L	-	11953410	11958366	11958410	ok
MI0000343	bft-RM	FBtr0306898_36	FBtr0306898	MI0000343	MPKAHDPDLW*	chr2L	-	11953410	11958448	11958477	ok
MI0000343	bft-RM	FBtr0306898_37	FBtr0306898	MI0000343	MARKTEITLRIIKSS*	chr2L	-	11953410	11958366	11958410	ok
MI0000343	bft-RM	FBtr0306898_38	FBtr0306898	MI0000343	MSETPRYSNAFLNRCATPISNSFKFC*	chr2L	-	11953410	11958276	11958353	ok
MI0000343	bft-RM	FBtr0306898_39	FBtr0306898	MI0000343	MKYFSAFCMHCLL*	chr2L	-	11953410	11958136	11958174	ok
MI0000343	bft-RM	FBtr0306898_40	FBtr0306898	MI0000343	MAQDLMDLTDGGDFWTK*	chr2L	-	11953410	11958051	11958101	ok
MI0000343	bft-RM	FBtr0306898_41	FBtr0306898	MI0000343	MGHQTKPTTANWPSKGLFS*	chr2L	-	11953410	11957925	11957981	ok
MI0000343	bft-RM	FBtr0306898_42	FBtr0306898	MI0000343	MVSQTKILINEIFFGLLHALSTVGIPAHRKYNQSWPKTSWISQMVEIFGQSELECVDKFVSCRHGLTGKLSNQSWAIKRSRPQRIGLRKVCLVS*	chr2L	-	11953410	11957921	11958202	ok
MI0000343	bft-RM	FBtr0306898_43	FBtr0306898	MI0000343	MLTKISQSVVVVAARTS*	chr2L	-	11953410	11957781	11957831	ok
MI0000343	bft-RM	FBtr0306898_44	FBtr0306898	MI0000343	MLMLINEITLVENVDKNLTISSSSCCSNKLIQVCLYF*	chr2L	-	11953410	11957758	11957868	ok
MI0000343	bft-RM	FBtr0306898_45	FBtr0306898	MI0000343	MRLKRNIKLH*	chr2L	-	11953410	11957711	11957740	ok
MI0000343	bft-RM	FBtr0306898_46	FBtr0306898	MI0000343	MRRNKRLRQRTRIQLGQISSGRALHLRMSKSGKPATHTEW*	chr2L	-	11953410	11957509	11957628	ok
MI0000343	bft-RM	FBtr0306898_47	FBtr0306898	MI0000343	MNHGPAHTKCVETKDSGNELEFNSARFQAAEHFTYVCPNQGNQQPTQNGRKIEKQMKRDPHRKAS*	chr2L	-	11953410	11957460	11957654	ok
MI0000343	bft-RM	FBtr0306898_48	FBtr0306898	MI0000343	MTIFLAPLNASFSRHSLTFVWSI*	chr2L	-	11953410	11957355	11957423	ok
MI0000343	bft-RM	FBtr0306898_49	FBtr0306898	MI0000343	MGIIFFFFLPQFMSQKDTDRQND*	chr2L	-	11953410	11956964	11957032	ok
MI0000343	bft-RM	FBtr0306898_50	FBtr0306898	MI0000343	MINMKWRGMGTLDWQSEMLKAI*	chr2L	-	11953410	11956903	11956968	ok
MI0000343	bft-RM	FBtr0306898_51	FBtr0306898	MI0000343	MVHSIVAHPSRFIYTSLPAAIEKKNNCKSRLNFIIKMRIISR*	chr2L	-	11953410	11956727	11956852	ok
MI0000343	bft-RM	FBtr0306898_52	FBtr0306898	MI0000343	MQQRLLTYIWLIRINLHARKCM*	chr2L	-	11953410	11956628	11956693	ok
MI0000343	bft-RM	FBtr0306898_53	FBtr0306898	MI0000343	MKFISCNSIKRHATEAADLYMVNKNQLTCPQMYVGMLVA*	chr2L	-	11953410	11956611	11956727	ok
MI0000343	bft-RM	FBtr0306898_54	FBtr0306898	MI0000343	MPANVCRNAGGIKTIQIYRYPY*	chr2L	-	11953410	11956579	11956644	ok
MI0000343	bft-RM	FBtr0306898_55	FBtr0306898	MI0000343	MRNFRSASYATHVETKPKANETVTIRQSCT*	chr2L	-	11953410	11956375	11956464	ok
MI0000343	bft-RM	FBtr0306898_56	FBtr0306898	MI0000343	MHIIMPSIYGNYQ*	chr2L	-	11953410	11956343	11956381	ok
MI0000343	bft-RM	FBtr0306898_57	FBtr0306898	MI0000343	MAIINEIYNNPRNVTKT*	chr2L	-	11953410	11956306	11956356	ok
MI0000343	bft-RM	FBtr0306899_36	FBtr0306899	MI0000343	MPKAHDPDLW*	chr2L	-	11953410	11958448	11958477	ok
MI0000343	bft-RM	FBtr0306899_37	FBtr0306899	MI0000343	MARKTEITLRIIKSS*	chr2L	-	11953410	11958366	11958410	ok
MI0000343	bft-RM	FBtr0306899_38	FBtr0306899	MI0000343	MSETPRYSNAFLNRCATPISNSFKFC*	chr2L	-	11953410	11958276	11958353	ok
MI0000343	bft-RM	FBtr0306899_39	FBtr0306899	MI0000343	MKYFSAFCMHCLL*	chr2L	-	11953410	11958136	11958174	ok
MI0000343	bft-RM	FBtr0306899_40	FBtr0306899	MI0000343	MAQDLMDLTDGGDFWTK*	chr2L	-	11953410	11958051	11958101	ok
MI0000343	bft-RM	FBtr0306899_41	FBtr0306899	MI0000343	MGHQTKPTTANWPSKGLFS*	chr2L	-	11953410	11957925	11957981	ok
MI0000343	bft-RM	FBtr0306899_42	FBtr0306899	MI0000343	MVSQTKILINEIFFGLLHALSTVGIPAHRKYNQSWPKTSWISQMVEIFGQSELECVDKFVSCRHGLTGKLSNQSWAIKRSRPQRIGLRKVCLVS*	chr2L	-	11953410	11957921	11958202	ok
MI0000343	bft-RM	FBtr0306899_43	FBtr0306899	MI0000343	MLTKISQSVVVVAARTS*	chr2L	-	11953410	11957781	11957831	ok
MI0000343	bft-RM	FBtr0306899_44	FBtr0306899	MI0000343	MLMLINEITLVENVDKNLTISSSSCCSNKLIQVCLYF*	chr2L	-	11953410	11957758	11957868	ok
MI0000343	bft-RM	FBtr0306899_45	FBtr0306899	MI0000343	MRLKRNIKLH*	chr2L	-	11953410	11957711	11957740	ok
MI0000343	bft-RM	FBtr0306899_46	FBtr0306899	MI0000343	MRRNKRLRQRTRIQLGQISSGRALHLRMSKSGKPATHTEW*	chr2L	-	11953410	11957509	11957628	ok
MI0000343	bft-RM	FBtr0306899_47	FBtr0306899	MI0000343	MNHGPAHTKCVETKDSGNELEFNSARFQAAEHFTYVCPNQGNQQPTQNGRKIEKQMKRDPHRKAS*	chr2L	-	11953410	11957460	11957654	ok
MI0000343	bft-RM	FBtr0306899_48	FBtr0306899	MI0000343	MTIFLAPLNASFSRHSLTFVWSI*	chr2L	-	11953410	11957355	11957423	ok
MI0000343	bft-RM	FBtr0306899_49	FBtr0306899	MI0000343	MGIIFFFFLPQFMSQKDTDRQND*	chr2L	-	11953410	11956964	11957032	ok
MI0000343	bft-RM	FBtr0306899_50	FBtr0306899	MI0000343	MINMKWRGMGTLDWQSEMLKAI*	chr2L	-	11953410	11956903	11956968	ok
MI0000343	bft-RM	FBtr0306899_51	FBtr0306899	MI0000343	MVHSIVAHPSRFIYTSLPAAIEKKNNCKSRLNFIIKMRIISR*	chr2L	-	11953410	11956727	11956852	ok
MI0000343	bft-RM	FBtr0306899_52	FBtr0306899	MI0000343	MQQRLLTYIWLIRINLHARKCM*	chr2L	-	11953410	11956628	11956693	ok
MI0000343	bft-RM	FBtr0306899_53	FBtr0306899	MI0000343	MKFISCNSIKRHATEAADLYMVNKNQLTCPQMYVGMLVA*	chr2L	-	11953410	11956611	11956727	ok
MI0000343	bft-RM	FBtr0306899_54	FBtr0306899	MI0000343	MPANVCRNAGGIKTIQIYRYPY*	chr2L	-	11953410	11956579	11956644	ok
MI0000343	bft-RM	FBtr0306899_55	FBtr0306899	MI0000343	MRNFRSASYATHVETKPKANETVTIRQSCT*	chr2L	-	11953410	11956375	11956464	ok
MI0000343	bft-RM	FBtr0306899_56	FBtr0306899	MI0000343	MHIIMPSIYGNYQ*	chr2L	-	11953410	11956343	11956381	ok
MI0000343	bft-RM	FBtr0306899_57	FBtr0306899	MI0000343	MAIINEIYNNPRNVTKT*	chr2L	-	11953410	11956306	11956356	ok
MI0000343	bft-RM	FBtr0306899_58	FBtr0306899	MI0000343	MIMMWPMLLF*	chr2L	-	11953410	11956143	11956172	ok
MI0000343	bft-RM	FBtr0306899_59	FBtr0306899	MI0000343	MPIGFQLDAVRSSALRFCFLLECACCYRYQSNLHCHLGQLEPAEISKIHLFSRYLT*	chr2L	-	11953410	11955910	11956077	ok
MI0000343	bft-RM	FBtr0306899_60	FBtr0306899	MI0000343	MESDSQIFGQYLKRKRVKSIR*	chr2L	-	11953410	11955810	11955872	ok
MI0000343	bft-RM	FBtr0306899_61	FBtr0306899	MI0000343	MAKRGGWLAGGGQVSVVHIPLGEVLSPWP*	chr2L	-	11953410	11955704	11955790	ok
MI0000343	bft-RM	FBtr0306899_62	FBtr0306899	MI0000343	MAMTCGVRMWVTRSDEGYHDFLTGFVT*	chr2L	-	11953410	11955630	11955710	ok
MI0000343	bft-RM	FBtr0306899_63	FBtr0306899	MI0000343	MHVVKSLDGVLSQLADEWSLLAPPGTAELSNSTGWPAI*	chr2L	-	11953410	11955337	11955450	ok
MI0000343	bft-RM	FBtr0306899_64	FBtr0306899	MI0000343	MACCRSWLMNGVCWRHREQQNYQTPPDGRPSRAT*	chr2L	-	11953410	11955327	11955428	ok
MI0000343	bft-RM	FBtr0306899_65	FBtr0306899	MI0000343	MESAGATGNSRTIKLHRMAGHLGQLDRLELRVWSLALQTATRTRCGYIGAITSGKSNLR*	chr2L	-	11953410	11955224	11955400	ok
MI0000343	bft-RM	FBtr0306899_66	FBtr0306899	MI0000343	MKSFHLLFFFSFVIYNVCNFHSYRWQQIDHFN*	chr2L	-	11953410	11955129	11955224	ok
MI0000343	bft-RM	FBtr0306899_67	FBtr0306899	MI0000343	MNMANRKGQHRDDPFFSVSLLLFPPRPAHICIFCCRD*	chr2L	-	11953410	11954951	11955061	ok
MI0000343	bft-RM	FBtr0306899_68	FBtr0306899	MI0000343	MILFFLFLCYFSRLVPLTFAYFVVEIKRVNLSLKIMFEIGHRDTRDCSRGKEVRKKKTTFETQAAVDFQLFRIEFVFLVF*	chr2L	-	11953410	11954788	11955027	ok
MI0000343	bft-RM	FBtr0306899_69	FBtr0306899	MI0000343	MAVASRRMRGMSMPTDVLIYRCLISKLTEKKKRVAITSSGAAFGICINWPKTKKKADKNRGKLSRAK*	chr2L	-	11953410	11954561	11954761	ok
MI0000343	bft-RM	FBtr0306899_70	FBtr0306899	MI0000343	MSRAIGCYNLFGQRQVNLGLHALGGNYQLNNN*	chr2L	-	11953410	11954342	11954437	ok
MI0000343	bft-RM	FBtr0306899_71	FBtr0306899	MI0000343	MKRDETRRGNEIGAFFVTGDVFPAFRAEKSSIMSDVNPGVTDVQSNWMLQFVWPATSQFGVTCPRRKLPTKQQLA*	chr2L	-	11953410	11954337	11954561	ok
MI0000343	bft-RM	FBtr0306899_72	FBtr0306899	MI0000343	MEMLLSYPLSN*	chr2L	-	11953410	11954147	11954179	ok
MI0000343	bft-RM	FBtr0306899_73	FBtr0306899	MI0000343	MENAGHKERENSNCNFMQHAAAK*	chr2L	-	11953410	11954027	11954095	ok
MI0000343	bft-RM	FBtr0306899_74	FBtr0306899	MI0000343	MLGTRSGKIPIVILCNTQPQNDFHSKLCGQPQL*	chr2L	-	11953410	11953990	11954088	ok
MI0000343	bft-RM	FBtr0306899_75	FBtr0306899	MI0000343	MRPTAVVAMEHATWISHACPQ*	chr2L	-	11953410	11953946	11954008	ok
MI0000343	bft-RM	FBtr0306899_76	FBtr0306899	MI0000343	MQHGFPTHAPNE*	chr2L	-	11953410	11953942	11953977	ok
MI0000343	bft-RM	FBtr0306899_77	FBtr0306899	MI0000343	MYEYIYVPIYRYVSL*	chr2L	-	11953410	11953894	11953938	ok
MI0000343	bft-RM	FBtr0306899_78	FBtr0306899	MI0000343	MIFTANYAANRSCSHGTCNMDFPRMPPMNECMSIYMYLYTDMCLYSAEATSAI*	chr2L	-	11953410	11953869	11954027	ok
MI0000343	bft-RM	FBtr0306899_79	FBtr0306899	MI0000343	MFWPTWDRNCWGVQVLVRTMR*	chr2L	-	11953410	11953722	11953784	ok
MI0000343	bft-RM	FBtr0306899_80	FBtr0306899	MI0000343	MRISSQRMAEVVAAKRFSPNADGFMNSLTCFLLILFLEFHKLNEDLKGIQCMRVSNPI*	chr2L	-	11953410	11953549	11953722	ok
MI0000387	ban-RM	FBtr0306918_100	FBtr0306918	MI0000387	MKQNKKKTKRKEGKNERLKP*	chr3L	+	642208	641838	641897	ok
MI0000387	ban-RM	FBtr0306918_63	FBtr0306918	MI0000387	MVNITTPLCYLIQLLIYICM*	chr3L	+	642208	637370	637429	ok
MI0000387	ban-RM	FBtr0306918_64	FBtr0306918	MI0000387	MYVRRFMIRFL*	chr3L	+	642208	637423	637455	ok
MI0000387	ban-RM	FBtr0306918_65	FBtr0306918	MI0000387	MRITCFLLDRGYYH*	chr3L	+	642208	637502	637543	ok
MI0000387	ban-RM	FBtr0306918_66	FBtr0306918	MI0000387	MIGGQYAHHVLPIRSRVLSLGSVWCASVRFGSVRADFRPGQKQLHRKGEFFCHRIGSHLPYDR*	chr3L	+	642208	637486	637674	ok
MI0000387	ban-RM	FBtr0306918_67	FBtr0306918	MI0000387	MQPAGNGNGYANGKENGNASASTSASASPSTS*	chr3L	+	642208	637680	637775	ok
MI0000387	ban-RM	FBtr0306918_68	FBtr0306918	MI0000387	MEMGMRMGRKTVMPVPVPVPLPVPPRHRCAPQVVVYRGPADKLY*	chr3L	+	642208	637696	637827	ok
MI0000387	ban-RM	FBtr0306918_69	FBtr0306918	MI0000387	MVLTLLRWCCK*	chr3L	+	642208	637839	637871	ok
MI0000387	ban-RM	FBtr0306918_70	FBtr0306918	MI0000387	MASHVIYSWAYRRWPVDKP*	chr3L	+	642208	638098	638154	ok
MI0000387	ban-RM	FBtr0306918_71	FBtr0306918	MI0000387	MFVATGLWHHMSFIVGPTVVGLLISRRLSACFVTGLLGSGCSGPYSASTEGSTQVCVHFRNSRNSCVK*	chr3L	+	642208	638078	638281	ok
MI0000387	ban-RM	FBtr0306918_72	FBtr0306918	MI0000387	MDGIDTGTVGWIDWFDCGPS*	chr3L	+	642208	638378	638437	ok
MI0000387	ban-RM	FBtr0306918_73	FBtr0306918	MI0000387	MALIRGQLAGLIGLIVGHRKYTWRPVYFREIANQKGAQA*	chr3L	+	642208	638382	638498	ok
MI0000387	ban-RM	FBtr0306918_74	FBtr0306918	MI0000387	MQPTDTTLLRFWIQ*	chr3L	+	642208	638728	638769	ok
MI0000387	ban-RM	FBtr0306918_75	FBtr0306918	MI0000387	MHAADRYNTPPLLDPVDPPSDLRP*	chr3L	+	642208	638724	638795	ok
MI0000387	ban-RM	FBtr0306918_76	FBtr0306918	MI0000387	MEFPINKFMTNVTKIPRATLAPRPSLQMCVCVVNDLVHIKFRNSIYKLVIEKIHTHTSEIV*	chr3L	+	642208	638815	638997	ok
MI0000387	ban-RM	FBtr0306918_77	FBtr0306918	MI0000387	MTNFTECVCVCVCALFTKNKKQNATSYKHTKKNKIKNKKKRKFQKDTYESPATFFIVP*	chr3L	+	642208	639044	639217	ok
MI0000387	ban-RM	FBtr0306918_78	FBtr0306918	MI0000387	MQIGILFSQSSKKKASGRGSTGRGSVGLFVECRFVSFLCMRLQT*	chr3L	+	642208	639344	639475	ok
MI0000387	ban-RM	FBtr0306918_79	FBtr0306918	MI0000387	MPFCKFLMHATSNIVRHRNFLAHRHTYERDPADTHTHTHAATHLSDFRKVQLFTKSLPRPLCSRRHCRCRCRCLCRLRIPTPR*	chr3L	+	642208	639436	639684	ok
MI0000387	ban-RM	FBtr0306918_80	FBtr0306918	MI0000387	MKDRRKRKEIFIQ*	chr3L	+	642208	639684	639722	ok
MI0000387	ban-RM	FBtr0306918_81	FBtr0306918	MI0000387	MVVPLSPALAFRATNRNEKHINIKV*	chr3L	+	642208	639746	639820	ok
MI0000387	ban-RM	FBtr0306918_82	FBtr0306918	MI0000387	MKQINTGKRFQRRGSKESRHNRIPESLNNAGRRGKVEN*	chr3L	+	642208	639872	639985	ok
MI0000387	ban-RM	FBtr0306918_83	FBtr0306918	MI0000387	MCVECRRGRSSSSRISSE*	chr3L	+	642208	640018	640071	ok
MI0000387	ban-RM	FBtr0306918_84	FBtr0306918	MI0000387	MQKRKKQQQQNKQRIENMSSNWFFGF*	chr3L	+	642208	640029	640106	ok
MI0000387	ban-RM	FBtr0306918_85	FBtr0306918	MI0000387	MHTQRRLLAEIGCCVYVRLFRNSN*	chr3L	+	642208	640210	640281	ok
MI0000387	ban-RM	FBtr0306918_86	FBtr0306918	MI0000387	MGTLVSRNSHTACTHNAVYWLKLDAVCMCGYLEIQIEIFQA*	chr3L	+	642208	640175	640297	ok
MI0000387	ban-RM	FBtr0306918_87	FBtr0306918	MI0000387	MGTESGTGTVIKVASLSTKRRRGGQTETQTSQPPA*	chr3L	+	642208	640400	640504	ok
MI0000387	ban-RM	FBtr0306918_88	FBtr0306918	MI0000387	MRLPDRRDGNSSGGKKRRDKQKNRFTEKRRPGTRRQGASGMAEQAKGKGSEKH*	chr3L	+	642208	640509	640667	ok
MI0000387	ban-RM	FBtr0306918_89	FBtr0306918	MI0000387	MKIKILLNSYILCSNTVVKRQSIKNLFVHRKKMYHIEYLSLEC*	chr3L	+	642208	640693	640821	ok
MI0000387	ban-RM	FBtr0306918_90	FBtr0306918	MI0000387	MISMGEPIFRDH*	chr3L	+	642208	641016	641051	ok
MI0000387	ban-RM	FBtr0306918_91	FBtr0306918	MI0000387	MRKSKELQKRAASGAF*	chr3L	+	642208	641062	641109	ok
MI0000387	ban-RM	FBtr0306918_92	FBtr0306918	MI0000387	MSIKNDICIVKLRPSHRHKCVIKKLTVNATVC*	chr3L	+	642208	641126	641221	ok
MI0000387	ban-RM	FBtr0306918_93	FBtr0306918	MI0000387	MCGRVKKMRKEGKKQKLFAAQ*	chr3L	+	642208	641230	641292	ok
MI0000387	ban-RM	FBtr0306918_94	FBtr0306918	MI0000387	MLRSAEVHVWKSEKNEKRGKETKTIRRSIESLC*	chr3L	+	642208	641208	641306	ok
MI0000387	ban-RM	FBtr0306918_95	FBtr0306918	MI0000387	MCVEICMAATKKSE*	chr3L	+	642208	641343	641384	ok
MI0000387	ban-RM	FBtr0306918_96	FBtr0306918	MI0000387	MIVKWRLCILC*	chr3L	+	642208	641619	641651	ok
MI0000387	ban-RM	FBtr0306918_97	FBtr0306918	MI0000387	MEIVYFMLVCMC*	chr3L	+	642208	641630	641665	ok
MI0000387	ban-RM	FBtr0306918_98	FBtr0306918	MI0000387	MQLEKYGRACAETIYKGM*	chr3L	+	642208	641684	641737	ok
MI0000387	ban-RM	FBtr0306918_99	FBtr0306918	MI0000387	MSPTQKKKSKNSAPLIVCYFYETKQKKNEKKRRKE*	chr3L	+	642208	641777	641881	ok
MI0000417	mir-125-RM	FBtr0306973_10	FBtr0306973	MI0000417	MPKYVNATGHM*	chr2L	+	18472315	18472265	18472297	ok
MI0000417	mir-125-RM	FBtr0306973_11	FBtr0306973	MI0000417	MQPGICKYWHW*	chr2L	+	18472315	18472281	18472313	ok
MI0000378	mir-100-RM	FBtr0306973_4	FBtr0306973	MI0000378	MVQHFIVRNILNYSFYITVDSEDSLSIVLSEFHNFT*	chr2L	+	18471434	18471204	18471311	ok
MI0000378	mir-100-RM	FBtr0306973_5	FBtr0306973	MI0000378	MVHTYIWTINRNP*	chr2L	+	18471434	18471412	18471450	ok
MI0000417	mir-125-RM	FBtr0306973_6	FBtr0306973	MI0000417	MQTTGFWQQNQ*	chr2L	+	18472315	18471511	18471543	ok
MI0000378	mir-100-RM	FBtr0306973_7	FBtr0306973	MI0000378	MDKSVSSYKRGCFSIHRDTLKFTTALMISYNLKWCILTYGPLTETRKSELVLFYICYKTGIMGVCQCKQLVFGNKINDKSKNRQMAE*	chr2L	+	18471434	18471314	18471574	ok
MI0000417	mir-125-RM	FBtr0306973_8	FBtr0306973	MI0000417	MTNRKIDKWRSKDKKSSQKRINTK*	chr2L	+	18472315	18471543	18471614	ok
MI0000417	mir-125-RM	FBtr0306973_9	FBtr0306973	MI0000417	MISPYYFSSCLPSSFQPKTEPMISRRSFKYQTT*	chr2L	+	18472315	18471901	18471999	ok
MI0005854	mir-993-RM	FBtr0309069_4	FBtr0309069	MI0005854	MQTNLNIKCDASGGQR*	chr3R	+	2602055	2601628	2601675	ok
MI0005854	mir-993-RM	FBtr0309069_5	FBtr0309069	MI0005854	MRCERWTKVTIQR*	chr3R	+	2602055	2601651	2601689	ok
MI0005854	mir-993-RM	FBtr0309069_6	FBtr0309069	MI0005854	MRAVDKGNYSEVNVAARQWVCLVSFQGDRTSARLPTSRTAQK*	chr3R	+	2602055	2601656	2601781	ok
MI0005854	mir-993-RM	FBtr0309069_7	FBtr0309069	MI0005854	MAVLLTSPFTTEWLLPAISPAGWDLQL*	chr3R	+	2602055	2601973	2602053	ok
MI0005854	mir-993-RM	FBtr0309069_8	FBtr0309069	MI0005854	MLLLGSGFVWCPSRATGHLLDCPRPEPRRSNQIARRPTTNFWPKYTWLSAVLLASVSVREVCRVFPNCYFTFSTKFLNAPKADMLPKVFLHHIYGSSSYFPVHHGMAASGYLARRMGSPIVTLP*	chr3R	+	2602055	2601693	2602064	ok
MI0000360	mir-277-RM	FBtr0309197_10	FBtr0309197	MI0000360	MTSSLAAFCDGSLTA*	chr3R	+	5925744	5921564	5921608	ok
MI0000360	mir-277-RM	FBtr0309197_11	FBtr0309197	MI0000360	MNHVFYTTILKFRNIFFFK*	chr3R	+	5925744	5921739	5921795	ok
MI0000360	mir-277-RM	FBtr0309197_12	FBtr0309197	MI0000360	MKYVHIYGEMFGCLLANSSDLQPGPQGRSW*	chr3R	+	5925744	5921795	5921884	ok
MI0000360	mir-277-RM	FBtr0309197_13	FBtr0309197	MI0000360	MAKCLVAFWLTAATFSPDRKVVRGEMRMQQPANYSA*	chr3R	+	5925744	5921814	5921921	ok
MI0000360	mir-277-RM	FBtr0309197_14	FBtr0309197	MI0000360	MTQFLGRIWSWIVGS*	chr3R	+	5925744	5921984	5922028	ok
MI0000360	mir-277-RM	FBtr0309197_15	FBtr0309197	MI0000360	MELDSRKLTPCHLQFD*	chr3R	+	5925744	5922007	5922054	ok
MI0000360	mir-277-RM	FBtr0309197_16	FBtr0309197	MI0000360	MGFLAPSIITIGWAS*	chr3R	+	5925744	5922064	5922108	ok
MI0000360	mir-277-RM	FBtr0309197_17	FBtr0309197	MI0000360	MGFVTPPIDF*	chr3R	+	5925744	5922099	5922128	ok
MI0000360	mir-277-RM	FBtr0309197_18	FBtr0309197	MI0000360	MSMGMGMGIYWIHGTIHGLAAVVSLAKEPKIKILFWLRANCSAHWIRKGVDWRAVQLQAKMKSEMLPC*	chr3R	+	5925744	5922194	5922397	ok
MI0000360	mir-277-RM	FBtr0309197_19	FBtr0309197	MI0000360	MLKPNQKKKQNSKEARGRAAGKFIYIYLPEC*	chr3R	+	5925744	5922394	5922486	ok
MI0000360	mir-277-RM	FBtr0309197_2	FBtr0309197	MI0000360	MRAHSMQYIVHIRTVGPHTYTHVHMYV*	chr3R	+	5925744	5920745	5920825	ok
MI0000360	mir-277-RM	FBtr0309197_20	FBtr0309197	MI0000360	MAKVLSDDKFMADCITHLLPTFEPSISLCVATAMHSCVSFAPATYYITE*	chr3R	+	5925744	5922539	5922685	ok
MI0000360	mir-277-RM	FBtr0309197_21	FBtr0309197	MI0000360	MSFRPSGSPFVVLCQTV*	chr3R	+	5925744	5922843	5922893	ok
MI0000360	mir-277-RM	FBtr0309197_22	FBtr0309197	MI0000360	MAYYDVGRPEPACLPACLLPTNLHTNKRPLTDTRLYRCLFGQVAVRLLFFAKQFKL*	chr3R	+	5925744	5922733	5922900	ok
MI0000360	mir-277-RM	FBtr0309197_23	FBtr0309197	MI0000360	MWVDLSLPACLPVCCQQIFTQTSALSQTLGFIDVFSAKWQSVCCSLPNSLNFDKFSRQ*	chr3R	+	5925744	5922746	5922919	ok
MI0000360	mir-277-RM	FBtr0309197_24	FBtr0309197	MI0000360	MGDLPPFPQFFFHTHAAPIL*	chr3R	+	5925744	5923099	5923158	ok
MI0000360	mir-277-RM	FBtr0309197_25	FBtr0309197	MI0000360	MFRWGTFPHFPNFSFIRTQRRSCDLLEGITPLTHDSVRVLFFLILDEQNQKLKNVCLNSVRH*	chr3R	+	5925744	5923091	5923276	ok
MI0000360	mir-277-RM	FBtr0309197_26	FBtr0309197	MI0000360	MDVSVSESVECVFSR*	chr3R	+	5925744	5923686	5923730	ok
MI0000360	mir-277-RM	FBtr0309197_27	FBtr0309197	MI0000360	MYLYLSQSSVYLADNKWQSQRACFLF*	chr3R	+	5925744	5923690	5923767	ok
MI0000360	mir-277-RM	FBtr0309197_28	FBtr0309197	MI0000360	MRPNETKGRVTLCLIHFQWI*	chr3R	+	5925744	5923781	5923840	ok
MI0000360	mir-277-RM	FBtr0309197_29	FBtr0309197	MI0000360	MDIAALSVILFPN*	chr3R	+	5925744	5923834	5923872	ok
MI0000360	mir-277-RM	FBtr0309197_3	FBtr0309197	MI0000360	MYICMCRGTHKANCNILCKNNEQTFT*	chr3R	+	5925744	5920809	5920886	ok
MI0000360	mir-277-RM	FBtr0309197_30	FBtr0309197	MI0000360	MGIPPSYLTIFFSSCNSCSAKSNRNLFR*	chr3R	+	5925744	5923932	5924015	ok
MI0000360	mir-277-RM	FBtr0309197_31	FBtr0309197	MI0000360	MTQIKVNVLASTMLEGGRVLGTEEGPMVHEVLMKNAQHLPNEIITEPLSGP*	chr3R	+	5925744	5924099	5924251	ok
MI0000360	mir-277-RM	FBtr0309197_32	FBtr0309197	MI0000360	MEAHLVSLFS*	chr3R	+	5925744	5924387	5924416	ok
MI0000360	mir-277-RM	FBtr0309197_33	FBtr0309197	MI0000360	MEPSDLTGTWKHIWFLYSVNAL*	chr3R	+	5925744	5924361	5924426	ok
MI0000360	mir-277-RM	FBtr0309197_34	FBtr0309197	MI0000360	MNNNLFNCPRALVLSKLEHSHTHCTAGWHAIKN*	chr3R	+	5925744	5924487	5924585	ok
MI0000360	mir-277-RM	FBtr0309197_35	FBtr0309197	MI0000360	MCMHMDDTSRIRSVFVEFLNCENSVLRCSPLEI*	chr3R	+	5925744	5924678	5924776	ok
MI0000360	mir-277-RM	FBtr0309197_36	FBtr0309197	MI0000360	MFWPRFWIYFFLLMRHTSES*	chr3R	+	5925744	5924873	5924932	ok
MI0000360	mir-277-RM	FBtr0309197_37	FBtr0309197	MI0000360	MYVRACVCIWMTHRVYAACSLSSLIAKIQFCVALHSKYNGYGFCSAIIVSIGLAPSLLAVFCLLGPMPAQCFGLVFGFIFFCLCATPPRVK*	chr3R	+	5925744	5924664	5924936	ok
MI0000360	mir-277-RM	FBtr0309197_38	FBtr0309197	MI0000360	MNLCSRKHWELFTCAFKIRQRIIF*	chr3R	+	5925744	5925008	5925079	ok
MI0000360	mir-277-RM	FBtr0309197_39	FBtr0309197	MI0000360	MAMDFVLQSLLALVLLLHFLPFFACWAQCLLNVLASFLDLFFSAYAPHLRELSKKQPSKSKSKAAFAKLCLFCQNSNESLLQKTLGTVHMRFQNSATDYFLSNQFIIALLILSAPWKVGCQGIFISFHFRPALTSLNYAARWAGA*	chr3R	+	5925744	5924779	5925213	ok
MI0000360	mir-277-RM	FBtr0309197_4	FBtr0309197	MI0000360	MCYVGGCYEVDFCYFSPLLVWVDD*	chr3R	+	5925744	5920969	5921040	ok
MI0000360	mir-277-RM	FBtr0309197_40	FBtr0309197	MI0000360	MGRSIKTQFD*	chr3R	+	5925744	5925201	5925230	ok
MI0000360	mir-277-RM	FBtr0309197_41	FBtr0309197	MI0000360	MVHCTRLHSPGHTPVSTALLFCMSPLLFLWSCTFDFCSLSYPITK*	chr3R	+	5925744	5925458	5925592	ok
MI0000360	mir-277-RM	FBtr0309197_42	FBtr0309197	MI0000360	MKNLRRAVPNMIYGFCFS*	chr3R	+	5925744	5925637	5925690	ok
MI0000360	mir-277-RM	FBtr0309197_43	FBtr0309197	MI0000360	MVFVSVENIYIYIYNEA*	chr3R	+	5925744	5925674	5925724	ok
MI0000360	mir-277-RM	FBtr0309197_44	FBtr0309197	MI0000360	MHPLKVLGCVSGVHLH*	chr3R	+	5925744	5925735	5925782	ok
MI0000371	mir-34-RM	FBtr0309197_45	FBtr0309197	MI0000371	MHYLVRHSRTYNLPECRKMR*	chr3R	+	5926658	5925805	5925864	ok
MI0000371	mir-34-RM	FBtr0309197_46	FBtr0309197	MI0000371	MQENAINEICNFCDSVKY*	chr3R	+	5926658	5925849	5925902	ok
MI0000360	mir-277-RM	FBtr0309197_5	FBtr0309197	MI0000360	MWVGVMRSIFVIFPPYSCGWMTEKCI*	chr3R	+	5925744	5920976	5921053	ok
MI0000360	mir-277-RM	FBtr0309197_6	FBtr0309197	MI0000360	MHLTQKTGVQTQTDIEEADISKANANSKRIETNEESAYLDQRNTKIFQ*	chr3R	+	5925744	5921047	5921190	ok
MI0000360	mir-277-RM	FBtr0309197_7	FBtr0309197	MI0000360	MRNQLILTREIRKYFSDSWRKSPFD*	chr3R	+	5925744	5921144	5921218	ok
MI0000360	mir-277-RM	FBtr0309197_8	FBtr0309197	MI0000360	MKWQKNTSLKLILAF*	chr3R	+	5925744	5921234	5921278	ok
MI0000360	mir-277-RM	FBtr0309197_9	FBtr0309197	MI0000360	MFLYKIPAGFFF*	chr3R	+	5925744	5921305	5921340	ok
MI0005858	mir-252-RM	FBtr0309273_1	FBtr0309273	MI0005858	MFSAFSNSDLRSWTPESPVKSMYIYATSTEA*	chr3R	-	9289941	9291725	9291817	ok
MI0005858	mir-252-RM	FBtr0309273_2	FBtr0309273	MI0005858	MQHQLRHSRNRYFAQSSSSRFELLIN*	chr3R	-	9289941	9291667	9291744	ok
MI0005858	mir-252-RM	FBtr0309273_3	FBtr0309273	MI0005858	MHENIYVLRSTTTGQFSVRG*	chr3R	-	9289941	9291590	9291649	ok
MI0005858	mir-252-RM	FBtr0309273_4	FBtr0309273	MI0005858	MRLSGEWGSLSHTHSLAWNHQKAKVCMR*	chr3R	-	9289941	9291429	9291500	no final stop
MI0005858	mir-252-RM	FBtr0309274_1	FBtr0309274	MI0005858	MFSAFSNSDLRSWTPESPVKSMYIYATSTEA*	chr3R	-	9289941	9291725	9291817	ok
MI0005858	mir-252-RM	FBtr0309274_2	FBtr0309274	MI0005858	MQHQLRHSRNRYFAQSSSSRFELLIN*	chr3R	-	9289941	9291667	9291744	ok
MI0005858	mir-252-RM	FBtr0309274_3	FBtr0309274	MI0005858	MHENIYVLRSTTTGQFSVRG*	chr3R	-	9289941	9291590	9291649	ok
MI0005858	mir-252-RM	FBtr0309274_4	FBtr0309274	MI0005858	MRLSGEWGSLSHTHSLAWNHQKAKVCMR*	chr3R	-	9289941	9291429	9291500	no final stop
MI0005842	mir-984-RM	FBtr0309825_1	FBtr0309825	MI0005842	MVLGAIHGQKG*	chrX	-	4262679	4267438	4267470	ok
MI0005842	mir-984-RM	FBtr0309825_10	FBtr0309825	MI0005842	MPMRSLQARYSEAT*	chrX	-	4262679	4262917	4262958	ok
MI0005842	mir-984-RM	FBtr0309825_11	FBtr0309825	MI0005842	MIEPRRLAKGACLGNTKARQPELI*	chrX	-	4262679	4262846	4262917	ok
MI0005842	mir-984-RM	FBtr0309825_2	FBtr0309825	MI0005842	MPWRWDICMQIQ*	chrX	-	4262679	4266134	4266169	ok
MI0005842	mir-984-RM	FBtr0309825_3	FBtr0309825	MI0005842	MEMGHLYANSVIALRRNHRQRQDGRSDHTINGHKLHDPKEEPPDRR*	chrX	-	4262679	4263413	4267451	no M
MI0005842	mir-984-RM	FBtr0309825_4	FBtr0309825	MI0005842	KEGKAFGREIGVGELVKKGKLLGVRSVSVSS	chrX	-	4262679	4263367	4266073	corrected partial
MI0005842	mir-984-RM	FBtr0309825_5	FBtr0309825	MI0005842	MQMAVYMEVTSATLTLALR*	chrX	-	4262679	4263279	4263335	ok
MI0005842	mir-984-RM	FBtr0309825_6	FBtr0309825	MI0005842	MCFRIQHMERVC*	chrX	-	4262679	4263234	4263269	ok
MI0005842	mir-984-RM	FBtr0309825_7	FBtr0309825	MI0005842	MIGHVFPNPAHGARLLNGGCNHHVAEIANDERLTGHVELDGQATYCRSERRAKEQSFS*	chrX	-	4262679	4263106	4263279	ok
MI0005842	mir-984-RM	FBtr0309825_8	FBtr0309825	MI0005842	MMSVSLAMLSWMGKLLTAARRGVPRSSRSHSPHWDSACLCG*	chrX	-	4262679	4263072	4263194	ok
MI0005842	mir-984-RM	FBtr0309825_9	FBtr0309825	MI0005842	MPVWMMEPTATSTSLEQRYCNRSTTSFPFDQKSYLVKEL*	chrX	-	4262679	4262968	4263084	ok
MI0005805	mir-iab-8-RM	FBtr0309897_11	FBtr0309897	MI0005805	NNYSAKNLRLRVCLCVFITFVDYAYKNYTSPRSQRSGHQLQQRTTIILQKW	chr3R	-	12681997	12659492	12684851	corrected partial
MI0000367	mir-282-RM	FBtr0309982_1	FBtr0309982	MI0000367	MKRSHTYSRTYVYMFVHIYMYICIHIYARNGRH*	chr3L	+	3251022	3249421	3249519	ok
MI0000367	mir-282-RM	FBtr0309982_10	FBtr0309982	MI0000367	MNSTQNTKCETAATS*	chr3L	+	3251022	3250821	3250865	ok
MI0000367	mir-282-RM	FBtr0309982_11	FBtr0309982	MI0000367	MRNGGNKLIN*	chr3L	+	3251022	3250844	3250873	ok
MI0000367	mir-282-RM	FBtr0309982_12	FBtr0309982	MI0000367	MLCFYRRKFAKNVQIKRKKSCHYQIPPFFNYSFLLNLASTRLCLCIRKPIRHSL*	chr3L	+	3251022	3250929	3251090	ok
MI0000367	mir-282-RM	FBtr0309982_2	FBtr0309982	MI0000367	MHTYICTQWPPLTPTALPTALARV*	chr3L	+	3251022	3249486	3249557	ok
MI0000367	mir-282-RM	FBtr0309982_3	FBtr0309982	MI0000367	MHAMAAIDADCAADCAGESIKA*	chr3L	+	3251022	3249500	3249565	ok
MI0000367	mir-282-RM	FBtr0309982_4	FBtr0309982	MI0000367	MDYFLPPKLQTQQNAQRN*	chr3L	+	3251022	3249892	3249945	ok
MI0000367	mir-282-RM	FBtr0309982_5	FBtr0309982	MI0000367	MKVIRNTDIFSLYYS*	chr3L	+	3251022	3250067	3250111	ok
MI0000367	mir-282-RM	FBtr0309982_6	FBtr0309982	MI0000367	MSFRYRIQGDA*	chr3L	+	3251022	3250273	3250305	ok
MI0000367	mir-282-RM	FBtr0309982_7	FBtr0309982	MI0000367	MLRKKFFQLYLKGRNISRFRFMSLPKEIKLDRKCLLDIEYRVMPNPLKSSNLKSVIPVRLGVTNATFSLCR*	chr3L	+	3251022	3250175	3250387	ok
MI0000367	mir-282-RM	FBtr0309982_8	FBtr0309982	MI0000367	MLCCCWPRACSRTLANMGSTSLLYIRSAISCEAALVPCGRSTIAR*	chr3L	+	3251022	3250561	3250695	ok
MI0000367	mir-282-RM	FBtr0309982_9	FBtr0309982	MI0000367	MLLLAEGVLSHSGKHGLYEFAIYTQRNQLRGSTRSMWALDNRPLISFRLACN*	chr3L	+	3251022	3250566	3250721	ok
MI0000128	mir-8-RM	FBtr0310102_1	FBtr0310102	MI0000128	MNTVDRGPRAPMDVKFQKNRNKKQEIRK*	chr2R	+	12718937	12716625	12716675	corrected partial
MI0000128	mir-8-RM	FBtr0310102_10	FBtr0310102	MI0000128	CQCVCLCVCASRVTTIIAFIGWRQLQ	chr2R	+	12718937	12718370	12718444	partial
MI0000128	mir-8-RM	FBtr0310102_11	FBtr0310102	MI0000128	ITCSTFYTIFPASKWALQLPPENHAPRFK	chr2R	+	12718937	12718459	12718542	partial
MI0000128	mir-8-RM	FBtr0310102_12	FBtr0310102	MI0000128	MEPGFVFVLFPTHLSTQHTQREKSILVMGLNLQSAKQSDKQNSKERKKNTQINSQRIPYRQGGQCSKVLS	chr2R	+	12718937	12718619	12718831	corrected partial
MI0000128	mir-8-RM	FBtr0310102_13	FBtr0310102	MI0000128	MEYRILLISKDICSHLTGQ	chr2R	+	12718937	12718905	12718964	corrected partial
MI0000128	mir-8-RM	FBtr0310102_2	FBtr0310102	MI0000128	TDERGSDPDHSLFTQLQFTGKKRRH	chr2R	+	12718937	12716941	12717015	corrected partial
MI0000128	mir-8-RM	FBtr0310102_3	FBtr0310102	MI0000128	MPKNYRQLSKFSTIDYHWNTAMPKAM	chr2R	+	12718937	12717089	12717169	corrected partial
MI0000128	mir-8-RM	FBtr0310102_4	FBtr0310102	MI0000128	ANESLSQKKNKDICNRGR	chr2R	+	12718937	12717172	12717225	corrected partial
MI0000128	mir-8-RM	FBtr0310102_5	FBtr0310102	MI0000128	MLGSSENIFSVFIPMLA	chr2R	+	12718937	12717394	12717447	corrected partial
MI0000128	mir-8-RM	FBtr0310102_6	FBtr0310102	MI0000128	MIYLNSYKHNHEQVFYI	chr2R	+	12718937	12717532	12717585	corrected partial
MI0000128	mir-8-RM	FBtr0310102_7	FBtr0310102	MI0000128	MNKSFISFEMLKPPFSQLNFTLIN	chr2R	+	12718937	12717563	12717637	corrected partial
MI0000128	mir-8-RM	FBtr0310102_8	FBtr0310102	MI0000128	MFEAALPTPRSRLEMVACGKH	chr2R	+	12718937	12717853	12717918	corrected partial
MI0000128	mir-8-RM	FBtr0310102_9	FBtr0310102	MI0000128	AYVCGRYCACFRWPKKNS	chr2R	+	12718937	12718258	12718311	corrected partial
MI0000128	mir-8-RM	FBtr0310103_1	FBtr0310103	MI0000128	YVCGRYCACFRWPKKNSKI	chr2R	+	12718937	12718262	12718315	partial
MI0000128	mir-8-RM	FBtr0310103_2	FBtr0310103	MI0000128	MCVSVCVCISRNNNNCIYRMAPASI	chr2R	+	12718937	12718374	12718448	corrected no final stop
MI0000128	mir-8-RM	FBtr0310103_3	FBtr0310103	MI0000128	HVQLFILFSLRQSGRCNCPRKITRPGSKL	chr2R	+	12718937	12718463	12718546	partial
MI0000128	mir-8-RM	FBtr0310103_4	FBtr0310103	MI0000128	MEPGFVFVLFPTHLSTQHTQREKSILVMGLNLQSAKQSDKQNSKERKKNTQINSQRIPYRQGGQCSKVLSP	chr2R	+	12718937	12718623	12718835	corrected no final stop
MI0000128	mir-8-RM	FBtr0310103_5	FBtr0310103	MI0000128	MEYRILLISKDICSHLTGQH	chr2R	+	12718937	12718909	12718968	corrected no final stop
MI0000136	mir-14-RM	FBtr0310104_1	FBtr0310104	MI0000136	MERESASYAVANVENSRGGPIGGGFPSELCLQSHKSRTTKES*	chr2R	+	5441267	5440483	5440608	partial
MI0000136	mir-14-RM	FBtr0310104_2	FBtr0310104	MI0000136	MTHFFCRINYATCKWRCPLSLSRSLACF*	chr2R	+	5441267	5440728	5440811	partial
MI0000136	mir-14-RM	FBtr0310104_3	FBtr0310104	MI0000136	MALPAVAVSLARVFLRPRKCVLFIIGRQTASRKKFTQAHVHVHIFHPNPKRMRERKSSDDLIFLWNKHSYMPTHA*	chr2R	+	5441267	5440769	5440993	partial
MI0000136	mir-14-RM	FBtr0310105_1	FBtr0310105	MI0000136	MERESASYAVANVENSRGGPIGGGFPSELCLQSHKSRTTKES*	chr2R	+	5441267	5440483	5440608	partial
MI0000136	mir-14-RM	FBtr0310105_2	FBtr0310105	MI0000136	MTHFFCRINYATCKWRCPLSLSRSLACF*	chr2R	+	5441267	5440728	5440811	partial
MI0000136	mir-14-RM	FBtr0310105_3	FBtr0310105	MI0000136	MALPAVAVSLARVFLRPRKCVLFIIGRQTASRKKFTQAHVHVHIFHPNPKRMRERKSSDDLIFLWNKHSYMPTHA*	chr2R	+	5441267	5440769	5440993	partial
MI0000136	mir-14-RM	FBtr0310105_5	FBtr0310105	MI0000136	MWERDGDSLCLLNSQSFSLSYTNCGRIIMAQENHSFVMYY*	chr2R	+	5441267	5441260	5441322	partial
MI0017737	mir-4951-RM	FBtr0332373_100	FBtr0332373	MI0017737	MLFKIGQRFVSS*	chr3R	+	17142438	17140763	17140798	ok
MI0017737	mir-4951-RM	FBtr0332373_101	FBtr0332373	MI0017737	MSFALGHESSDKLLMNYRWQYIQHNYTTLIFRNLVHTTSISLMYVQIQ*	chr3R	+	17142438	17140814	17140957	ok
MI0017737	mir-4951-RM	FBtr0332373_102	FBtr0332373	MI0017737	MIEKFGMLKKLAYEVIMLFCSFTKNANGKLAS*	chr3R	+	17142438	17140957	17141052	ok
MI0017737	mir-4951-RM	FBtr0332373_103	FBtr0332373	MI0017737	MKLLCYFVVLLKMQMGNLLLKISVEE*	chr3R	+	17142438	17140994	17141071	ok
MI0017737	mir-4951-RM	FBtr0332373_104	FBtr0332373	MI0017737	MSVNLHVLFSLT*	chr3R	+	17142438	17141114	17141149	ok
MI0017737	mir-4951-RM	FBtr0332373_105	FBtr0332373	MI0017737	MFCFHSHKPYIYRLYLT*	chr3R	+	17142438	17141130	17141180	ok
MI0017737	mir-4951-RM	FBtr0332373_106	FBtr0332373	MI0017737	MVVCFCSNTFLFARHF*	chr3R	+	17142438	17141191	17141238	ok
MI0017737	mir-4951-RM	FBtr0332373_107	FBtr0332373	MI0017737	MVISSYILLHTHRHTIIPLHLITMSHTILLVFVTMICIK*	chr3R	+	17142438	17141334	17141450	ok
MI0017737	mir-4951-RM	FBtr0332373_108	FBtr0332373	MI0017737	MHHYIGQDKSTLRT*	chr3R	+	17142438	17141613	17141654	ok
MI0017737	mir-4951-RM	FBtr0332373_109	FBtr0332373	MI0017737	MLYSIKLLLIFANLCTSLLQTFAFDQNDRNLKIFHNSSMNEMS*	chr3R	+	17142438	17141715	17141843	ok
MI0017737	mir-4951-RM	FBtr0332373_110	FBtr0332373	MI0017737	MHITEIQPRMNMYKHNYVVMLS*	chr3R	+	17142438	17141848	17141913	ok
MI0017737	mir-4951-RM	FBtr0332373_111	FBtr0332373	MI0017737	MAFKNLSCTEMKETTNTLKLH*	chr3R	+	17142438	17142016	17142078	ok
MI0017737	mir-4951-RM	FBtr0332373_112	FBtr0332373	MI0017737	MWVSVVLYGYLIARVYSKY*	chr3R	+	17142438	17142233	17142289	ok
MI0017737	mir-4951-RM	FBtr0332373_113	FBtr0332373	MI0017737	MDVGFGRIIWIFNSTSLFQILNLTYILFDLHFLLNIFGLKPTLLVFLRNL*	chr3R	+	17142438	17142229	17142378	ok
MI0017737	mir-4951-RM	FBtr0332373_75	FBtr0332373	MI0017737	MKTINIFQLCKIFLVLFKMQMGNLLFKKRLKN*	chr3R	+	17142438	17137592	17137687	ok
MI0017737	mir-4951-RM	FBtr0332373_76	FBtr0332373	MI0017737	MQWNLIIKTAL*	chr3R	+	17142438	17137697	17137729	ok
MI0017737	mir-4951-RM	FBtr0332373_77	FBtr0332373	MI0017737	MESYHQNCTLNVTRKVKQYE*	chr3R	+	17142438	17137702	17137761	ok
MI0017737	mir-4951-RM	FBtr0332373_78	FBtr0332373	MI0017737	MNSNVNVLFSLTITVNVVYLT*	chr3R	+	17142438	17137757	17137819	ok
MI0017737	mir-4951-RM	FBtr0332373_79	FBtr0332373	MI0017737	MVVRFCSNTFLFARHFYPITSNK*	chr3R	+	17142438	17137833	17137901	ok
MI0017737	mir-4951-RM	FBtr0332373_80	FBtr0332373	MI0017737	MCYFTHTHHNSSPLDNNVPSHRYIK*	chr3R	+	17142438	17137993	17138067	ok
MI0017737	mir-4951-RM	FBtr0332373_81	FBtr0332373	MI0017737	MSHPIDTLNRLWFFAEFYAYKKYMK*	chr3R	+	17142438	17138042	17138116	ok
MI0017737	mir-4951-RM	FBtr0332373_82	FBtr0332373	MI0017737	MHHYIGQDKSTLRT*	chr3R	+	17142438	17138201	17138242	ok
MI0017737	mir-4951-RM	FBtr0332373_83	FBtr0332373	MI0017737	MLYSIKHTYLCKFEYFTTLQTFALIVNDLPNINIINNSSGNGRS*	chr3R	+	17142438	17138299	17138430	ok
MI0017737	mir-4951-RM	FBtr0332373_84	FBtr0332373	MI0017737	MGGVDIHFWHYNH*	chr3R	+	17142438	17138420	17138458	ok
MI0017737	mir-4951-RM	FBtr0332373_85	FBtr0332373	MI0017737	MKRLGKLQFL*	chr3R	+	17142438	17138557	17138586	ok
MI0017737	mir-4951-RM	FBtr0332373_86	FBtr0332373	MI0017737	MSFLQIGTIHLDPYG*	chr3R	+	17142438	17138870	17138914	ok
MI0017737	mir-4951-RM	FBtr0332373_87	FBtr0332373	MI0017737	MNIRFFILADAT*	chr3R	+	17142438	17139214	17139249	ok
MI0017737	mir-4951-RM	FBtr0332373_88	FBtr0332373	MI0017737	MTHNYMNSSTICTYICLISIAPIIIRRKGLASW*	chr3R	+	17142438	17139249	17139347	ok
MI0017737	mir-4951-RM	FBtr0332373_89	FBtr0332373	MI0017737	MQHDPQLYELFNNMYIHMFNLDCTNHHPSKRVSLLVK*	chr3R	+	17142438	17139242	17139352	ok
MI0017737	mir-4951-RM	FBtr0332373_90	FBtr0332373	MI0017737	MYDIFRLSQT*	chr3R	+	17142438	17139473	17139502	ok
MI0017737	mir-4951-RM	FBtr0332373_91	FBtr0332373	MI0017737	MIYFDYPKPKR*	chr3R	+	17142438	17139477	17139509	ok
MI0017737	mir-4951-RM	FBtr0332373_92	FBtr0332373	MI0017737	MHCAFYVVIKNFVFYF*	chr3R	+	17142438	17139522	17139569	ok
MI0017737	mir-4951-RM	FBtr0332373_93	FBtr0332373	MI0017737	MNKGKQFKIHNLLNK*	chr3R	+	17142438	17139799	17139843	ok
MI0017737	mir-4951-RM	FBtr0332373_94	FBtr0332373	MI0017737	MALTIKVRRNKL*	chr3R	+	17142438	17139948	17139983	ok
MI0017737	mir-4951-RM	FBtr0332373_95	FBtr0332373	MI0017737	MKSRNLKKININ*	chr3R	+	17142438	17139999	17140034	ok
MI0017737	mir-4951-RM	FBtr0332373_96	FBtr0332373	MI0017737	MKLSKLLVPIILTEKDTIIRSFKFLRNRKYVA*	chr3R	+	17142438	17140335	17140430	ok
MI0017737	mir-4951-RM	FBtr0332373_97	FBtr0332373	MI0017737	MKGTPTVLTFNYKI*	chr3R	+	17142438	17140430	17140471	ok
MI0017737	mir-4951-RM	FBtr0332373_98	FBtr0332373	MI0017737	MFLNENNEGPEISSTTYHKA*	chr3R	+	17142438	17140521	17140580	ok
MI0017737	mir-4951-RM	FBtr0332373_99	FBtr0332373	MI0017737	MKITKVLKYLRLLIIKHNSS*	chr3R	+	17142438	17140531	17140590	ok
MI0000356	mir-275-RM	FBtr0332524_1	FBtr0332524	MI0000356	MGDNNVGEKRVSHKRKRNNSQKNS*	chr2L	+	7425795	7423962	7424033	ok
MI0000356	mir-275-RM	FBtr0332524_10	FBtr0332524	MI0000356	MRRPNICLRTANAEKKT*	chr2L	+	7425795	7425652	7425702	ok
MI0000356	mir-275-RM	FBtr0332524_11	FBtr0332524	MI0000356	MLKKKPDWAWLGLAWLFIFNSSHHSSYSLYVMMFPRL*	chr2L	+	7425795	7425686	7425796	ok
MI0000356	mir-275-RM	FBtr0332524_2	FBtr0332524	MI0000356	MQRKFSVAKKKDEKSQNGTETYCEIRATEKAIHQRGFWSF*	chr2L	+	7425795	7424099	7424218	ok
MI0000356	mir-275-RM	FBtr0332524_3	FBtr0332524	MI0000356	MAGKKNEVYF*	chr2L	+	7425795	7424271	7424300	ok
MI0000356	mir-275-RM	FBtr0332524_4	FBtr0332524	MI0000356	MTQMRFKYRISRVCRTKRKEKRIC*	chr2L	+	7425795	7424352	7425231	ok
MI0000356	mir-275-RM	FBtr0332524_5	FBtr0332524	MI0000356	MKCNNSLTDDVTSYVVISTPVAQPGGQYYAPK*	chr2L	+	7425795	7425235	7425330	ok
MI0000356	mir-275-RM	FBtr0332524_6	FBtr0332524	MI0000356	MTSRPMWSLALQWRNQGANTTLRNSW*	chr2L	+	7425795	7425260	7425337	ok
MI0000356	mir-275-RM	FBtr0332524_7	FBtr0332524	MI0000356	MEDNKVKKPAS*	chr2L	+	7425795	7425391	7425423	ok
MI0000356	mir-275-RM	FBtr0332524_8	FBtr0332524	MI0000356	MASSSSTRTTTKLAKIVNPKATET*	chr2L	+	7425795	7425502	7425573	ok
MI0000356	mir-275-RM	FBtr0332524_9	FBtr0332524	MI0000356	MQFCCHAAAKHLSQNCKC*	chr2L	+	7425795	7425636	7425689	ok
MI0000356	mir-275-RM	FBtr0332525_1	FBtr0332525	MI0000356	MGDNNVGEKRRFKYRISRVCRTKRKEKRIC*	chr2L	+	7425795	7423962	7425231	ok
MI0000356	mir-275-RM	FBtr0332525_2	FBtr0332525	MI0000356	MKCNNSLTDDVTSYVVISTPVAQPGGQYYAPK*	chr2L	+	7425795	7425235	7425330	ok
MI0000356	mir-275-RM	FBtr0332525_3	FBtr0332525	MI0000356	MTSRPMWSLALQWRNQGANTTLRNSW*	chr2L	+	7425795	7425260	7425337	ok
MI0000356	mir-275-RM	FBtr0332525_4	FBtr0332525	MI0000356	MEDNKVKKPAS*	chr2L	+	7425795	7425391	7425423	ok
MI0000356	mir-275-RM	FBtr0332525_5	FBtr0332525	MI0000356	MASSSSTRTTTKLAKIVNPKATET*	chr2L	+	7425795	7425502	7425573	ok
MI0000356	mir-275-RM	FBtr0332525_6	FBtr0332525	MI0000356	MQFCCHAAAKHLSQNCKC*	chr2L	+	7425795	7425636	7425689	ok
MI0000356	mir-275-RM	FBtr0332525_7	FBtr0332525	MI0000356	MRRPNICLRTANAEKKT*	chr2L	+	7425795	7425652	7425702	ok
MI0000356	mir-275-RM	FBtr0332525_8	FBtr0332525	MI0000356	MLKKKPDWAWLGLAWLFIFNSSHHSSYSLYVMMFPRL*	chr2L	+	7425795	7425686	7425796	ok
MI0005808	mir-190-RM	FBtr0333110_1	FBtr0333110	MI0005808	MALALIYSYTQK*	chr3L	+	8564899	8562567	8562602	ok
MI0005808	mir-190-RM	FBtr0333110_2	FBtr0333110	MI0005808	MYLCIFGPLLLSEFWNAKDLNGVSHASCSL*	chr3L	+	8564899	8562650	8562739	ok
MI0005808	mir-190-RM	FBtr0333110_3	FBtr0333110	MI0005808	MAFPMHPAPFKASAMCCRFF*	chr3L	+	8564899	8562711	8562770	ok
MI0005808	mir-190-RM	FBtr0333110_4	FBtr0333110	MI0005808	MLLMLSMFNRTHP*	chr3L	+	8564899	8562773	8562811	ok
MI0005808	mir-190-RM	FBtr0333110_5	FBtr0333110	MI0005808	MPVPSLPALLLLTALSQPPRHPNHPPIQTPTLPKQLSNHPTLPPTTSNVCKKKTEWENP*	chr3L	+	8564899	8562921	8562962	no final stop
MI0005808	mir-190-RM	FBtr0333110_6	FBtr0333110	MI0005808	MKSPLLALILWRHRQQTIDFLPATQPPFLSSSLTPWSCQYHPFRLCCCLLRSPNHRGTPTTHLSKHPPFRNNCPTTPPYHPPLPTFVKRKPNGKIHKLMYFFVLLIRCAFDVSALLFFPQHTNRTKNKKKKKYTHELYKNANRIQTAPRSSFSSCAALAVENNLLSNRYQTKISIHPHIHMYVQIEKINQKSNRKIRRADASRCLPNSCPQWPFKN*	chr3L	+	8564899	8562811	8562963	no final stop
MI0000387	ban-RM	FBtr0333724_1	FBtr0333724	MI0000387	MVVPLSPALAFRATNRNEKHINIKV*	chr3L	+	642208	639746	639820	ok
MI0000387	ban-RM	FBtr0333724_10	FBtr0333724	MI0000387	MISMGEPIFRDH*	chr3L	+	642208	641016	641051	ok
MI0000387	ban-RM	FBtr0333724_11	FBtr0333724	MI0000387	MRKSKELQKRAASGAF*	chr3L	+	642208	641062	641109	ok
MI0000387	ban-RM	FBtr0333724_12	FBtr0333724	MI0000387	MSIKNDICIVKLRPSHRHKCVIKKLTVNATVC*	chr3L	+	642208	641126	641221	ok
MI0000387	ban-RM	FBtr0333724_13	FBtr0333724	MI0000387	MCGRVKKMRKEGKKQKLFAAQ*	chr3L	+	642208	641230	641292	ok
MI0000387	ban-RM	FBtr0333724_14	FBtr0333724	MI0000387	MLRSAEVHVWKSEKNEKRGKETKTIRRSIESLC*	chr3L	+	642208	641208	641306	ok
MI0000387	ban-RM	FBtr0333724_15	FBtr0333724	MI0000387	MCVEICMAATKKSE*	chr3L	+	642208	641343	641384	ok
MI0000387	ban-RM	FBtr0333724_16	FBtr0333724	MI0000387	MIVKWRLCILC*	chr3L	+	642208	641619	641651	ok
MI0000387	ban-RM	FBtr0333724_17	FBtr0333724	MI0000387	MEIVYFMLVCMC*	chr3L	+	642208	641630	641665	ok
MI0000387	ban-RM	FBtr0333724_18	FBtr0333724	MI0000387	MQLEKYGRACAETIYKGM*	chr3L	+	642208	641684	641737	ok
MI0000387	ban-RM	FBtr0333724_19	FBtr0333724	MI0000387	MSPTQKKKSKNSAPLIVCYFYETKQKKNEKKRRKE*	chr3L	+	642208	641777	641881	ok
MI0000387	ban-RM	FBtr0333724_2	FBtr0333724	MI0000387	MKQINTGKRFQRRGSKESRHNRIPESLNNAGRRGKVEN*	chr3L	+	642208	639872	639985	ok
MI0000387	ban-RM	FBtr0333724_20	FBtr0333724	MI0000387	MKQNKKKTKRKEGKNERLKP*	chr3L	+	642208	641838	641897	ok
MI0000387	ban-RM	FBtr0333724_3	FBtr0333724	MI0000387	MCVECRRGRSSSSRISSE*	chr3L	+	642208	640018	640071	ok
MI0000387	ban-RM	FBtr0333724_4	FBtr0333724	MI0000387	MQKRKKQQQQNKQRIENMSSNWFFGF*	chr3L	+	642208	640029	640106	ok
MI0000387	ban-RM	FBtr0333724_5	FBtr0333724	MI0000387	MHTQRRLLAEIGCCVYVRLFRNSN*	chr3L	+	642208	640210	640281	ok
MI0000387	ban-RM	FBtr0333724_6	FBtr0333724	MI0000387	MGTLVSRNSHTACTHNAVYWLKLDAVCMCGYLEIQIEIFQA*	chr3L	+	642208	640175	640297	ok
MI0000387	ban-RM	FBtr0333724_7	FBtr0333724	MI0000387	MGTESGTGTVIKVASLSTKRRRGGQTETQTSQPPA*	chr3L	+	642208	640400	640504	ok
MI0000387	ban-RM	FBtr0333724_8	FBtr0333724	MI0000387	MRLPDRRDGNSSGGKKRRDKQKNRFTEKRRPGTRRQGASGMAEQAKGKGSEKH*	chr3L	+	642208	640509	640667	ok
MI0000387	ban-RM	FBtr0333724_9	FBtr0333724	MI0000387	MKIKILLNSYILCSNTVVKRQSIKNLFVHRKKMYHIEYLSLEC*	chr3L	+	642208	640693	640821	ok
MI0000387	ban-RM	FBtr0333725_100	FBtr0333725	MI0000387	MKQNKKKTKRKEGKNERLKP*	chr3L	+	642208	641838	641897	ok
MI0000387	ban-RM	FBtr0333725_63	FBtr0333725	MI0000387	MVNITTPLCYLIQLLIYICM*	chr3L	+	642208	637370	637429	ok
MI0000387	ban-RM	FBtr0333725_64	FBtr0333725	MI0000387	MYVRRFMIRFL*	chr3L	+	642208	637423	637455	ok
MI0000387	ban-RM	FBtr0333725_65	FBtr0333725	MI0000387	MRITCFLLDRGYYH*	chr3L	+	642208	637502	637543	ok
MI0000387	ban-RM	FBtr0333725_66	FBtr0333725	MI0000387	MIGGQYAHHVLPIRSRVLSLGSVWCASVRFGSVRADFRPGQKQLHRKGEFFCHRIGSHLPYDR*	chr3L	+	642208	637486	637674	ok
MI0000387	ban-RM	FBtr0333725_67	FBtr0333725	MI0000387	MQPAGNGNGYANGKENGNASASTSASASPSTS*	chr3L	+	642208	637680	637775	ok
MI0000387	ban-RM	FBtr0333725_68	FBtr0333725	MI0000387	MEMGMRMGRKTVMPVPVPVPLPVPPRHRCAPQVVVYRGPADKLY*	chr3L	+	642208	637696	637827	ok
MI0000387	ban-RM	FBtr0333725_69	FBtr0333725	MI0000387	MVLTLLRWCCK*	chr3L	+	642208	637839	637871	ok
MI0000387	ban-RM	FBtr0333725_70	FBtr0333725	MI0000387	MASHVIYSWAYRRWPVDKP*	chr3L	+	642208	638098	638154	ok
MI0000387	ban-RM	FBtr0333725_71	FBtr0333725	MI0000387	MFVATGLWHHMSFIVGPTVVGLLISRRLSACFVTGLLGSGCSGPYSASTEGSTQVCVHFRNSRNSCVK*	chr3L	+	642208	638078	638281	ok
MI0000387	ban-RM	FBtr0333725_72	FBtr0333725	MI0000387	MDGIDTGTVGWIDWFDCGPS*	chr3L	+	642208	638378	638437	ok
MI0000387	ban-RM	FBtr0333725_73	FBtr0333725	MI0000387	MALIRGQLAGLIGLIVGHRKYTWRPVYFREIANQKGAQA*	chr3L	+	642208	638382	638498	ok
MI0000387	ban-RM	FBtr0333725_74	FBtr0333725	MI0000387	MQPTDTTLLRFWIQ*	chr3L	+	642208	638728	638769	ok
MI0000387	ban-RM	FBtr0333725_75	FBtr0333725	MI0000387	MHAADRYNTPPLLDPVDPPSDLRP*	chr3L	+	642208	638724	638795	ok
MI0000387	ban-RM	FBtr0333725_76	FBtr0333725	MI0000387	MEFPINKFMTNVTKIPRATLAPRPSLQMCVCVVNDLVHIKFRNSIYKLVIEKIHTHTSEIV*	chr3L	+	642208	638815	638997	ok
MI0000387	ban-RM	FBtr0333725_77	FBtr0333725	MI0000387	MTNFTECVCVCVCALFTKNKKQNATSYKHTKKNKIKNKKKRKFQKDTYESPATFFIVP*	chr3L	+	642208	639044	639217	ok
MI0000387	ban-RM	FBtr0333725_78	FBtr0333725	MI0000387	MQIGILFSQSSKKKASGRGSTGRGSVGLFVECRFVSFLCMRLQT*	chr3L	+	642208	639344	639475	ok
MI0000387	ban-RM	FBtr0333725_79	FBtr0333725	MI0000387	MPFCKFLMHATSNIVRHRNFLAHRHTYERDPADTHTHTHAATHLSDFRKVQLFTKSLPRPLCSRRHCRCRCRCLCRLRIPTPR*	chr3L	+	642208	639436	639684	ok
MI0000387	ban-RM	FBtr0333725_80	FBtr0333725	MI0000387	MKDRRKRKEIFIQ*	chr3L	+	642208	639684	639722	ok
MI0000387	ban-RM	FBtr0333725_81	FBtr0333725	MI0000387	MVVPLSPALAFRATNRNEKHINIKV*	chr3L	+	642208	639746	639820	ok
MI0000387	ban-RM	FBtr0333725_82	FBtr0333725	MI0000387	MKQINTGKRFQRRGSKESRHNRIPESLNNAGRRGKVEN*	chr3L	+	642208	639872	639985	ok
MI0000387	ban-RM	FBtr0333725_83	FBtr0333725	MI0000387	MCVECRRGRSSSSRISSE*	chr3L	+	642208	640018	640071	ok
MI0000387	ban-RM	FBtr0333725_84	FBtr0333725	MI0000387	MQKRKKQQQQNKQRIENMSSNWFFGF*	chr3L	+	642208	640029	640106	ok
MI0000387	ban-RM	FBtr0333725_85	FBtr0333725	MI0000387	MHTQRRLLAEIGCCVYVRLFRNSN*	chr3L	+	642208	640210	640281	ok
MI0000387	ban-RM	FBtr0333725_86	FBtr0333725	MI0000387	MGTLVSRNSHTACTHNAVYWLKLDAVCMCGYLEIQIEIFQA*	chr3L	+	642208	640175	640297	ok
MI0000387	ban-RM	FBtr0333725_87	FBtr0333725	MI0000387	MGTESGTGTVIKVASLSTKRRRGGQTETQTSQPPA*	chr3L	+	642208	640400	640504	ok
MI0000387	ban-RM	FBtr0333725_88	FBtr0333725	MI0000387	MRLPDRRDGNSSGGKKRRDKQKNRFTEKRRPGTRRQGASGMAEQAKGKGSEKH*	chr3L	+	642208	640509	640667	ok
MI0000387	ban-RM	FBtr0333725_89	FBtr0333725	MI0000387	MKIKILLNSYILCSNTVVKRQSIKNLFVHRKKMYHIEYLSLEC*	chr3L	+	642208	640693	640821	ok
MI0000387	ban-RM	FBtr0333725_90	FBtr0333725	MI0000387	MISMGEPIFRDH*	chr3L	+	642208	641016	641051	ok
MI0000387	ban-RM	FBtr0333725_91	FBtr0333725	MI0000387	MRKSKELQKRAASGAF*	chr3L	+	642208	641062	641109	ok
MI0000387	ban-RM	FBtr0333725_92	FBtr0333725	MI0000387	MSIKNDICIVKLRPSHRHKCVIKKLTVNATVC*	chr3L	+	642208	641126	641221	ok
MI0000387	ban-RM	FBtr0333725_93	FBtr0333725	MI0000387	MCGRVKKMRKEGKKQKLFAAQ*	chr3L	+	642208	641230	641292	ok
MI0000387	ban-RM	FBtr0333725_94	FBtr0333725	MI0000387	MLRSAEVHVWKSEKNEKRGKETKTIRRSIESLC*	chr3L	+	642208	641208	641306	ok
MI0000387	ban-RM	FBtr0333725_95	FBtr0333725	MI0000387	MCVEICMAATKKSE*	chr3L	+	642208	641343	641384	ok
MI0000387	ban-RM	FBtr0333725_96	FBtr0333725	MI0000387	MIVKWRLCILC*	chr3L	+	642208	641619	641651	ok
MI0000387	ban-RM	FBtr0333725_97	FBtr0333725	MI0000387	MEIVYFMLVCMC*	chr3L	+	642208	641630	641665	ok
MI0000387	ban-RM	FBtr0333725_98	FBtr0333725	MI0000387	MQLEKYGRACAETIYKGM*	chr3L	+	642208	641684	641737	ok
MI0000387	ban-RM	FBtr0333725_99	FBtr0333725	MI0000387	MSPTQKKKSKNSAPLIVCYFYETKQKKNEKKRRKE*	chr3L	+	642208	641777	641881	ok
MI0000130	mir-10-RM	FBtr0334273_2	FBtr0334273	MI0000130	MSVVSIQFPGLAPILST*	chr3R	-	2635228	2635882	2635932	ok
MI0000130	mir-10-RM	FBtr0334273_3	FBtr0334273	MI0000130	MPRFNWQSTAGFVITFMGHSIISKGLEETASHSRITCGTINIIYPRRM*	chr3R	-	2635228	2635446	2635589	ok
MI0000130	mir-10-RM	FBtr0334273_4	FBtr0334273	MI0000130	MFINIFTFFFCSRDCLADFISPQRLFLISLLHVYPVDPNLFYTSFKDKFGSREVCVVQYPSKKCC*	chr3R	-	2635228	2635202	2635396	ok
MI0005859	mir-997-RM	FBtr0336791_1	FBtr0336791	MI0005859	MLSQDGISEPMDL*	chr3R	-	15152676	15153010	15153048	ok
MI0005859	mir-997-RM	FBtr0336791_2	FBtr0336791	MI0005859	MQRSEDVITRWYFRANGSLRQRLVNICTF*	chr3R	-	15152676	15152902	15153064	no final stop
MI0005859	mir-997-RM	FBtr0336791_3	FBtr0336791	MI0005859	MVSSAISTEQLGQLICSLWILFQMVSSAISTEQLGQLICSLWILFQ*	chr3R	-	15152676	15152873	15153035	ok
MI0005859	mir-997-RM	FBtr0336792_1	FBtr0336792	MI0005859	MLSQDGISEPMDL*	chr3R	-	15152676	15153010	15153048	ok
MI0005859	mir-997-RM	FBtr0336792_2	FBtr0336792	MI0005859	MQRSEDVITRWYFRANGSLRQRLVNICTF*	chr3R	-	15152676	15152902	15153064	no final stop
MI0005859	mir-997-RM	FBtr0336792_3	FBtr0336792	MI0005859	MVSSAISTEQLGQLICSLWILFQMVSSAISTEQLGQLICSLWILFQ*	chr3R	-	15152676	15152873	15153035	ok
MI0005805	mir-iab-8-RM	FBtr0336887_2	FBtr0336887	MI0005805	NNYSAKNLRLRVCLCVFITFVDYAYKNYTSPRSQRSGHQLQQRTTIILQKW	chr3R	-	12681997	12659492	12684851	corrected partial
MI0005805	mir-iab-8-RM	FBtr0336888_1	FBtr0336888	MI0005805	NNYSAKNLRLRVCLCVFITFVDYAYKNYTSPRSQRSGHQLQQRTTIILQKW	chr3R	-	12681997	12659492	12684851	corrected partial
MI0005805	mir-iab-8-RM	FBtr0336889_1	FBtr0336889	MI0005805	NNYSAKNLRLRVCLCVFITFVDYAYKNYTSPRSQRSGHQLQQRTTIILQKW	chr3R	-	12681997	12659492	12684851	corrected partial
MI0005805	mir-iab-8-RM	FBtr0336893_11	FBtr0336893	MI0005805	LLYLRLRVCLCVFITFVDYAYKNYTSPRSQRSGHQLQQRVCC*	chr3R	-	12681997	12671012	12684851	corrected no M
MI0000359	mir-276a-RM	FBtr0339669_1	FBtr0339669	MI0000359	MKRIPSVRQQQQQPRNTTE*	chr3L	+	10358328	10358115	10358171	ok
MI0000359	mir-276a-RM	FBtr0339670_12	FBtr0339670	MI0000359	MCVCVCVCGGFPWFLARTSGV*	chr3L	+	10358328	10353480	10353542	ok
MI0000359	mir-276a-RM	FBtr0339670_13	FBtr0339670	MI0000359	MIVGVSLWRQPPQKKAGKKEKVWRKSVPQTFRPKKVCLLTQICV*	chr3L	+	10358328	10353594	10353725	ok
MI0000359	mir-276a-RM	FBtr0339670_14	FBtr0339670	MI0000359	MFVLRTCTHTHTPTHDCRRLLVAATPPKKSRKKRKSVAEKCATNFSPEKSLSADTDLCVNERDNKHLQIFQTIPLFTL*	chr3L	+	10358328	10353551	10353784	ok
MI0000359	mir-276a-RM	FBtr0339670_15	FBtr0339670	MI0000359	MSEITNICKFSRQYLFLHSNRAHKKNN*	chr3L	+	10358328	10353729	10353809	ok
MI0000359	mir-276a-RM	FBtr0339670_16	FBtr0339670	MI0000359	MRLLEEPQKCKKLGVA*	chr3L	+	10358328	10354118	10354165	ok
MI0000359	mir-276a-RM	FBtr0339670_17	FBtr0339670	MI0000359	MMSACACVCVLLRLRNGPKDLFQWNEEIIIFSNFYHGKRNIKEICTYNSVGRL*	chr3L	+	10358328	10354169	10354327	ok
MI0000359	mir-276a-RM	FBtr0339670_18	FBtr0339670	MI0000359	MYIQFCGAIMKRAVDV*	chr3L	+	10358328	10354300	10354347	ok
MI0000359	mir-276a-RM	FBtr0339670_19	FBtr0339670	MI0000359	MYELYGPLINLGALSRCPIRFSGLSVCLCLKWQS*	chr3L	+	10358328	10354343	10354444	ok
MI0000359	mir-276a-RM	FBtr0339670_20	FBtr0339670	MI0000359	MFISLFDFVVFWFLFFFVHLPFFRFWSREPGTKHSSLLGLVN*	chr3L	+	10358328	10354459	10354584	ok
MI0000359	mir-276a-RM	FBtr0339670_21	FBtr0339670	MI0000359	MRLHHRIFQLSIYCAQCGLSKYIHRCIWYI*	chr3L	+	10358328	10354588	10354677	ok
MI0000359	mir-276a-RM	FBtr0339670_22	FBtr0339670	MI0000359	MYLVYIDYFAFLFFTCSYSLLLFVIMLKKDLVWFFLELILLICWPLLYISLFHFIKL*	chr3L	+	10358328	10354662	10354832	ok
MI0000359	mir-276a-RM	FBtr0339670_23	FBtr0339670	MI0000359	MTGQRLSLIAAHVPQDMPHLSLSFIFRLCLL*	chr3L	+	10358328	10354832	10354924	ok
MI0000359	mir-276a-RM	FBtr0339670_24	FBtr0339670	MI0000359	MYPKTCRICLCLLFFGFVCSDTFFL*	chr3L	+	10358328	10354866	10354940	ok
MI0000359	mir-276a-RM	FBtr0339670_25	FBtr0339670	MI0000359	MFLYFVSVIFF*	chr3L	+	10358328	10355031	10355063	ok
MI0000359	mir-276a-RM	FBtr0339670_26	FBtr0339670	MI0000359	MNFQYFPPDSLIFRGVFVLTAKIACPTFVEHVFVLCFGYFFLIFFFFMWGTNNELHASAEDFQADPLNIKINFFKLIKQPGKKSEIKPNVDLQKRNATKRKWQQQKQK*	chr3L	+	10358328	10354940	10355263	ok
MI0000359	mir-276a-RM	FBtr0339670_27	FBtr0339670	MI0000359	MLFSSGKQQKAPKTLAILRLFTIEIHFSADF*	chr3L	+	10358328	10355354	10355446	ok
MI0000359	mir-276a-RM	FBtr0339670_28	FBtr0339670	MI0000359	MAATKTKMIKYIIRKITKVRAAWKQVVVSLSLLLTFYYAFFKRKATKGPKNSCNFTIIYDRNTFLCRFLTLQLLHLTRARN*	chr3L	+	10358328	10355242	10355484	ok
MI0000359	mir-276a-RM	FBtr0339670_29	FBtr0339670	MI0000359	MRKKEKKNSSLKK*	chr3L	+	10358328	10355543	10355581	ok
MI0000359	mir-276a-RM	FBtr0339670_30	FBtr0339670	MI0000359	MYVHIIHKFTEVSLPYPIILYIHEIF*	chr3L	+	10358328	10355812	10355889	ok
MI0000359	mir-276a-RM	FBtr0339670_31	FBtr0339670	MI0000359	MYAYRYILRTLPFIYVCTYNPQIYRSIFTIPNNTLYTRNILIINGRLPR*	chr3L	+	10358328	10355769	10355915	ok
MI0000359	mir-276a-RM	FBtr0339670_32	FBtr0339670	MI0000359	MTKTLPIVDFYLPMVCVAFVVGTSKVVCALLLCCGVWLLYIGCLLLR*	chr3L	+	10358328	10355915	10356055	ok
MI0000359	mir-276a-RM	FBtr0339670_33	FBtr0339670	MI0000359	MRKATTLRTTKKRALVARI*	chr3L	+	10358328	10356059	10356115	ok
MI0000359	mir-276a-RM	FBtr0339670_34	FBtr0339670	MI0000359	MDVCRDDEDFAYCRFLFAHGLCCFCCGHFKSRVRVVVVLWCLVVVYRLFTFTVNAKSNNTKDYKKARARRAYLDKYL*	chr3L	+	10358328	10355899	10356129	ok
MI0000359	mir-276a-RM	FBtr0339670_35	FBtr0339670	MI0000359	MLHSGRHRNTAL*	chr3L	+	10358328	10356154	10356189	ok
MI0000359	mir-276a-RM	FBtr0339670_36	FBtr0339670	MI0000359	MFMKQIFFSFYSLNTSNIVTSPVPGFLAAFSSGGNDQQ*	chr3L	+	10358328	10356436	10356549	ok
MI0000359	mir-276a-RM	FBtr0339670_37	FBtr0339670	MI0000359	MCLKNYSFFLRCKLFFCGLKPFNCFIN*	chr3L	+	10358328	10356671	10356751	ok
MI0000359	mir-276a-RM	FBtr0339670_38	FBtr0339670	MI0000359	MQLPCEGVCNAAAKCVQFTT*	chr3L	+	10358328	10356938	10356997	ok
MI0000359	mir-276a-RM	FBtr0339670_39	FBtr0339670	MI0000359	MLGDKAATATKQQPICSCHVRVCAMQPLNVCNSPLEKTTTAEAKKPTTAATSNIDEHRRTSHFELFSARLRCVFFS*	chr3L	+	10358328	10356894	10357121	ok
MI0000359	mir-276a-RM	FBtr0339670_40	FBtr0339670	MI0000359	MCAIHHLRKPPPPKQRNPPRQRRRTSTNIVEHRISSYFLRDFAAFFSVEFRSSKVAHQSLANSIVFSHSRDLTEIRKN*	chr3L	+	10358328	10356979	10357212	ok
MI0000359	mir-276a-RM	FBtr0339670_41	FBtr0339670	MI0000359	MNKNKLKLLSLIKPSNNTQFRKKIIHFNENLKANKFYKVND*	chr3L	+	10358328	10357233	10357355	ok
MI0000359	mir-276a-RM	FBtr0339670_42	FBtr0339670	MI0000359	MKFLYWNTKRSKFSKISKGKLLK*	chr3L	+	10358328	10357483	10357551	ok
MI0000359	mir-276a-RM	FBtr0339670_43	FBtr0339670	MI0000359	MPYWTHWSIK*	chr3L	+	10358328	10357580	10357609	ok
MI0000359	mir-276a-RM	FBtr0339670_44	FBtr0339670	MI0000359	MKRIPSVRQQQQQPRNTTE*	chr3L	+	10358328	10358115	10358171	ok

## Sheet: Dunn
MiR	mir	sORF peptides	Chr5.43	Strand5.43	start peptide5.43	end peptide5.43	start hairpin5.43
MI0017762	mir-4976-RM	MSILTTLPLNSLL	chr2r	-	2723258	2723296	2723140
MI0017762	mir-4976-RM	MPQGRSTCYLPLATCRCSNLQHKPVTSVTSRIEQIRKNQRWAIVRTAGDARHLVGSHGIRANALQAVARVLRQNVTNFIQFA	chr2r	-	2724031	2724276	2723140
MI0017762	mir-4976-RM	MHCRQLPVSCGRMSPILYSLPRTSSV	chr2r	-	2724015	2724092	2723140
MI0017762	mir-4976-RM	MQFKSEFCSAVVVSVIRIDSIRFDSFVCSFVSILFRLLAAVVAFGFKI	chr2r	-	2724316	2724459	2723140
MI0000136	mir-14-RM	MERESASYAVANVENSRGGPIGGGFPSELCLQSHKSRTTKES	chr2r	+	5440489	5440614	5441267
MI0000136	mir-14-RM	MTHFFCRINYATCKWRCPLSLSRSLACF	chr2r	+	5440734	5440817	5441267
MI0000136	mir-14-RM	MALPAVAVSLARVFLRPRKCVLFIIGRQTASRKKFTQAHVHVHIFHPNPKRMRERKSSDDLIFLWNKHSYMPTHA	chr2r	+	5440775	5440999	5441267
MI0000136	mir-14-RM	MCAFHYRKTNGESEKIHTSTRTRTYFSPKSKENERAKKLRRPHIFMEQTLIHAYARVNSNETLSVRSAWLSSSLLPWFRFVLRQLASFAAAQRPKLAAFFPHVSHLLRANLMEFFAPASVFSQPTVD	chr2r	+	5440831	5441211	5441267
MI0017764	mir-4978-RM	MPILRGEVLGISLLRQVKAATRKPSAHPVASPVRGKKSTALVLCLILLTILVCKCNLSLRILLYFPSTNHYLY	chr2r	-	9897543	9897761	9893511
MI0017764	mir-4978-RM	MLLAALLLLLLLLLFPHCTTGNAYSTRRGVRNIAAAAGESSHKKTKCTSCGKSCERKEKHSFSFMFDSLNYISM	chr2r	-	9897604	9897825	9893511
MI0017764	mir-4978-RM	MEAQVLLMQLEIQMLLLLLLLLLLLLGDGGCLAGALENW	chr2r	-	9898009	9898125	9893511
MI0017764	mir-4978-RM	MRRRSRSTTGIRLVGIVSPGAVGTAPGFVGPPAPLPPVIPAMPPVAPRFAL	chr2r	-	9898254	9898406	9893511
MI0000361	mir-278-RM	MNDNNNDTTATAAAAAAKVAAAATTAAAAAEKANVLMATTKYTLVGVTSTGPCVCALCSYLKFK	chr2r	+	11540083	11540274	11544571
MI0000128	mir-8-RM	MMYIKRERQE	chr2r	+	12715665	12715694	12718937
MI0000128	mir-8-RM	MRLQHVRCERDANRIRRNRPASGKRD	chr2r	+	12716316	12716393	12718937
MI0000128	mir-8-RM	MFGASEMPIGLGATGRPVASETEMALPTGVG	chr2r	+	12716329	12716421	12718937
MI0000128	mir-8-RM	MPKNYRQLSKFSTIDYHWNTAMPKAMC	chr2r	+	12717094	12717174	12718937
MI0000128	mir-8-RM	MNKSFISFEMLKPPFSQLNFTLINQ	chr2r	+	12717568	12717642	12718937
MI0000128	mir-8-RM	MFEAALPTPRSRLEMVACGKHA	chr2r	+	12717858	12717923	12718937
MI0000420	mir-31a-RM	MRGVKNKAICDTIEMEKAQSDPSPKS	chr2r	-	13673615	13673692	13671391
MI0000420	mir-31a-RM	MKVMIQRCYEGTGCLAEMHTVDSRLRDQWITMQALEQLAPCHSYKFGLRVVFQAPGHLARRVTPVGVSTPFLHAIVIEFAFNRIQLLAQSLQRLELVELTEESLIRWRQLPGFVSFRLLIVELLLEELLHFGRPDGLIVRL	chr2r	-	13673802	13674224	13671391
MI0000420	mir-31a-RM	MDNDAGTRTTCTMPQLQIRPSCRFSGARTPRQKGHACWCEHSIPARHSH	chr2r	-	13673995	13674141	13671391
MI0000420	mir-31a-RM	MKAPGASQRCILLTAGFVTNG	chr2r	-	13674137	13674199	13671391
MI0000420	mir-31a-RM	MEPSAVTRSTCPWNSTSQRSTRWSMLATSSRFPVRSL	chr2r	-	13674415	13674525	13671391
MI0000420	mir-31a-RM	MCTSSKMQLSV	chr2r	-	13674679	13674711	13671391
MI0000420	mir-31a-RM	MVLVVVQADNIHFRISPLGSSRLKDVYLLKDAIECIK	chr2r	-	13674674	13674784	13671391
MI0000420	mir-31a-RM	MCHSAEQACSLSPLANEASRDGPCCSSGR	chr2r	-	13674759	13674845	13671391
MI0000420	mir-31a-RM	MKMSQIMTIIGLVGIDTALDGIRLKLHVHTAGDLVLHEKVVGNLELGKQWHYQCVIRLSKLALYLL	chr2r	-	13674806	13675003	13671391
MI0000420	mir-31a-RM	MYIRQAISCCMRKSWGIWNLANSGITNVSFG	chr2r	-	13674832	13674924	13671391
MI0000420	mir-31a-RM	MASLCIDCSRCSRQDCAGDEDVSDNDDHWTRRHRYCPRWHPFEASCTYGRRSRAA	chr2r	-	13674894	13675058	13671391
MI0000420	mir-31a-RM	MHRLSSNGFTLYRL	chr2r	-	13675036	13675077	13671391
MI0000420	mir-31a-RM	MRRRRMSIGSEANMLLCRL	chr2r	-	13675309	13675365	13671391
MI0000420	mir-31a-RM	MPRLLLVAGSIVSCFPTGTLAQTARQGRVQMCPGCEGAE	chr2r	-	13675350	13675466	13671391
MI0000420	mir-31a-RM	MLSGFNFFTSSRRSMKKRCWAVWNASSSVGGR	chr2r	-	13675441	13675536	13671391
MI0000420	mir-31a-RM	MGEKQELVEDNAVGLQFLYFFQEINEKALLGGVECLVFCWWQVA	chr2r	-	13675436	13675567	13671391
MI0000420	mir-31a-RM	MAPACSSLRSSSTCSKALLAVSFSLLNVRVCA	chr2r	-	13675636	13675731	13671391
MI0000420	mir-31a-RM	MRALLNWFFCSSLMSSRL	chr2r	-	13675735	13675788	13671391
MI0000420	mir-31a-RM	MSELRAWEMIPRPTCYGSRSLQCCCCAE	chr2r	-	13675788	13675871	13671391
MI0000420	mir-31a-RM	MEPTSELDVGATGMGNDSSPNMLRKQVITMLLLC	chr2r	-	13675792	13675893	13671391
MI0000379	mir-92b-RM	MCRENWNLQSELPAQPNA	chr3r	+	21476699	21476752	21477120
MI0000379	mir-92b-RM	MLWDVQRTIIPIPGYGEKICAGKTGTCSRNCRHSRMPNAK	chr3r	+	21476643	21476762	21477120
MI0000379	mir-92b-RM	MARKYVPGKLEPAVGIAGTAECLMPNEV	chr3r	+	21476686	21476769	21477120
MI0000363	mir-279-RM	MQAAFTVQMCRLIRNDLISIAI	chr3r	+	25040562	25040627	25041307
MI0005857	mir-996-RM	MQAAFTVQMCRLIRNDLISIAI	chr3r	+	25040562	25040627	25042906
MI0000363	mir-279-RM	MYICLCLCVIRHTSSIQRTDRRRTQQQEGKTYLRNKAKPTATTIAINMILFRSLSRSLPFCCARV	chr3r	+	25040684	25040878	25041307
MI0000363	mir-279-RM	MYVYMFVSVCNSPYFFNSKNRQKKNTTTRGQDILEK	chr3r	+	25040680	25040787	25041307
MI0005857	mir-996-RM	MYICLCLCVIRHTSSIQRTDRRRTQQQEGKTYLRNKAKPTATTIAINMILFRSLSRSLPFCCARV	chr3r	+	25040684	25040878	25042906
MI0005857	mir-996-RM	MYVYMFVSVCNSPYFFNSKNRQKKNTTTRGQDILEK	chr3r	+	25040680	25040787	25042906
MI0005857	mir-996-RM	MHLYTPPNLTNNNFHRIGWLACITHYMYRILSNSALCFCAPISRNSNCSDATILKQFSKTTAILIPIPILSAFRQRRIMFVGAREWWEEEVPHIIV	chr3r	+	25042190	25042477	25042906
MI0005857	mir-996-RM	MTCKLLSPKRKTHCPMPNIQNPKRKRKTKAKAKPNHQSQKCHRKSCRGNNHHPGEKGAQ	chr3r	+	25042700	25042876	25042906
MI0005857	mir-996-RM	MQTTKPQTENPLSNAQYSKPKTKEKNQSQSQTQSPITKMPQKVVQGQ	chr3r	+	25042705	25042845	25042906
MI0005806	mir-954-RM	MYIHTNERWQVSTYVCRLRISVKMFTSTPLLIRLNLHEFVDCIDLIFGISFTALNLKKQKISFGKVNK	chr4	+	646337	646540	646752
MI0005806	mir-954-RM	MNVGKYLHMYVGSESL	chr4	+	646353	646400	646752
MI0000356	mir-275-RM	MGDNNVGEKRVSHKRKRNNSQKNS	chr2l	+	7423962	7424033	7425795
MI0000412	mir-305-RM	MGDNNVGEKRVSHKRKRNNSQKNS	chr2l	+	7423962	7424033	7425972
MI0000356	mir-275-RM	MQRKFSVAKKKDEKSQNGTETYCEIRATEKAIHQRGFWSF	chr2l	+	7424099	7424218	7425795
MI0000412	mir-305-RM	MQRKFSVAKKKDEKSQNGTETYCEIRATEKAIHQRGFWSF	chr2l	+	7424099	7424218	7425972
MI0000356	mir-275-RM	MCECIIEFLVGTSIFFRYFVAQGLRATTKNDGLARKKHVLHFC	chr2l	+	7424490	7424618	7425795
MI0000356	mir-275-RM	MAWLGKSMCCIFAE	chr2l	+	7424581	7424622	7425795
MI0000412	mir-305-RM	MCECIIEFLVGTSIFFRYFVAQGLRATTKNDGLARKKHVLHFC	chr2l	+	7424490	7424618	7425972
MI0000412	mir-305-RM	MAWLGKSMCCIFAE	chr2l	+	7424581	7424622	7425972
MI0005837	mir-980-RM	MNCNINYFVNIYLFLLNNSCKVKTINLSYATQKFPVVNFIMI	chrx	-	175446	175571	174302
MI0005839	mir-982-RM	MLAVNLLDGTVFDYADSQSLGLDHVGLANELRITDPVFRYPKATFDAVQGEQFTVLGALLWRKDFAMHAPRQGLRFHAIEGGHAVPTSSQIQATDWPPSRGQTVLRQSLDQIYGVLSQLEFRVARFEATRQSAGSPGQLATDAILLHEQRFATPSPQSEVIGHRGAGDAAATDDHPGFDGQLTGQFLAKIGRLLRLKLPLPQDPFISRIHLATRQAHCIRKAR	chrx	-	4260687	4261355	4259931
MI0000409	mir-303-RM	MLAVNLLDGTVFDYADSQSLGLDHVGLANELRITDPVFRYPKATFDAVQGEQFTVLGALLWRKDFAMHAPRQGLRFHAIEGGHAVPTSSQIQATDWPPSRGQTVLRQSLDQIYGVLSQLEFRVARFEATRQSAGSPGQLATDAILLHEQRFATPSPQSEVIGHRGAGDAAATDDHPGFDGQLTGQFLAKIGRLLRLKLPLPQDPFISRIHLATRQAHCIRKAR	chrx	-	4260687	4261355	4260281
MI0005839	mir-982-RM	MPSKESSSQCWAHCSGERISQCMPHAKACDFMRLKAVMRSQLRARFRLPTGRHPVGKPFSASRLIKSMEYSASLSSV	chrx	-	4260989	4261219	4259931
MI0000409	mir-303-RM	MPSKESSSQCWAHCSGERISQCMPHAKACDFMRLKAVMRSQLRARFRLPTGRHPVGKPFSASRLIKSMEYSASLSSV	chrx	-	4260989	4261219	4260281
MI0005839	mir-982-RM	MAQCSTMRTPNRWASIM	chrx	-	4261283	4261333	4259931
MI0000409	mir-303-RM	MAQCSTMRTPNRWASIM	chrx	-	4261283	4261333	4260281
MI0005839	mir-982-RM	MPIHPLSCCQLLHSNFGFQVLPLGSTCSRERIPAANLLAYPTWHL	chrx	-	4261741	4261875	4259931
MI0000409	mir-303-RM	MPIHPLSCCQLLHSNFGFQVLPLGSTCSRERIPAANLLAYPTWHL	chrx	-	4261741	4261875	4260281
MI0005839	mir-982-RM	MYRACPADRSSWVARSPSTAQKRRPPP	chrx	-	4262101	4262181	4259931
MI0000409	mir-303-RM	MYRACPADRSSWVARSPSTAQKRRPPP	chrx	-	4262101	4262181	4260281
MI0005839	mir-982-RM	MIEPRRLAKGACLGNTKARQPELI	chrx	-	4262846	4262917	4259931
MI0000409	mir-303-RM	MIEPRRLAKGACLGNTKARQPELI	chrx	-	4262846	4262917	4260281
MI0005840	mir-983-1-RM	MIEPRRLAKGACLGNTKARQPELI	chrx	-	4262846	4262917	4262432
MI0005841	mir-983-2-RM	MIEPRRLAKGACLGNTKARQPELI	chrx	-	4262846	4262917	4262614
MI0005842	mir-984-RM	MIEPRRLAKGACLGNTKARQPELI	chrx	-	4262846	4262917	4262768
MI0005839	mir-982-RM	MPVWMMEPTATSTSLEQRYCNRSTTSFPFDQKSYLVKEL	chrx	-	4262968	4263084	4259931
MI0000409	mir-303-RM	MPVWMMEPTATSTSLEQRYCNRSTTSFPFDQKSYLVKEL	chrx	-	4262968	4263084	4260281
MI0005840	mir-983-1-RM	MPVWMMEPTATSTSLEQRYCNRSTTSFPFDQKSYLVKEL	chrx	-	4262968	4263084	4262432
MI0005841	mir-983-2-RM	MPVWMMEPTATSTSLEQRYCNRSTTSFPFDQKSYLVKEL	chrx	-	4262968	4263084	4262614
MI0005842	mir-984-RM	MPVWMMEPTATSTSLEQRYCNRSTTSFPFDQKSYLVKEL	chrx	-	4262968	4263084	4262768
MI0005839	mir-982-RM	MFSTRMPSANPTSNSWQRLGR	chrx	-	4263467	4263529	4259931
MI0000409	mir-303-RM	MFSTRMPSANPTSNSWQRLGR	chrx	-	4263467	4263529	4260281
MI0005840	mir-983-1-RM	MFSTRMPSANPTSNSWQRLGR	chrx	-	4263467	4263529	4262432
MI0005841	mir-983-2-RM	MFSTRMPSANPTSNSWQRLGR	chrx	-	4263467	4263529	4262614
MI0005842	mir-984-RM	MFSTRMPSANPTSNSWQRLGR	chrx	-	4263467	4263529	4262768
MI0005839	mir-982-RM	MLYVELLACLIQTGVHMQGVFVGNI	chrx	-	4263561	4263635	4259931
MI0000409	mir-303-RM	MLYVELLACLIQTGVHMQGVFVGNI	chrx	-	4263561	4263635	4260281
MI0005840	mir-983-1-RM	MLYVELLACLIQTGVHMQGVFVGNI	chrx	-	4263561	4263635	4262432
MI0005841	mir-983-2-RM	MLYVELLACLIQTGVHMQGVFVGNI	chrx	-	4263561	4263635	4262614
MI0005842	mir-984-RM	MLYVELLACLIQTGVHMQGVFVGNI	chrx	-	4263561	4263635	4262768
MI0005839	mir-982-RM	MKPLKLVRFSTTHLHAVC	chrx	-	4263625	4263678	4259931
MI0000409	mir-303-RM	MKPLKLVRFSTTHLHAVC	chrx	-	4263625	4263678	4260281
MI0005840	mir-983-1-RM	MKPLKLVRFSTTHLHAVC	chrx	-	4263625	4263678	4262432
MI0005841	mir-983-2-RM	MKPLKLVRFSTTHLHAVC	chrx	-	4263625	4263678	4262614
MI0005842	mir-984-RM	MKPLKLVRFSTTHLHAVC	chrx	-	4263625	4263678	4262768
MI0005839	mir-982-RM	MADDIGREPSSVDPYSPCPSVGIPVPLTVVTPPYDKRSA	chrx	-	4264300	4264416	4259931
MI0000409	mir-303-RM	MADDIGREPSSVDPYSPCPSVGIPVPLTVVTPPYDKRSA	chrx	-	4264300	4264416	4260281
MI0005840	mir-983-1-RM	MADDIGREPSSVDPYSPCPSVGIPVPLTVVTPPYDKRSA	chrx	-	4264300	4264416	4262432
MI0005841	mir-983-2-RM	MADDIGREPSSVDPYSPCPSVGIPVPLTVVTPPYDKRSA	chrx	-	4264300	4264416	4262614
MI0005842	mir-984-RM	MADDIGREPSSVDPYSPCPSVGIPVPLTVVTPPYDKRSA	chrx	-	4264300	4264416	4262768
MI0005839	mir-982-RM	MILVGSPAPSIPTVRAHPLVFRCL	chrx	-	4264338	4264409	4259931
MI0000409	mir-303-RM	MILVGSPAPSIPTVRAHPLVFRCL	chrx	-	4264338	4264409	4260281
MI0005840	mir-983-1-RM	MILVGSPAPSIPTVRAHPLVFRCL	chrx	-	4264338	4264409	4262432
MI0005841	mir-983-2-RM	MILVGSPAPSIPTVRAHPLVFRCL	chrx	-	4264338	4264409	4262614
MI0005842	mir-984-RM	MILVGSPAPSIPTVRAHPLVFRCL	chrx	-	4264338	4264409	4262768
MI0017743	mir-4957-RM	MGHLQLHMYMKAAVHNQQQQQQQQQTHVILCVWKRAV	chrx	-	15214403	15214513	15214070
MI0017743	mir-4957-RM	MLLFVFGCFGVAHLSYQTTEHLRICMCM	chrx	-	15214532	15214615	15214070
MI0017743	mir-4957-RM	MTPTHAQESFRIQKIVAFFLHFLHFFFFF	chrx	-	15214702	15214788	15214070
MI0017743	mir-4957-RM	MIGYYLVSIRSPRGENQP	chrx	-	15214943	15214996	15214070
MI0017743	mir-4957-RM	MDQLKSESESGPETCASVMLAQLVACGSTRFPLDFWR	chrx	-	15214996	15215106	15214070
MI0017743	mir-4957-RM	MLVLAGGFMLAAAAAAAAVVMMVVVSVSIGGHPVGLNHLAAATILYVDALRARERWRDGRKKKGRWYQLVSTYICRWTS	chrx	-	15215097	15215333	15214070
MI0017743	mir-4957-RM	MIFLINRTTHHRQTSSSSTLAFAFCRLPGDTAGSGS	chrx	-	15216931	15217038	15214070
MI0017743	mir-4957-RM	MDAMPPKSATFGLVYLRFIYSITQSSSQSAAFEPNLKCALFGLLSCFFFHCNCTW	chrx	-	15217539	15217703	15214070
MI0000387	ban-RM	MKQINTGKRFQRRGSKESRHNRIPESLNNAGRRGKVEN	chr3l	+	639872	639985	642208
MI0000367	mir-282-RM	MQTAHSVAVRSVRFTFRTFLAY	chr3l	+	3249331	3249396	3251022
MI0000367	mir-282-RM	MWGEGCSGRGRLQEEPPGERVYVSGSPKQTKNEECIRAEAAVLPQKNDARTESNSYSRLRECVRVRRRIRQIYKAAIGQCKLLIPSPFVPFALLFVLFSHIKKSNKIIK	chr3l	+	3249095	3249421	3251022
MI0000367	mir-282-RM	MLEPKVTHIRGCESVCVCGDGSGKYIKRRSGNANCSFRRRSFRSLYFSYFSRILKSQTK	chr3l	+	3249237	3249413	3251022
MI0000367	mir-282-RM	MKRSHTYSRTYVYMFVHIYMYICIHIYARNGRH	chr3l	+	3249421	3249519	3251022
MI0000367	mir-282-RM	MHTYICTQWPPLTPTALPTALARV	chr3l	+	3249486	3249557	3251022
MI0000385	mir-289-RM	MSSEHAHLNFEWGLAVVVVAVVVAVVVYGF	chr3l	+	13613826	13613915	13613922
MI0017767	mir-4981-RM	MMRRVSMTGSIMSCGMRCNLLFCRFSVSSELRFSNRRLGRTLMLTKGEYNSLSL	chr2r	+	3898688	3898849	3902754
MI0017767	mir-4981-RM	MVCPSAAGECQMKHASSGRGMQQSLSASPPGSPSLYFRRVGWSGAAGAARSSRFLGWLWGVCVMAVCQLG	chr2r	+	3900581	3900790	3902754
MI0017767	mir-4981-RM	MRAFIWVVCPRIKYKLPAIELSVRPLWLVLLLLLLPPLLLLSGPRVLSPKWFVRPLLASAK	chr2r	+	3900432	3900614	3902754
MI0000136	mir-14-RM	MTHFYTHVLPRISVCLTTNQTNPLSLASMQISN	chr2r	+	5439887	5439985	5441267
MI0005855	mir-994-RM	MYLVKLKNTLTVSRGVCALSGTLPCCRDH	chr3r	+	6229342	6229428	6233859
MI0000430	mir-318-RM	MYLVKLKNTLTVSRGVCALSGTLPCCRDH	chr3r	+	6229342	6229428	6234024
MI0005855	mir-994-RM	MLLAQKADHVVREGLQIKRVLGDYDATTAQPMIRRL	chr3r	+	6229853	6229960	6233859
MI0000430	mir-318-RM	MLLAQKADHVVREGLQIKRVLGDYDATTAQPMIRRL	chr3r	+	6229853	6229960	6234024
MI0005855	mir-994-RM	MEPPISKRLANDIWSGESAPSGPTGL	chr3r	+	6230278	6230355	6233859
MI0000430	mir-318-RM	MEPPISKRLANDIWSGESAPSGPTGL	chr3r	+	6230278	6230355	6234024
MI0005855	mir-994-RM	MELDGGERNPRCGGVCAGWEGCGEEEGEAQGEL	chr3r	+	6230452	6230550	6233859
MI0005855	mir-994-RM	MRRRLCRLGGMWRRGGRSTGRVVKEVCRGRKTMEAARRCAGSGGVESPTRQSHLGKRYDILRVVFRELIFLFRQTSLSESGYLFVLLVVL	chr3r	+	6230484	6230753	6233859
MI0000430	mir-318-RM	MELDGGERNPRCGGVCAGWEGCGEEEGEAQGEL	chr3r	+	6230452	6230550	6234024
MI0000430	mir-318-RM	MRRRLCRLGGMWRRGGRSTGRVVKEVCRGRKTMEAARRCAGSGGVESPTRQSHLGKRYDILRVVFRELIFLFRQTSLSESGYLFVLLVVL	chr3r	+	6230484	6230753	6234024
MI0005855	mir-994-RM	MIFSELSSENSYFFSAKRRFRKVDIFSYFSLSSENSYAFDLSVIELAMGGL	chr3r	+	6230656	6230808	6233859
MI0000430	mir-318-RM	MIFSELSSENSYFFSAKRRFRKVDIFSYFSLSSENSYAFDLSVIELAMGGL	chr3r	+	6230656	6230808	6234024
MI0005855	mir-994-RM	MKPTCKSMVVMPFRNLVTIRWLRLRGGLDSLTSGFVTGSVVSGRVILLGPVTRVGLQCGVKISLSYAFGEE	chr3r	+	6230860	6231072	6233859
MI0000430	mir-318-RM	MKPTCKSMVVMPFRNLVTIRWLRLRGGLDSLTSGFVTGSVVSGRVILLGPVTRVGLQCGVKISLSYAFGEE	chr3r	+	6230860	6231072	6234024
MI0005855	mir-994-RM	MVAPAWRTRFVDKWFCDRQRGLRQSHTIRARNQSWTAMWREN	chr3r	+	6230919	6231044	6233859
MI0000430	mir-318-RM	MVAPAWRTRFVDKWFCDRQRGLRQSHTIRARNQSWTAMWREN	chr3r	+	6230919	6231044	6234024
MI0005855	mir-994-RM	MSLKSAIMRATTLCSFKDSASDPEPVNAAEERSSSLAKIDLGSKKDCD	chr3r	+	6231142	6231285	6233859
MI0005855	mir-994-RM	MTGLTRALLGFNVAKVGNYAGHNTLFI	chr3r	+	6231108	6231188	6233859
MI0000430	mir-318-RM	MSLKSAIMRATTLCSFKDSASDPEPVNAAEERSSSLAKIDLGSKKDCD	chr3r	+	6231142	6231285	6234024
MI0000430	mir-318-RM	MTGLTRALLGFNVAKVGNYAGHNTLFI	chr3r	+	6231108	6231188	6234024
MI0005855	mir-994-RM	MQLRSDPLRWPKSIWVARKIAIEVALEDWAR	chr3r	+	6231221	6231313	6233859
MI0000430	mir-318-RM	MQLRSDPLRWPKSIWVARKIAIEVALEDWAR	chr3r	+	6231221	6231313	6234024
MI0005855	mir-994-RM	MRSMCINPLEIIRMRSGQSRFIFGSKAGSVSVEEYFVCTVK	chr3r	+	6231370	6231492	6233859
MI0000430	mir-318-RM	MRSMCINPLEIIRMRSGQSRFIFGSKAGSVSVEEYFVCTVK	chr3r	+	6231370	6231492	6234024
MI0005855	mir-994-RM	MYWPQAVRPMKMCLHGYSGYEQKIEKYDYSNILPLHQIAGHNILKI	chr3r	+	6231968	6232105	6233859
MI0000430	mir-318-RM	MYWPQAVRPMKMCLHGYSGYEQKIEKYDYSNILPLHQIAGHNILKI	chr3r	+	6231968	6232105	6234024
MI0005855	mir-994-RM	MDIQVMNRRLKNMTIRISYPSIKLLAITSLRYNFNLFGTLT	chr3r	+	6232011	6232133	6233859
MI0000430	mir-318-RM	MDIQVMNRRLKNMTIRISYPSIKLLAITSLRYNFNLFGTLT	chr3r	+	6232011	6232133	6234024
MI0005855	mir-994-RM	MMAWELALPKTRPSCPPWRSRPRRRTHPTATPRSSGSQSPYPNR	chr3r	+	6232619	6232750	6233859
MI0000430	mir-318-RM	MMAWELALPKTRPSCPPWRSRPRRRTHPTATPRSSGSQSPYPNR	chr3r	+	6232619	6232750	6234024
MI0000134	mir-13b-1-RM	MVAAYFSYTFMCIVLRDCKNCSGRRKGMGKVKEPRSGNNKPRLATNQSADRETPYTAKKFVRSNVLSVIH	chr3r	-	11244828	11245037	11243197
MI0000133	mir-13a-RM	MVAAYFSYTFMCIVLRDCKNCSGRRKGMGKVKEPRSGNNKPRLATNQSADRETPYTAKKFVRSNVLSVIH	chr3r	-	11244828	11245037	11243338
MI0000431	mir-2c-RM	MVAAYFSYTFMCIVLRDCKNCSGRRKGMGKVKEPRSGNNKPRLATNQSADRETPYTAKKFVRSNVLSVIH	chr3r	-	11244829	11245038	11243567
MI0005859	mir-997-RM	MHFCIRFKISTHPHDRNLVCYS	chr3r	-	15157664	15157729	15152890
MI0005806	mir-954-RM	MPLYEQKIFLFIQHCYMFKNSQNLNQMRNKT	chr4	+	643849	643941	646752
MI0005806	mir-954-RM	MAIRVPLLMSIIKMIIVLPVDQSSSMYSSSKLHIRMPTYVYTY	chr4	+	646222	646350	646752
MI0005806	mir-954-RM	MITVPRKCVYIFVSVALSLTFLYTSIRNLFGHCFKFD	chr4	+	646540	646650	646752
MI0005806	mir-954-RM	MCIYFRLGRTLINILVHIDTEPVRTLLQIRLKYPQQMLT	chr4	+	646560	646676	646752
MI0005813	mir-375-RM	MGNRSTILGVLRGAPILGRELVF	chr2l	+	857308	857376	857542
MI0005813	mir-375-RM	MANTKTARTLGCECYLGISPTFCSSSIFHIYLLSVSVFRLSRSRSHSSAARCRAPGIRTCTGEIWATDRRYWVYFVGPRFLVGSWCFKLHRQIRRFSYVPSRDKCILCRPIQPIGG	chr2l	+	857117	857464	857542
MI0017756	mir-4970-RM	MLPMVKVYLPTHTLGSTMMLTGALGVTTWMRISCARKLFWDRQGQG	chr2l	+	10741111	10741248	10741885
MI0017756	mir-4970-RM	MDAHQLRQKVVLGSAGTGIIERHVVVDYHAAGFAFDVCSTAQHAIWGAHHEPVSAGALVLHADEYFERKPVALLLPPLLLLSVMLLLVLLLGRVN	chr2l	+	10741194	10741478	10741885
MI0017756	mir-4970-RM	MLLWTTMLQVSRSMSAPPRSTRSGAHIMNRCPREHSYSMPTNILSESLSPCFFHRCCFFP	chr2l	+	10741261	10741440	10741885
MI0017756	mir-4970-RM	MGWTGVFASLLLRWLLELNHEFVIRVGAGGATACGILLGIQQLLGTSLRFLQ	chr2l	+	10741689	10741844	10741885
MI0011585	mir-2496-RM	MNHIKLSRLFKKLGRKL	chrx	+	1901987	1902037	1904333
MI0011585	mir-2496-RM	MKSLYRLRVSKVLTWRRMETGTYSSLAKVTLMRSVDTRVGRMAPKKSVMGTLCGSRGYRSLRTPTVEMHTLLGHTCSCFKMPDSEILVLLYSLKDTHKFAYGPFAKGLHLLQELQGVVGVPVYHVDSNRWIHMVLMVASQI	chrx	+	1902093	1902515	1904333
MI0011585	mir-2496-RM	MPVVEPESRCVHQHRPVVRVCRALSGVHKALRQHRGVIRLHPTAGEDQGKDDNKFNKHNIKHFYKTIDRYINNASSIDCSIARSDNSCEQCDRRYFIYK	chrx	+	1903144	1903440	1904333
MI0005836	mir-979-RM	MANEKTCVGNDGKCALVIMKFIYLILCSCLFRFRFHVHIHIHIHILSSRRAGLANGILYTHLVHLIGVEGIEVDAVHQIHEAIGGVLLRHAVDLLEERYQQLGKFQIKAPNPLRKRICRIQRGLNLAGDKEITS	chrx	+	19455454	19455855	19455870
MI0005836	mir-979-RM	MCACDYEIHLSNTLFLSFPFPFPRPHPHPHPHPFL	chrx	+	19455492	19455596	19455870
MI0011579	mir-2490-RM	MKSYTEYIKQECSLQINEILFYFTLFFRHNNIIRQDKHIRCNPK	chr2lhet	+	24990	25121	27336
MI0011579	mir-2490-RM	MKYPIPLVILQDTDKVYY	chr2lhet	+	25121	25174	27336
MI0000129	mir-9a-RM	MYVGSQQQLSEMGMFRWDLLNK	chr3l	+	19554166	19554231	19558231
MI0017728	mir-4942-RM	MYSIHSRFRTFSIISRMYTILIINKIKMSIRTVIHDSQKVSLKLKVLIFRFSRHYKL	chr3l	+	23330792	23330962	23332328
MI0017762	mir-4976-RM	MKKYSNINSNRWKQTDQIAA	chr2r	-	2723659	2723718	2723140
MI0000136	mir-14-RM	MSSSRRSQKLHQHPPTSKPASLAPVARQPKL	chr2r	+	5439542	5439634	5441267
MI0000128	mir-8-RM	MSILRTARQKKKGERKRNYNMSQKRR	chr2r	+	12716128	12716205	12718937
MI0000128	mir-8-RM	MIYLNSYKHNHEQVFYIF	chr2r	+	12717537	12717590	12718937
MI0000128	mir-8-RM	MCAGVIVHVSGGRKKIVK	chr2r	+	12718263	12718316	12718937
MI0000420	mir-31a-RM	MNLSSLIIWFIALPS	chr2r	-	13674340	13674384	13671391
MI0000126	mir-6-3-RM	MVKNLQSILKIYIVSWRFVMLLYTVKELTTI	chr2r	-	15549786	15549878	15548300
MI0000125	mir-6-2-RM	MVKNLQSILKIYIVSWRFVMLLYTVKELTTI	chr2r	-	15549786	15549878	15548447
MI0000124	mir-6-1-RM	MVKNLQSILKIYIVSWRFVMLLYTVKELTTI	chr2r	-	15549784	15549876	15548589
MI0000123	mir-5-RM	MVKNLQSILKIYIVSWRFVMLLYTVKELTTI	chr2r	-	15549785	15549877	15548731
MI0000122	mir-4-RM	MVKNLQSILKIYIVSWRFVMLLYTVKELTTI	chr2r	-	15549784	15549876	15548874
MI0000380	mir-286-RM	MVKNLQSILKIYIVSWRFVMLLYTVKELTTI	chr2r	-	15549786	15549878	15549026
MI0000121	mir-3-RM	MVKNLQSILKIYIVSWRFVMLLYTVKELTTI	chr2r	-	15549784	15549876	15549168
MI0000421	mir-309-RM	MVKNLQSILKIYIVSWRFVMLLYTVKELTTI	chr2r	-	15549784	15549876	15549279
MI0000126	mir-6-3-RM	MHSVLCDILGVYPLSLKCDSTIRM	chr2r	-	15549980	15550051	15548300
MI0000125	mir-6-2-RM	MHSVLCDILGVYPLSLKCDSTIRM	chr2r	-	15549980	15550051	15548447
MI0000124	mir-6-1-RM	MHSVLCDILGVYPLSLKCDSTIRM	chr2r	-	15549981	15550052	15548589
MI0000123	mir-5-RM	MHSVLCDILGVYPLSLKCDSTIRM	chr2r	-	15549982	15550053	15548731
MI0000122	mir-4-RM	MHSVLCDILGVYPLSLKCDSTIRM	chr2r	-	15549981	15550052	15548874
MI0000380	mir-286-RM	MHSVLCDILGVYPLSLKCDSTIRM	chr2r	-	15549980	15550051	15549026
MI0000121	mir-3-RM	MHSVLCDILGVYPLSLKCDSTIRM	chr2r	-	15549981	15550052	15549168
MI0000421	mir-309-RM	MHSVLCDILGVYPLSLKCDSTIRM	chr2r	-	15549981	15550052	15549279
MI0000126	mir-6-3-RM	MDYNIHRCCSWWLDALTIIDDIPRRNPWRIAYQCIVFYVIF	chr2r	-	15550030	15550152	15548300
MI0000125	mir-6-2-RM	MDYNIHRCCSWWLDALTIIDDIPRRNPWRIAYQCIVFYVIF	chr2r	-	15550030	15550152	15548447
MI0000124	mir-6-1-RM	MDYNIHRCCSWWLDALTIIDDIPRRNPWRIAYQCIVFYVIF	chr2r	-	15550031	15550153	15548589
MI0000124	mir-6-1-RM	MIFPGGILGGLHTNA	chr2r	-	15550048	15550092	15548589
MI0000123	mir-5-RM	MDYNIHRCCSWWLDALTIIDDIPRRNPWRIAYQCIVFYVIF	chr2r	-	15550029	15550151	15548731
MI0000123	mir-5-RM	MIFPGGILGGLHTNA	chr2r	-	15550049	15550093	15548731
MI0000122	mir-4-RM	MDYNIHRCCSWWLDALTIIDDIPRRNPWRIAYQCIVFYVIF	chr2r	-	15550031	15550153	15548874
MI0000122	mir-4-RM	MIFPGGILGGLHTNA	chr2r	-	15550048	15550092	15548874
MI0000380	mir-286-RM	MDYNIHRCCSWWLDALTIIDDIPRRNPWRIAYQCIVFYVIF	chr2r	-	15550030	15550152	15549026
MI0000121	mir-3-RM	MDYNIHRCCSWWLDALTIIDDIPRRNPWRIAYQCIVFYVIF	chr2r	-	15550031	15550153	15549168
MI0000121	mir-3-RM	MIFPGGILGGLHTNA	chr2r	-	15550048	15550092	15549168
MI0000421	mir-309-RM	MDYNIHRCCSWWLDALTIIDDIPRRNPWRIAYQCIVFYVIF	chr2r	-	15550031	15550153	15549279
MI0000421	mir-309-RM	MIFPGGILGGLHTNA	chr2r	-	15550048	15550092	15549279
MI0000126	mir-6-3-RM	MDFLRSSSASSGHSNWWRISFIVASSTVIIIL	chr2r	-	15550369	15550464	15548300
MI0000125	mir-6-2-RM	MDFLRSSSASSGHSNWWRISFIVASSTVIIIL	chr2r	-	15550369	15550464	15548447
MI0000124	mir-6-1-RM	MDFLRSSSASSGHSNWWRISFIVASSTVIIIL	chr2r	-	15550370	15550465	15548589
MI0000123	mir-5-RM	MDFLRSSSASSGHSNWWRISFIVASSTVIIIL	chr2r	-	15550368	15550463	15548731
MI0000122	mir-4-RM	MDFLRSSSASSGHSNWWRISFIVASSTVIIIL	chr2r	-	15550370	15550465	15548874
MI0000380	mir-286-RM	MDFLRSSSASSGHSNWWRISFIVASSTVIIIL	chr2r	-	15550369	15550464	15549026
MI0000121	mir-3-RM	MDFLRSSSASSGHSNWWRISFIVASSTVIIIL	chr2r	-	15550370	15550465	15549168
MI0000421	mir-309-RM	MDFLRSSSASSGHSNWWRISFIVASSTVIIIL	chr2r	-	15550370	15550465	15549279
MI0000126	mir-6-3-RM	MPSYGETGVEEMSTKSDAPSIVFLLPILVCNELLNTDGQLFGWFSSFSSGGTSFSRSCRRWSSISWRRSFRRRWILWRSK	chr2r	-	15550483	15550722	15548300
MI0000125	mir-6-2-RM	MPSYGETGVEEMSTKSDAPSIVFLLPILVCNELLNTDGQLFGWFSSFSSGGTSFSRSCRRWSSISWRRSFRRRWILWRSK	chr2r	-	15550483	15550722	15548447
MI0000124	mir-6-1-RM	MPSYGETGVEEMSTKSDAPSIVFLLPILVCNELLNTDGQLFGWFSSFSSGGTSFSRSCRRWSSISWRRSFRRRWILWRSK	chr2r	-	15550484	15550723	15548589
MI0000123	mir-5-RM	MPSYGETGVEEMSTKSDAPSIVFLLPILVCNELLNTDGQLFGWFSSFSSGGTSFSRSCRRWSSISWRRSFRRRWILWRSK	chr2r	-	15550482	15550721	15548731
MI0000122	mir-4-RM	MPSYGETGVEEMSTKSDAPSIVFLLPILVCNELLNTDGQLFGWFSSFSSGGTSFSRSCRRWSSISWRRSFRRRWILWRSK	chr2r	-	15550484	15550723	15548874
MI0000380	mir-286-RM	MPSYGETGVEEMSTKSDAPSIVFLLPILVCNELLNTDGQLFGWFSSFSSGGTSFSRSCRRWSSISWRRSFRRRWILWRSK	chr2r	-	15550483	15550722	15549026
MI0000121	mir-3-RM	MPSYGETGVEEMSTKSDAPSIVFLLPILVCNELLNTDGQLFGWFSSFSSGGTSFSRSCRRWSSISWRRSFRRRWILWRSK	chr2r	-	15550484	15550723	15549168
MI0000421	mir-309-RM	MPSYGETGVEEMSTKSDAPSIVFLLPILVCNELLNTDGQLFGWFSSFSSGGTSFSRSCRRWSSISWRRSFRRRWILWRSK	chr2r	-	15550484	15550723	15549279
MI0000363	mir-279-RM	MGRAHCRVLCFALSLNN	chr3r	+	25041179	25041229	25041307
MI0005857	mir-996-RM	MGRAHCRVLCFALSLNN	chr3r	+	25041179	25041229	25042906
MI0017734	mir-4948-RM	MPMGDIPPPRITLNRFPGAFSTN	chr3r	-	26876996	26877064	26876925
MI0017734	mir-4948-RM	MRPPSTRSTKPLDSSPLSKIPKAVSVISCREGSPASLAMEYVM	chr3r	-	26877275	26877403	26876925
MI0017734	mir-4948-RM	MVCRHQDQRFVGIRIVHGRLDCQIEFVELVQSSTGVVHVVTLVNATSFHQEHKAVGLIAPFQDS	chr3r	-	26877339	26877530	26876925
MI0017734	mir-4948-RM	MLQGHPHVGAVLRSGVIRQVIPIART	chr3r	-	26877705	26877782	26876925
MI0000356	mir-275-RM	MRRQSVFEVRNAPPKQWLLIYVLHIYTNIYIYIYKSVCTAEIRHYSQSKAVRDRRFMRRVVKKEASRKGS	chr2l	+	7424691	7424900	7425795
MI0000356	mir-275-RM	MPHPSNGCSFMYCTYIQIYIYIYINPSVPQKFAIIHSPKLFAIAGL	chr2l	+	7424722	7424859	7425795
MI0000356	mir-275-RM	MAAHLCTAHIYKYIYIYI	chr2l	+	7424738	7424791	7425795
MI0000412	mir-305-RM	MRRQSVFEVRNAPPKQWLLIYVLHIYTNIYIYIYKSVCTAEIRHYSQSKAVRDRRFMRRVVKKEASRKGS	chr2l	+	7424691	7424900	7425972
MI0000412	mir-305-RM	MPHPSNGCSFMYCTYIQIYIYIYINPSVPQKFAIIHSPKLFAIAGL	chr2l	+	7424722	7424859	7425972
MI0000412	mir-305-RM	MAAHLCTAHIYKYIYIYI	chr2l	+	7424738	7424791	7425972
MI0000356	mir-275-RM	MRRPNICLRTANAEKKT	chr2l	+	7425652	7425702	7425795
MI0000412	mir-305-RM	MRRPNICLRTANAEKKT	chr2l	+	7425652	7425702	7425972
MI0011585	mir-2496-RM	MEYPYQFCCKVKEWKKTGTLDAESSRLTKGWKMGRGTANANGPISTLNFFPKMPLNNSFQT	chrx	+	1903954	1904136	1904333
MI0005839	mir-982-RM	MGLTRFLPQVTGFTGGHYLYTRYCAFDW	chrx	-	4260492	4260575	4259931
MI0005839	mir-982-RM	MCISQPHGTNPILAAGHRIHWRALSIYAILCF	chrx	-	4260499	4260594	4259931
MI0000409	mir-303-RM	MCISQPHGTNPILAAGHRIHWRALSIYAILCF	chrx	-	4260499	4260594	4260281
MI0000409	mir-303-RM	MGLTRFLPQVTGFTGGHYLYTRYCAFDW	chrx	-	4260492	4260575	4260281
MI0005839	mir-982-RM	MNISITDNRCDQKPININVPCLSC	chrx	-	4262162	4262233	4259931
MI0000409	mir-303-RM	MNISITDNRCDQKPININVPCLSC	chrx	-	4262162	4262233	4260281
MI0017743	mir-4957-RM	MWKGNVRVAGENTSFD	chrx	-	15214229	15214276	15214070
MI0017743	mir-4957-RM	MCVEEGSVTKLGGNLRRTGKLRRYANVNKASCSGNAGK	chrx	-	15214311	15214424	15214070
MI0000387	ban-RM	MVVPLSPALAFRATNRNEKHINIKV	chr3l	+	639746	639820	642208
MI0000367	mir-282-RM	MHAMAAIDADCAADCAGESIKA	chr3l	+	3249500	3249565	3251022
MI0000367	mir-282-RM	MDYFLPPKLQTQQNAQRN	chr3l	+	3249892	3249945	3251022
MI0000367	mir-282-RM	MLLLAEGVLSHSGKHGLYEFAIYTQRNQLRGSTRSMWALDNRPLISFRLACN	chr3l	+	3250566	3250721	3251022
MI0000377	mir-285-RM	MGSWHSSAQQSQVH	chr3l	-	11941166	11941207	11939291
MI0000377	mir-285-RM	MLHLPSTGKSSPSGWFWHTVLVVLHSTLGT	chr3l	-	11941871	11941960	11939291
MI0000129	mir-9a-RM	MVLRDRIEALADNLYIPHLNLG	chr3l	+	19556781	19556846	19558231
MI0000129	mir-9a-RM	MAWDSWYCVIGLKPLQIIYIFLT	chr3l	+	19556767	19556835	19558231
MI0017728	mir-4942-RM	MLSHSFSVLSLLHEFKCFLSYKI	chr3l	+	23330705	23330773	23332328
MI0017767	mir-4981-RM	MERAFCGILVRSLPPKFRRLIWLKEEV	chr2r	+	3899442	3899522	3902754
MI0017767	mir-4981-RM	MAKRRGLISAKGKEKIHLNLLLKSSESLGIDLCNLVLVERQNLQGLQSLEGIVVDHGDFIVVQIKDQQVEQMLQSLRGHRLHLVEGHIQLRQSRSCVCGKKKRLGNPTSNWCPTSYPAS	chr2r	+	3899504	3899860	3902754
MI0000354	mir-184-RM	MHQRAVSMFAPKIKSMCPVLCATPPHPNPRLAGWGAMGGIYNRKSATVKKATRQDDGAGSPTSWLVYATWQRFTGQRDKSSGILFGMARTARLAWHGSRICRSCSAFCCIVLIYCRAEKSRTQKSEAEQSSAEQRQLQRIPFENS	chr2r	-	9217857	9218291	9217006
MI0000128	mir-8-RM	MKHRNPKSFFGHIICECGCS	chr2r	+	12715728	12715787	12718937
MI0000420	mir-31a-RM	MYDVGTQNLLSAFQNNKPFIDKSHWITSE	chr2r	-	13671488	13671574	13671391
MI0005855	mir-994-RM	MLSRSLMNILDFRISELSTRRLEV	chr3r	+	6229413	6229484	6233859
MI0000430	mir-318-RM	MLSRSLMNILDFRISELSTRRLEV	chr3r	+	6229413	6229484	6234024
MI0005855	mir-994-RM	MSRALPLAAMCDSPVICSRLI	chr3r	+	6229987	6230049	6233859
MI0000430	mir-318-RM	MSRALPLAAMCDSPVICSRLI	chr3r	+	6229987	6230049	6234024
MI0005855	mir-994-RM	MIVKEATREKVAQPLVRLEKPEVQTLEKIIINLMIGYVEKYGSHVYL	chr3r	+	6231761	6231901	6233859
MI0005855	mir-994-RM	MLKNMDLTCICSPC	chr3r	+	6231870	6231911	6233859
MI0000430	mir-318-RM	MIVKEATREKVAQPLVRLEKPEVQTLEKIIINLMIGYVEKYGSHVYL	chr3r	+	6231761	6231901	6234024
MI0000430	mir-318-RM	MLKNMDLTCICSPC	chr3r	+	6231870	6231911	6234024
MI0005855	mir-994-RM	MLVRYYQQQCQ	chr3r	+	6233015	6233047	6233859
MI0000430	mir-318-RM	MLVRYYQQQCQ	chr3r	+	6233015	6233047	6234024
MI0000134	mir-13b-1-RM	MCVMVCVRRRYLVSYFQCHQKGLKKDISAFESYHSQL	chr3r	-	11243492	11243602	11243197
MI0000133	mir-13a-RM	MCVMVCVRRRYLVSYFQCHQKGLKKDISAFESYHSQL	chr3r	-	11243492	11243602	11243338
MI0000134	mir-13b-1-RM	MGSSLSSISRMTMMMIMRKSQREMEMEKE	chr3r	-	11245241	11245327	11243197
MI0000133	mir-13a-RM	MGSSLSSISRMTMMMIMRKSQREMEMEKE	chr3r	-	11245241	11245327	11243338
MI0000134	mir-13b-1-RM	MLLKVKTAKVAASAAVALKQEQSRRIKEREWLNNNNQPWP	chr3r	-	11245400	11245519	11243197
MI0000133	mir-13a-RM	MLLKVKTAKVAASAAVALKQEQSRRIKEREWLNNNNQPWP	chr3r	-	11245400	11245519	11243338
MI0000431	mir-2c-RM	MLLKVKTAKVAASAAVALKQEQSRRIKEREWLNNNNQPWP	chr3r	-	11245398	11245517	11243567
MI0000382	mir-87-RM	MARQKADATADGLAPPVWIVVLYNVTCI	chr2l	-	9952259	9952342	9950516
MI0000382	mir-87-RM	MRLRMGWPRRFGSLCYIMSPVYRSLGLTIGRRFQHAQCSYI	chr2l	-	9952204	9952326	9950516
MI0000382	mir-87-RM	MYGKTKGGCDCGWVGPAGLDRCVI	chr2l	-	9952275	9952346	9950516
MI0017756	mir-4970-RM	MVFIVFICVDS	chr2l	+	10740847	10740879	10741885
MI0005844	mir-985-RM	MAQFISELCVIKSW	chrx	-	16085534	16085575	16085372
MI0011579	mir-2490-RM	MLLKNKNILKKEKWTEELIKNINIINKLLTCNIQTQIGSIHHISDR	chr2lhet	+	25247	25384	27336
MI0000387	ban-RM	MIGGQYAHHVLPIRSRVLSLGSVWCASVRFGSVRADFRPGQKQLHRKGEFFCHRIGSHLPYDR	chr3l	+	637486	637674	642208
MI0000387	ban-RM	MDGIDTGTVGWIDWFDCGPS	chr3l	+	638378	638437	642208
MI0000387	ban-RM	MALIRGQLAGLIGLIVGHRKYTWRPVYFREIANQKGAQA	chr3l	+	638382	638498	642208
MI0000387	ban-RM	MGTLVSRNSHTACTHNAVYWLKLDAVCMCGYLEIQIEIFQA	chr3l	+	640175	640297	642208
MI0000387	ban-RM	MSIKNDICIVKLRPSHRHKCVIKKLTVNATVC	chr3l	+	641126	641221	642208
MI0000367	mir-282-RM	MLCCCWPRACSRTLANMGSTSLLYIRSAISCEAALVPCGRSTIAR	chr3l	+	3250561	3250695	3251022
MI0000354	mir-184-RM	MHMSWQTAASSQGLLFSFSFWLFICSSASCCSTPSPEKS	chr2r	-	9217177	9217293	9217006
MI0000354	mir-184-RM	MQMNYAHELADSSQQPRASLQF	chr2r	-	9217241	9217306	9217006
MI0000354	mir-184-RM	MSWLSAASIMQSVRLGSVRIGLVHFGCEPNNGLQLMSPSHMVIFAAIAARLLSPALEMPAQYLHMYMHVHVYIESPYPALLLSHAHKNYPRAVT	chr2r	-	9221139	9221420	9217006
MI0000354	mir-184-RM	MQITRASASLGNPSSKDHKCNWVCGSSCRMFWWWLRFHPAIN	chr2r	-	9221597	9221722	9217006
MI0000354	mir-184-RM	MQLITFGLVMRVWLDI	chr2r	-	9221766	9221813	9217006
MI0017764	mir-4978-RM	MSHLWKSACMAMRHVDERGWNHRGDAGKLSCKQEAR	chr2r	-	9896211	9896318	9893511
MI0017764	mir-4978-RM	MEVSLYGYAARG	chr2r	-	9896272	9896307	9893511
MI0017764	mir-4978-RM	MESTSNRNRD	chr2r	-	9896756	9896785	9893511
MI0000128	mir-8-RM	MNTVDRGPRAPMDVKFQKNRNKKQEIRK	chr2r	+	12716597	12716680	12718937
MI0005854	mir-993-RM	MHRTPRSSLSLSLGNIELLEPVYLYLSAKNTHCGKDTSHIPHPAPTNTHRPFFPAATPTPGDEIHGLGWQRQHHGLH	chr3r	+	2597367	2597597	2602055
MI0000429	mir-317-RM	MRRRKDMMTNMMKYAFQKCAQFFIV	chr3r	+	5913478	5913552	5916848
MI0000429	mir-317-RM	MHFRNVHNFLLCS	chr3r	+	5913518	5913556	5916848
MI0000429	mir-317-RM	MAHSIAHLPDPCSHPPPPTAAR	chr3r	+	5914865	5914930	5916848
MI0000429	mir-317-RM	MRARGWRRFR	chr3r	+	5914930	5914959	5916848
MI0000429	mir-317-RM	MRNNNRNATARVCWCASESAYMNQTCALSLIDLNLKTFYCRQNERERIRERESALNRYVYG	chr3r	+	5914992	5915174	5916848
MI0000429	mir-317-RM	MTTAKSENAEQQSKCNCTGVLVCERVSLYEPDMRALSYRLELENFLLPAKRERADKRERERAEQVRIWVSVFH	chr3r	+	5914970	5915188	5916848
MI0000360	mir-277-RM	MKYVHIYGEMFGCLLANSSDLQPGPQGRSW	chr3r	+	5921795	5921884	5925744
MI0000360	mir-277-RM	MAKCLVAFWLTAATFSPDRKVVRGEMRMQQPANYSA	chr3r	+	5921814	5921921	5925744
MI0000371	mir-34-RM	MAKCLVAFWLTAATFSPDRKVVRGEMRMQQPANYSA	chr3r	+	5921814	5921921	5926658
MI0000371	mir-34-RM	MKYVHIYGEMFGCLLANSSDLQPGPQGRSW	chr3r	+	5921795	5921884	5926658
MI0000360	mir-277-RM	MSMGMGMGIYWIHGTIHGLAAVVSLAKEPKIKILFWLRANCSAHWIRKGVDWRAVQLQAKMKSEMLPC	chr3r	+	5922194	5922397	5925744
MI0000371	mir-34-RM	MSMGMGMGIYWIHGTIHGLAAVVSLAKEPKIKILFWLRANCSAHWIRKGVDWRAVQLQAKMKSEMLPC	chr3r	+	5922194	5922397	5926658
MI0000360	mir-277-RM	MAYYDVGRPEPACLPACLLPTNLHTNKRPLTDTRLYRCLFGQVAVRLLFFAKQFKL	chr3r	+	5922733	5922900	5925744
MI0000360	mir-277-RM	MWVDLSLPACLPVCCQQIFTQTSALSQTLGFIDVFSAKWQSVCCSLPNSLNFDKFSRQ	chr3r	+	5922746	5922919	5925744
MI0000371	mir-34-RM	MAYYDVGRPEPACLPACLLPTNLHTNKRPLTDTRLYRCLFGQVAVRLLFFAKQFKL	chr3r	+	5922733	5922900	5926658
MI0000371	mir-34-RM	MWVDLSLPACLPVCCQQIFTQTSALSQTLGFIDVFSAKWQSVCCSLPNSLNFDKFSRQ	chr3r	+	5922746	5922919	5926658
MI0000360	mir-277-RM	MYLYLSQSSVYLADNKWQSQRACFLF	chr3r	+	5923690	5923767	5925744
MI0000360	mir-277-RM	MDVSVSESVECVFSR	chr3r	+	5923686	5923730	5925744
MI0000371	mir-34-RM	MDVSVSESVECVFSR	chr3r	+	5923686	5923730	5926658
MI0000371	mir-34-RM	MYLYLSQSSVYLADNKWQSQRACFLF	chr3r	+	5923690	5923767	5926658
MI0000371	mir-34-RM	MHPLKVLGCVSGVHLH	chr3r	+	5925735	5925782	5926658
MI0000371	mir-34-RM	MILTTLATPPPLPPTRAFDDTQRSIKSSIPWKSPPPTPSHIGQKVALDATKKLPQN	chr3r	+	5926342	5926509	5926658
MI0000371	mir-34-RM	MRQKSSPKTEVGRKTSARW	chr3r	+	5926484	5926540	5926658
MI0000371	mir-34-RM	MVKLKRIWLLHKIFKSNRYTRLFSIKEN	chr3r	+	5926537	5926620	5926658
MI0005858	mir-252-RM	MQHQLRHSRNRYFAQSSSSRFELLIN	chr3r	-	9291667	9291744	9290033
MI0005858	mir-252-RM	MESGRGNRSSCCGIDAHQYTDTVLRYAYEGDLLHTHRPAHTHTLASEDTHRESNELMVIFKNPTTVRAITAQISCGIALERQCSPRSRTRTSDLGLPKAQ	chr3r	-	9291763	9292062	9290033
MI0005858	mir-252-RM	MLLFQFQFQFSFNSTICGIVEMAGLVSNQLQFGVESAKWKVGGEIALLVAELTRTNTRTLCSVTHMRAISYTHTGPHTHTHSHRKTHTGRVMN	chr3r	-	9291897	9292175	9290033
MI0005858	mir-252-RM	MVIIPPSVLATWPANGKWEIGGVCWSGGSWGRRWRRVTEDQPNLLCGWTICLCEKPSAMVI	chr3r	-	9292274	9292456	9290033
MI0005858	mir-252-RM	MGNWGSVLVRGELGAEVEAGDGGPA	chr3r	-	9292332	9292406	9290033
MI0005858	mir-252-RM	MPESRSGQKLNLPGIWL	chr3r	-	9292450	9292500	9290033
MI0005858	mir-252-RM	MGIPAFYLPPPEHPHHRTSSS	chr3r	-	9292520	9292582	9290033
MI0017737	mir-4951-RM	MLYSIKLLLIFANLCTSLLQTFAFDQNDRNLKIFHNSSMNEMS	chr3r	+	17141715	17141843	17142438
MI0000363	mir-279-RM	MYALHRHRSQI	chr3r	+	25040499	25040531	25041307
MI0005857	mir-996-RM	MYALHRHRSQI	chr3r	+	25040499	25040531	25042906
MI0000363	mir-279-RM	MNTNGCKQHLQFKCAV	chr3r	+	25040548	25040595	25041307
MI0005857	mir-996-RM	MNTNGCKQHLQFKCAV	chr3r	+	25040548	25040595	25042906
MI0005857	mir-996-RM	MELGLELELEFILLFLVGGGPVFHIDFLSICD	chr3r	+	25041281	25041376	25042906
MI0005857	mir-996-RM	MLIISMVLKYFKTIIYPATVFFVIFLCSSASLT	chr3r	+	25041997	25042095	25042906
MI0017734	mir-4948-RM	MGSFFSCELAVPRISAPRSA	chr3r	-	26877560	26877619	26876925
MI0017734	mir-4948-RM	MQRQPHPRRRAFRPFWEPSPSGDKWEQPAPQR	chr3r	-	26877787	26877882	26876925
MI0000356	mir-275-RM	MAGKKNEVYF	chr2l	+	7424271	7424300	7425795
MI0000412	mir-305-RM	MAGKKNEVYF	chr2l	+	7424271	7424300	7425972
MI0000356	mir-275-RM	MKCNNSLTDDVTSYVVISTPVAQPGGQYYAPK	chr2l	+	7425235	7425330	7425795
MI0000412	mir-305-RM	MKCNNSLTDDVTSYVVISTPVAQPGGQYYAPK	chr2l	+	7425235	7425330	7425972
MI0000356	mir-275-RM	MEDNKVKKPAS	chr2l	+	7425391	7425423	7425795
MI0000412	mir-305-RM	MEDNKVKKPAS	chr2l	+	7425391	7425423	7425972
MI0000356	mir-275-RM	MASSSSTRTTTKLAKIVNPKATET	chr2l	+	7425502	7425573	7425795
MI0000412	mir-305-RM	MASSSSTRTTTKLAKIVNPKATET	chr2l	+	7425502	7425573	7425972
MI0000356	mir-275-RM	MQFCCHAAAKHLSQNCKC	chr2l	+	7425636	7425689	7425795
MI0000412	mir-305-RM	MQFCCHAAAKHLSQNCKC	chr2l	+	7425636	7425689	7425972
MI0000412	mir-305-RM	MLKKKPDWAWLGLAWLFIFNSSHHSSYSLYVMMFPRL	chr2l	+	7425686	7425796	7425972
MI0005837	mir-980-RM	MPIKHVKFPIVQAHYQPHFTAISNLWFLFI	chrx	-	174557	174646	174302
MI0005837	mir-980-RM	MNGYLISGELDYSILSCFLYQNRRRRTRVHVGYSPYEQQTVDIIIGCCLCEPCTTVLSVF	chrx	-	175986	176165	174302
MI0005837	mir-980-RM	MPIYFLPVECIYSNYIKYIYY	chrx	-	176530	176592	174302
MI0005837	mir-980-RM	MYFIIYIQQIKKYQFNLHKSVYI	chrx	-	177822	177890	174302
MI0005839	mir-982-RM	MRPSKSLTKGVSGLSPSMGFVCK	chrx	-	4261499	4261567	4259931
MI0000409	mir-303-RM	MRPSKSLTKGVSGLSPSMGFVCK	chrx	-	4261499	4261567	4260281
MI0005839	mir-982-RM	MMSVSLAMLSWMGKLLTAARRGVPRSSRSHSPHWDSACLCG	chrx	-	4263072	4263194	4259931
MI0000409	mir-303-RM	MMSVSLAMLSWMGKLLTAARRGVPRSSRSHSPHWDSACLCG	chrx	-	4263072	4263194	4260281
MI0005840	mir-983-1-RM	MMSVSLAMLSWMGKLLTAARRGVPRSSRSHSPHWDSACLCG	chrx	-	4263072	4263194	4262432
MI0005841	mir-983-2-RM	MMSVSLAMLSWMGKLLTAARRGVPRSSRSHSPHWDSACLCG	chrx	-	4263072	4263194	4262614
MI0005842	mir-984-RM	MMSVSLAMLSWMGKLLTAARRGVPRSSRSHSPHWDSACLCG	chrx	-	4263072	4263194	4262768
MI0005839	mir-982-RM	MIGHVFPNPAHGARLLNGGCNHHVAEIANDERLTGHVELDGQATYCRSERRAKEQSFS	chrx	-	4263106	4263279	4259931
MI0000409	mir-303-RM	MIGHVFPNPAHGARLLNGGCNHHVAEIANDERLTGHVELDGQATYCRSERRAKEQSFS	chrx	-	4263106	4263279	4260281
MI0005840	mir-983-1-RM	MIGHVFPNPAHGARLLNGGCNHHVAEIANDERLTGHVELDGQATYCRSERRAKEQSFS	chrx	-	4263106	4263279	4262432
MI0005841	mir-983-2-RM	MIGHVFPNPAHGARLLNGGCNHHVAEIANDERLTGHVELDGQATYCRSERRAKEQSFS	chrx	-	4263106	4263279	4262614
MI0005842	mir-984-RM	MIGHVFPNPAHGARLLNGGCNHHVAEIANDERLTGHVELDGQATYCRSERRAKEQSFS	chrx	-	4263106	4263279	4262768
MI0005839	mir-982-RM	MNLEISHLIGKEGKAFGREIGVGEL	chrx	-	4263367	4263441	4259931
MI0000409	mir-303-RM	MNLEISHLIGKEGKAFGREIGVGEL	chrx	-	4263367	4263441	4260281
MI0005840	mir-983-1-RM	MNLEISHLIGKEGKAFGREIGVGEL	chrx	-	4263367	4263441	4262432
MI0005841	mir-983-2-RM	MNLEISHLIGKEGKAFGREIGVGEL	chrx	-	4263367	4263441	4262614
MI0005842	mir-984-RM	MNLEISHLIGKEGKAFGREIGVGEL	chrx	-	4263367	4263441	4262768
MI0005839	mir-982-RM	MGFCKDNMNGI	chrx	-	4263868	4263900	4259931
MI0000409	mir-303-RM	MGFCKDNMNGI	chrx	-	4263868	4263900	4260281
MI0005840	mir-983-1-RM	MGFCKDNMNGI	chrx	-	4263868	4263900	4262432
MI0005841	mir-983-2-RM	MGFCKDNMNGI	chrx	-	4263868	4263900	4262614
MI0005842	mir-984-RM	MGFCKDNMNGI	chrx	-	4263868	4263900	4262768
MI0005839	mir-982-RM	MGSPPQHHMSTS	chrx	-	4263991	4264026	4259931
MI0000409	mir-303-RM	MGSPPQHHMSTS	chrx	-	4263991	4264026	4260281
MI0005840	mir-983-1-RM	MGSPPQHHMSTS	chrx	-	4263991	4264026	4262432
MI0005841	mir-983-2-RM	MGSPPQHHMSTS	chrx	-	4263991	4264026	4262614
MI0005842	mir-984-RM	MGSPPQHHMSTS	chrx	-	4263991	4264026	4262768
MI0005839	mir-982-RM	MNEVLHCLARPDGR	chrx	-	4264409	4264450	4259931
MI0000409	mir-303-RM	MNEVLHCLARPDGR	chrx	-	4264409	4264450	4260281
MI0005840	mir-983-1-RM	MNEVLHCLARPDGR	chrx	-	4264409	4264450	4262432
MI0005841	mir-983-2-RM	MNEVLHCLARPDGR	chrx	-	4264409	4264450	4262614
MI0005842	mir-984-RM	MNEVLHCLARPDGR	chrx	-	4264409	4264450	4262768
MI0017743	mir-4957-RM	MPRRKIHFKLPAMG	chrx	-	15214895	15214936	15214070
MI0000387	ban-RM	MVLTLLRWCCK	chr3l	+	637839	637871	642208
MI0000387	ban-RM	MHAADRYNTPPLLDPVDPPSDLRP	chr3l	+	638724	638795	642208
MI0000387	ban-RM	MPFCKFLMHATSNIVRHRNFLAHRHTYERDPADTHTHTHAATHLSDFRKVQLFTKSLPRPLCSRRHCRCRCRCLCRLRIPTPR	chr3l	+	639436	639684	642208
MI0000387	ban-RM	MQKRKKQQQQNKQRIENMSSNWFFGF	chr3l	+	640029	640106	642208
MI0000387	ban-RM	MCVECRRGRSSSSRISSE	chr3l	+	640018	640071	642208
MI0000387	ban-RM	MGTESGTGTVIKVASLSTKRRRGGQTETQTSQPPA	chr3l	+	640400	640504	642208
MI0000387	ban-RM	MRLPDRRDGNSSGGKKRRDKQKNRFTEKRRPGTRRQGASGMAEQAKGKGSEKH	chr3l	+	640509	640667	642208
MI0000387	ban-RM	MKIKILLNSYILCSNTVVKRQSIKNLFVHRKKMYHIEYLSLEC	chr3l	+	640693	640821	642208
MI0000387	ban-RM	MISMGEPIFRDH	chr3l	+	641016	641051	642208
MI0000387	ban-RM	MLRSAEVHVWKSEKNEKRGKETKTIRRSIESLC	chr3l	+	641208	641306	642208
MI0000387	ban-RM	MCGRVKKMRKEGKKQKLFAAQ	chr3l	+	641230	641292	642208
MI0000387	ban-RM	MCVEICMAATKKSE	chr3l	+	641343	641384	642208
MI0000387	ban-RM	MEIVYFMLVCMC	chr3l	+	641630	641665	642208
MI0000387	ban-RM	MIVKWRLCILC	chr3l	+	641619	641651	642208
MI0000367	mir-282-RM	MLRKKFFQLYLKGRNISRFRFMSLPKEIKLDRKCLLDIEYRVMPNPLKSSNLKSVIPVRLGVTNATFSLCR	chr3l	+	3250175	3250387	3251022
MI0000367	mir-282-RM	MNSTQNTKCETAATS	chr3l	+	3250821	3250865	3251022
MI0000367	mir-282-RM	MRNGGNKLIN	chr3l	+	3250844	3250873	3251022
MI0000375	mir-276b-RM	MAEPASRGGVN	chr3l	+	10308335	10308367	10312885
MI0000375	mir-276b-RM	MQSRWPSLPAEGVSIEGDFLWRVIEWLAKGGDGGG	chr3l	+	10308324	10308428	10312885
MI0000359	mir-276a-RM	MCAIHHLRKPPPPKQRNPPRQRRRTSTNIVEHRISSYFLRDFAAFFSVEFRSSKVAHQSLANSIVFSHSRDLTEIRKN	chr3l	+	10356979	10357212	10358328
MI0000359	mir-276a-RM	MNKNKLKLLSLIKPSNNTQFRKKIIHFNENLKANKFYKVND	chr3l	+	10357233	10357355	10358328
MI0000359	mir-276a-RM	MKFLYWNTKRSKFSKISKGKLLK	chr3l	+	10357483	10357551	10358328
MI0000359	mir-276a-RM	MKRIPSVRQQQQQPRNTTE	chr3l	+	10358115	10358171	10358328
MI0000355	mir-274-RM	MSSVQSIRTFKAFAWAPKSRGLESENLHELIFHRLNQNECNINPSLNQICAGALNGETSGLYSGNPLTKSVIIAGTIKREVQIGIVSYKNPNRKGPVVFTDITSHVDWIAAYVDRLNLEESVPNAIQEEEILTGNSRAASVSNPDIWLYKDCGGDTITSLQMGLVFGNNFKANGVFITESDTKVITKNKIN	chr3l	+	11645343	11645915	11650018
MI0000355	mir-274-RM	MCWCLKWRNQWSLFWKSVDQKRHHCWNYQTRSSDRDSKL	chr3l	+	11645489	11645605	11650018
MI0000355	mir-274-RM	MRSLDMATTQDLINMI	chr3l	+	11646089	11646136	11650018
MI0000355	mir-274-RM	MLQMLRHQMEAESTPPFSRFVPEQSENRILITEHNVELISPEECAKQLHGEIEQNQVCIADSFGITNTNYFRGEVLGKILMYSAKKCVALFGILSYSTSNVLVYTNVMRYTNWIEQTVNSYS	chr3l	+	11646208	11646573	11650018
MI0000355	mir-274-RM	MAKSNRIKFVSQILSELLIQIISEAKCWVKF	chr3l	+	11646353	11646445	11650018
MI0017728	mir-4942-RM	MEALEQLIGISSRHDLVVSVCPSV	chr3l	+	23331611	23331682	23332328
MI0000354	mir-184-RM	MELGTTSSASSTSTTSIQEPSLYPQYQGIILPETGHD	chr2r	-	9217687	9217797	9217006
MI0000354	mir-184-RM	MEGGKWSLVPLPPLPPLPPLPSRNPVYIRNIRALYYQRQAMTRTGT	chr2r	-	9217674	9217811	9217006
MI0000354	mir-184-RM	MAWKVENGAWYHFLRFLHFHHFHPGTQFISAISGHYITRDRP	chr2r	-	9217691	9217816	9217006
MI0000354	mir-184-RM	MAWQQDLQELLRVLLHSFDLLQSREEQDTEERGRAEQRRAKTATANSI	chr2r	-	9217867	9218010	9217006
MI0000354	mir-184-RM	MGQAAQPAGWFMLHGNVLRGREISPLASFLAWLGRRGWHGMAAGSAGVAPRFVA	chr2r	-	9217964	9218125	9217006
MI0000354	mir-184-RM	MCHAPTPQPTSGRMGSDGRNL	chr2r	-	9218170	9218232	9217006
MI0000354	mir-184-RM	MHQHPLPCISEL	chr2r	-	9218276	9218311	9217006
MI0000354	mir-184-RM	MNVDTLDPGCWL	chr2r	-	9218970	9219005	9217006
MI0000354	mir-184-RM	MLTPWILDAGCRILVALFLIVWSTFWEI	chr2r	-	9218918	9219001	9217006
MI0000354	mir-184-RM	MSTGHVSMYESACESESQSVSMSLSKWVYAQATHNQNHEESPGGPSSSTAGL	chr2r	-	9219904	9220059	9217006
MI0000354	mir-184-RM	MSLCTNPHANPNPNPCPCPCPNGCTHKLHTIRITRNHQEGRRHQRLDCKLIRAYFISDFQLIN	chr2r	-	9219858	9220046	9217006
MI0000354	mir-184-RM	MPHSFEMRTHLHTHTHRTPSTVRLKISVKESRVRDVNRPCLYVRIRMRIRIPIRVHVLVQMGVRTSYTQSESRGITRRAVVINGWIVN	chr2r	-	9219899	9220162	9217006
MI0000354	mir-184-RM	MQGMMGQSGVRGGKRGSKQLHMHGIIYERYVV	chr2r	-	9220632	9220727	9217006
MI0000354	mir-184-RM	MPVRSHIPELSTLCVLTAGNNKLKGPRQSCQNKYDPQFSVWIAIRVRIYVSIRMTIIIKVNRLYCSFP	chr2r	-	9220875	9221078	9217006
MI0017764	mir-4978-RM	MYDVNIEAAYIISFISTILSNYLIIKRPSALELMNLLDSCKNRSRFQTQGEKNAVLNATGEKIHFIANGEAAKKAESRRLAETSVGP	chr2r	-	9893737	9893997	9893511
MI0017764	mir-4978-RM	MCVNMLRAPQKTICI	chr2r	-	9894249	9894293	9893511
MI0017764	mir-4978-RM	MRMCMYVCEHAASSTENYLYIEIGIQI	chr2r	-	9894229	9894309	9893511
MI0017764	mir-4978-RM	MLEQERRERERTILFCLHAHVYVCV	chr2r	-	9894287	9894361	9893511
MI0000429	mir-317-RM	MMPRPRCSPYYVCIK	chr3r	+	5912860	5912904	5916848
MI0005855	mir-994-RM	MTSVEIRTRFMFLKSVSLH	chr3r	+	6229041	6229097	6233859
MI0000430	mir-318-RM	MTSVEIRTRFMFLKSVSLH	chr3r	+	6229041	6229097	6234024
MI0005855	mir-994-RM	MTEVASSSST	chr3r	+	6230122	6230151	6233859
MI0000430	mir-318-RM	MTEVASSSST	chr3r	+	6230122	6230151	6234024
MI0005855	mir-994-RM	MHSICPSSNWQWEGSKKKVKCIIRCT	chr3r	+	6230765	6230842	6233859
MI0000430	mir-318-RM	MHSICPSSNWQWEGSKKKVKCIIRCT	chr3r	+	6230765	6230842	6234024
MI0005855	mir-994-RM	MPLAKSKRCSRTATHFGYDRVD	chr3r	+	6231056	6231121	6233859
MI0000430	mir-318-RM	MPLAKSKRCSRTATHFGYDRVD	chr3r	+	6231056	6231121	6234024
MI0005855	mir-994-RM	MVTVFMLSTT	chr3r	+	6231732	6231761	6233859
MI0000430	mir-318-RM	MVTVFMLSTT	chr3r	+	6231732	6231761	6234024
MI0005858	mir-252-RM	MRLSGEWGSLSHTHSLAWNHQKAKVCMR	chr3r	-	9291417	9291500	9290033
MI0005858	mir-252-RM	MHENIYVLRSTTTGQFSVRG	chr3r	-	9291590	9291649	9290033
MI0005806	mir-954-RM	MDGGLFCDLLAISDFAVGRGGGRDCDVVDIFRGSTLHRIPSAVK	chr4	+	644116	644247	646752
MI0005806	mir-954-RM	MHVLIASIIGQHDLVNIRVAVLLGIQRSVSNYIKNWHEV	chr4	+	644375	644491	646752
MI0005806	mir-954-RM	MRFKCSSLEAVERGGVDGLKSLNIRAPILLHLSH	chr4	+	644484	644585	646752
MI0005806	mir-954-RM	MAFVQPTTNSFGHVKFYPLCSSFLEANISKFNFTRRYLSSSIR	chr4	+	644609	644737	646752
MI0005806	mir-954-RM	MVKICILCICQWKV	chr4	+	644957	644998	646752
MI0005806	mir-954-RM	MESVKEYSLYPVRHVVGLHNFDAFLGFGLIC	chr4	+	644989	645081	646752
MI0005806	mir-954-RM	MAQSFVAYIIESVCGNA	chr4	+	645104	645154	646752
MI0005806	mir-954-RM	MFARRFSCFRVSYSYGMVNTNMPQNTNDPVGLVQKRWKYFYCTVTNFTFMLKRVAPHSCFLFWR	chr4	+	645992	646183	646752
MI0005837	mir-980-RM	MITMNKFQIWSRKWRKCKDGKKRLY	chrx	-	179000	179074	174302
MI0005837	mir-980-RM	MVTQVEKMQGWQKKTVLNN	chrx	-	178992	179048	174302
MI0017743	mir-4957-RM	MSSSSSLSMPPSGRSVASCLRLRMASGTSSSSSFISSASSS	chrx	-	15216602	15216724	15214070
MI0000387	ban-RM	MTNFTECVCVCVCALFTKNKKQNATSYKHTKKNKIKNKKKRKFQKDTYESPATFFIVP	chr3l	+	639044	639217	642208
MI0000359	mir-276a-RM	MLGDKAATATKQQPICSCHVRVCAMQPLNVCNSPLEKTTTAEAKKPTTAATSNIDEHRRTSHFELFSARLRCVFFS	chr3l	+	10356894	10357121	10358328
MI0017728	mir-4942-RM	MKLPNSLKFKMENAESTSLKYY	chr3l	+	23328007	23328072	23332328
MI0017728	mir-4942-RM	MQYSTHIFNTIIDLNLFDSKAKEIVYASSKKIVCNGASENRFL	chr3l	+	23328103	23328231	23332328
MI0017728	mir-4942-RM	MRKMKLLAEELSEIWLLNKNSRELEPAQKIFTFNGRERFLLPFTLRVTGIKTVIK	chr3l	+	23329533	23329697	23332328
MI0017728	mir-4942-RM	MVGNASFCLLLYE	chr3l	+	23329633	23329671	23332328
MI0000128	mir-8-RM	MKVSAKKRTKISVIVDGS	chr2r	+	12717177	12717230	12718937
MI0000128	mir-8-RM	MLGSSENIFSVFIPMLAW	chr2r	+	12717399	12717452	12718937
MI0000429	mir-317-RM	MLACILSMVF	chr3r	+	5914720	5914749	5916848
MI0000429	mir-317-RM	MQLHGCVGVRASQPI	chr3r	+	5915011	5915055	5916848
MI0000429	mir-317-RM	MRSASRIRLVIPRVPSSILFAVIFSSFACECPCALRSKFILKARRPSGKIRCGELISTQPENGRKIQTIWSLRCVYLHKIQVK	chr3r	+	5915544	5915792	5916848
MI0000360	mir-277-RM	MLKPNQKKKQNSKEARGRAAGKFIYIYLPEC	chr3r	+	5922394	5922486	5925744
MI0000371	mir-34-RM	MLKPNQKKKQNSKEARGRAAGKFIYIYLPEC	chr3r	+	5922394	5922486	5926658
MI0005858	mir-252-RM	MNGRRLFRGECFYFNFNFSSVSIRLYAG	chr3r	-	9292121	9292204	9290033
MI0005858	mir-252-RM	MGGGYFEANASISISISVQFQFDYMRDS	chr3r	-	9292117	9292200	9290033
MI0017737	mir-4951-RM	MKLSKLLVPIILTEKDTIIRSFKFLRNRKYVA	chr3r	+	17140335	17140430	17142438
MI0005862	mir-1000-RM	MRMNEKQIAPALLFKSRPTISHSLTCRLSFALHFPPTPSPRPNA	chr3r	-	21415523	21415654	21414680
MI0005862	mir-1000-RM	MQFAGSIARNNNNNRMKKHENERKTNCSGFALQKPPNNFPLSYLSFVLCPAFSTHTLPPAECIKFM	chr3r	-	21415512	21415709	21414680
MI0000363	mir-279-RM	MAGVCVCAILNSNFR	chr3r	+	25040426	25040470	25041307
MI0005857	mir-996-RM	MAGVCVCAILNSNFR	chr3r	+	25040426	25040470	25042906
MI0017734	mir-4948-RM	MLEELCRWRDGPATRQEGFCYHRGCKLFPWVLRK	chr3r	-	26877091	26877192	26876925
MI0005837	mir-980-RM	MLLKNFQWSIS	chrx	-	175454	175486	174302
MI0005839	mir-982-RM	MPPDADTPIVLLPAAT	chrx	-	4261838	4261885	4259931
MI0000409	mir-303-RM	MPPDADTPIVLLPAAT	chrx	-	4261838	4261885	4260281
MI0005839	mir-982-RM	MPMRSLQARYSEAT	chrx	-	4262917	4262958	4259931
MI0000409	mir-303-RM	MPMRSLQARYSEAT	chrx	-	4262917	4262958	4260281
MI0005840	mir-983-1-RM	MPMRSLQARYSEAT	chrx	-	4262917	4262958	4262432
MI0005841	mir-983-2-RM	MPMRSLQARYSEAT	chrx	-	4262917	4262958	4262614
MI0005842	mir-984-RM	MPMRSLQARYSEAT	chrx	-	4262917	4262958	4262768
MI0005839	mir-982-RM	MQMAVYMEVTSATLTLALR	chrx	-	4263279	4263335	4259931
MI0000409	mir-303-RM	MQMAVYMEVTSATLTLALR	chrx	-	4263279	4263335	4260281
MI0005840	mir-983-1-RM	MQMAVYMEVTSATLTLALR	chrx	-	4263279	4263335	4262432
MI0005841	mir-983-2-RM	MQMAVYMEVTSATLTLALR	chrx	-	4263279	4263335	4262614
MI0005842	mir-984-RM	MQMAVYMEVTSATLTLALR	chrx	-	4263279	4263335	4262768
MI0005839	mir-982-RM	MVGLAFPIRELGGQIGRV	chrx	-	4264223	4264276	4259931
MI0000409	mir-303-RM	MVGLAFPIRELGGQIGRV	chrx	-	4264223	4264276	4260281
MI0005840	mir-983-1-RM	MVGLAFPIRELGGQIGRV	chrx	-	4264223	4264276	4262432
MI0005841	mir-983-2-RM	MVGLAFPIRELGGQIGRV	chrx	-	4264223	4264276	4262614
MI0005842	mir-984-RM	MVGLAFPIRELGGQIGRV	chrx	-	4264223	4264276	4262768
MI0017743	mir-4957-RM	MAGLSRKMSCCAANWNVCSSMRMKRSCSCDCCCCALCHGSWTRTCADWMNCCRDPCPYRVAPYPSRTSCGGPTTTCACCCCSHPYPCGWTMSRCDASCCCHRAPCPCPDALTTNCCSCVDPCR	chrx	-	15215893	15216261	15214070
MI0017743	mir-4957-RM	MLATTAEQAWRLQAEVTDLLLVPINHAESEFLHQRLVFVLLDQLLLLAGCLALFGLRLEVVEHLLEVALAEILDNLPLSGRHGLAEVLEEVVIEHFLGAVVVVQHLGIERGCLLRFLRELQRLAIVVEPYIAWHPFVSRCKHGSLVLQR	chrx	-	15218144	15218590	15214070
MI0017743	mir-4957-RM	MMYLTCPCTFSIQEASQVTVLSWRTSFQRDPGGGEGTFESLPQLMDTSLAWMRRLIMPILGCSPRPRNRPGGSRRKLPIFSLCPSIMQNPNSFISASFSFFLISFSSLLAALRFSDSAWK	chrx	-	15218413	15218772	15214070
MI0000356	mir-275-RM	MTSRPMWSLALQWRNQGANTTLRNSW	chr2l	+	7425260	7425337	7425795
MI0000412	mir-305-RM	MTSRPMWSLALQWRNQGANTTLRNSW	chr2l	+	7425260	7425337	7425972
MI0000387	ban-RM	MQIGILFSQSSKKKASGRGSTGRGSVGLFVECRFVSFLCMRLQT	chr3l	+	639344	639475	642208
MI0000387	ban-RM	MHTQRRLLAEIGCCVYVRLFRNSN	chr3l	+	640210	640281	642208
MI0000387	ban-RM	MRKSKELQKRAASGAF	chr3l	+	641062	641109	642208
MI0000387	ban-RM	MQLEKYGRACAETIYKGM	chr3l	+	641684	641737	642208
MI0000355	mir-274-RM	MLILWTLEFRFPQQLYTDSPLNRPSKMILDCLNCRTA	chr3l	+	11645126	11645236	11650018
MI0000355	mir-274-RM	MCEATTWRNRTESSLYRRFFRNY	chr3l	+	11646336	11646404	11650018
MI0000355	mir-274-RM	MCCSVWYSKLFHFKCSSLYKCYEIYELDRANCELIFITVINFKNVSKSKVTIFN	chr3l	+	11646465	11646626	11650018
MI0017728	mir-4942-RM	MNKLNSFVVLSPVSHSLVMTLRK	chr3l	+	23331304	23331372	23332328
MI0000136	mir-14-RM	MYLLQETMECTCTYREKPSNWFQFRITSPGNAIAFGENKNVNKGSGSPLIRRNFLPSYHSNEKFLGRQVRTRNKEAFSDPLYMALMQAESLHKREL	chr2r	+	5436810	5437097	5441267
MI0000354	mir-184-RM	MYLNLDMYLHLYAAPAAAAA	chr2r	-	9220378	9220437	9217006
MI0000354	mir-184-RM	MLLLPLLLHRAASMSAFPICI	chr2r	-	9220341	9220403	9217006
MI0005855	mir-994-RM	MQSSDMRTDSN	chr3r	+	6230034	6230066	6233859
MI0000430	mir-318-RM	MQSSDMRTDSN	chr3r	+	6230034	6230066	6234024
MI0005858	mir-252-RM	MYYVQEVTSRTRLAMIHIYMQTDCEEGGSGN	chr3r	-	9290360	9290452	9290033
MI0005806	mir-954-RM	MNSNPLMLLKATSN	chr4	+	644247	644288	646752
MI0005806	mir-954-RM	MLRKCRSLVKEAPMKLLK	chr4	+	645150	645203	646752
MI0005806	mir-954-RM	MKILLLNLTFGGICHGH	chr4	+	645826	645876	646752
MI0011585	mir-2496-RM	MSFKRFILVNSVAPLFLPHLLDAVGQLLAGYLLRVLELEESIAAVSG	chrx	+	1902703	1902843	1904333
MI0005836	mir-979-RM	MRCTRFMKQSAVFFFAMLLICLRNDISSWVNSRSKRLTRSENVSVGSNGVSI	chrx	+	19455674	19455829	19455870
MI0000387	ban-RM	MRITCFLLDRGYYH	chr3l	+	637502	637543	642208
MI0000387	ban-RM	MEFPINKFMTNVTKIPRATLAPRPSLQMCVCVVNDLVHIKFRNSIYKLVIEKIHTHTSEIV	chr3l	+	638815	638997	642208
MI0000359	mir-276a-RM	MQLPCEGVCNAAAKCVQFTT	chr3l	+	10356938	10356997	10358328
MI0000360	mir-277-RM	MRAHSMQYIVHIRTVGPHTYTHVHMYV	chr3r	+	5920745	5920825	5925744
MI0000360	mir-277-RM	MYICMCRGTHKANCNILCKNNEQTFT	chr3r	+	5920809	5920886	5925744
MI0005858	mir-252-RM	MENKQNCNEPESECD	chr3r	-	9292218	9292262	9290033
MI0005858	mir-252-RM	MENGKLGECVGQGGVGGGGGGG	chr3r	-	9292348	9292413	9290033
MI0000363	mir-279-RM	MEERHSRSIQFQFVLRRRRCAPRFFCFRERIKGISRRNPINK	chr3r	+	25040256	25040381	25041307
MI0005857	mir-996-RM	MEERHSRSIQFQFVLRRRRCAPRFFCFRERIKGISRRNPINK	chr3r	+	25040256	25040381	25042906
MI0017734	mir-4948-RM	MLRSSLPLAYEMVS	chr3r	-	26877626	26877667	26876925
MI0017734	mir-4948-RM	MGIKEAPTTVAPFLFGLGLSSGLSFCPSL	chr3r	-	26878004	26878090	26876925
MI0005837	mir-980-RM	MNSLVFTYGQSVLKKNNSFYHYIHPNNEFYCVSADDGHKNPTFLVASS	chrx	-	174409	174552	174302
MI0005838	mir-981-RM	MFPFLDVMSSFLLWEHNYSVLGRQSVSQSASQLVS	chrx	-	1686965	1687069	1682990
MI0005838	mir-981-RM	MITMPAKRSSDYVSIPGCNELFLVMGAQLQRARSPVSQSVSQSVS	chrx	-	1686969	1687103	1682990
MI0011585	mir-2496-RM	MEENGHPRCRVKQVDEGLEDGQGNGQC	chrx	+	1903992	1904072	1904333
MI0011585	mir-2496-RM	MGTENSWLKCANGAKKASENTKPIWRPFDTKTNDAAMTKRGDR	chrx	+	1904169	1904297	1904333
MI0005839	mir-982-RM	MPPPQMTTRDLTGS	chrx	-	4260812	4260853	4259931
MI0000409	mir-303-RM	MPPPQMTTRDLTGS	chrx	-	4260812	4260853	4260281
MI0005839	mir-982-RM	MGDMRRFLPVWNSSKG	chrx	-	4262039	4262086	4259931
MI0000409	mir-303-RM	MGDMRRFLPVWNSSKG	chrx	-	4262039	4262086	4260281
MI0017743	mir-4957-RM	MQGNELVKGCF	chrx	-	15214289	15214321	15214070
MI0017743	mir-4957-RM	MRIIRPAQLFFFSLQLYMVSGGSRGWSDACVSWRMALAAQ	chrx	-	15217474	15217593	15214070
MI0017743	mir-4957-RM	MDLRKSLKKLLLNTSLVQ	chrx	-	15218293	15218346	15214070
MI0000343	bft-RM	MKFISCNSIKRHATEAADLYMVNKNQLTCPQMYVGMLVA	chr2l	-	11956611	11956727	11953503
MI0000343	bft-RM	MPANVCRNAGGIKTIQIYRYPY	chr2l	-	11956579	11956644	11953503
MI0000116	mir-1-RM	MFQLSDSMALQLYSPKKLYERSKETDAEIIGDYTFLPITQTQRKRPRFN	chr2l	+	20483391	20483537	20487441
MI0000387	ban-RM	MFVATGLWHHMSFIVGPTVVGLLISRRLSACFVTGLLGSGCSGPYSASTEGSTQVCVHFRNSRNSCVK	chr3l	+	638078	638281	642208
MI0017764	mir-4978-RM	MRNRIESETDPEVKRRRLTSRVYRKNEQAPSDGSSAIRVRF	chr2r	-	9894410	9894532	9893511
MI0005858	mir-252-RM	MYAINEYALHNSLYFSMKTIQYILRLRKPKTTL	chr3r	-	9291328	9291426	9290033
MI0005858	mir-252-RM	MFSAFSNSDLRSWTPESPVKSMYIYATSTEA	chr3r	-	9291725	9291817	9290033
MI0005806	mir-954-RM	MSIIMFSPHGH	chr4	+	646197	646229	646752
MI0011585	mir-2496-RM	MMYLRIKLILSHESY	chrx	+	1901953	1901997	1904333
MI0011585	mir-2496-RM	MDPHGADGCKSNIKKITFFQRLTDKESSPTRLLATARTFGEVNFS	chrx	+	1902479	1902613	1904333
MI0005836	mir-979-RM	MASSTHILSI	chrx	+	19455617	19455646	19455870
MI0017728	mir-4942-RM	MWSDFKSKCTSTISAKISKRVTADNRFLAARTIFPLFRELHGSSENSLAAMLIASPVFFTSSTAVNISCVMSGFS	chr3l	+	23327531	23327755	23332328
MI0017728	mir-4942-RM	MCMIFEFPFYTSIA	chr3l	+	23332242	23332283	23332328
MI0000365	mir-280-RM	MFTHSPRKFFQPPPAPATLHLRLHFLLPSSGICLSSFASFSALLTQLRPIHSSWPAVLTRSLSLFFPFFQASLAPVSPAVFTHRP	chr2r	+	4181188	4181442	4185611
MI0011577	mir-307b-RM	MPGALYYFTFVHLLGVENLNSAPSTNIIMRFVVRCVCVCVCAWAKKGLIRDGWEWKTQ	chr2r	+	5507534	5507707	5508739
MI0011577	mir-307b-RM	MCVCVCVCVGQKGFDKGRLGVENSIK	chr2r	+	5507635	5507712	5508739
MI0017764	mir-4978-RM	MISIPNRAPTKESTTFVYTRNRRNSLRAREQNTRLHC	chr2r	-	9894699	9894809	9893511
MI0000420	mir-31a-RM	MRIAQVRKLEKLSESYIYIHINLHSQSECGYVLGSRNFSIDHRGQWVYLIRACLADFMAI	chr2r	-	13672834	13673013	13671391
MI0000429	mir-317-RM	MLNNQKADTFDQTNIFHIINKSTNCL	chr3r	+	5912547	5912624	5916848
MI0000360	mir-277-RM	MCYVGGCYEVDFCYFSPLLVWVDD	chr3r	+	5920969	5921040	5925744
MI0000360	mir-277-RM	MWVGVMRSIFVIFPPYSCGWMTEKCI	chr3r	+	5920976	5921053	5925744
MI0000360	mir-277-RM	MEAHLVSLFS	chr3r	+	5924387	5924416	5925744
MI0000360	mir-277-RM	MEPSDLTGTWKHIWFLYSVNAL	chr3r	+	5924361	5924426	5925744
MI0000371	mir-34-RM	MEPSDLTGTWKHIWFLYSVNAL	chr3r	+	5924361	5924426	5926658
MI0000371	mir-34-RM	MEAHLVSLFS	chr3r	+	5924387	5924416	5926658
MI0000371	mir-34-RM	MHYLVRHSRTYNLPECRKMR	chr3r	+	5925805	5925864	5926658
MI0005862	mir-1000-RM	MHKIYVDTKLQFGEKRERASGIFIEKKATK	chr3r	-	21415441	21415530	21414680
MI0005837	mir-980-RM	MAKEFLHFSLALSYGYPIVDRLDYSILFCFILCSD	chrx	-	179173	179277	174302
MI0005839	mir-982-RM	MCFRIQHMERVC	chrx	-	4263234	4263269	4259931
MI0000409	mir-303-RM	MCFRIQHMERVC	chrx	-	4263234	4263269	4260281
MI0005840	mir-983-1-RM	MCFRIQHMERVC	chrx	-	4263234	4263269	4262432
MI0005841	mir-983-2-RM	MCFRIQHMERVC	chrx	-	4263234	4263269	4262614
MI0005842	mir-984-RM	MCFRIQHMERVC	chrx	-	4263234	4263269	4262768
MI0005814	mir-959-RM	MGSVFIWHMYLQAIRMRLGYMLDICGWQRSIAIMVAFEVLVYFKAPLMATVQLDRGAVVLGRGDTLPAFIGLLHITYTQNPGTFLGVSYAHAMIFGYDVILYR	chr2l	+	5640319	5640627	5640940
MI0005815	mir-960-RM	MGSVFIWHMYLQAIRMRLGYMLDICGWQRSIAIMVAFEVLVYFKAPLMATVQLDRGAVVLGRGDTLPAFIGLLHITYTQNPGTFLGVSYAHAMIFGYDVILYR	chr2l	+	5640319	5640627	5641063
MI0005816	mir-961-RM	MGSVFIWHMYLQAIRMRLGYMLDICGWQRSIAIMVAFEVLVYFKAPLMATVQLDRGAVVLGRGDTLPAFIGLLHITYTQNPGTFLGVSYAHAMIFGYDVILYR	chr2l	+	5640319	5640627	5641191
MI0005817	mir-962-RM	MGSVFIWHMYLQAIRMRLGYMLDICGWQRSIAIMVAFEVLVYFKAPLMATVQLDRGAVVLGRGDTLPAFIGLLHITYTQNPGTFLGVSYAHAMIFGYDVILYR	chr2l	+	5640319	5640627	5641298
MI0005818	mir-963-RM	MGSVFIWHMYLQAIRMRLGYMLDICGWQRSIAIMVAFEVLVYFKAPLMATVQLDRGAVVLGRGDTLPAFIGLLHITYTQNPGTFLGVSYAHAMIFGYDVILYR	chr2l	+	5640319	5640627	5641990
MI0005819	mir-964-RM	MGSVFIWHMYLQAIRMRLGYMLDICGWQRSIAIMVAFEVLVYFKAPLMATVQLDRGAVVLGRGDTLPAFIGLLHITYTQNPGTFLGVSYAHAMIFGYDVILYR	chr2l	+	5640319	5640627	5642102
MI0000378	mir-100-RM	MAANMAANNTHIGVHREKEEHQTLRKETHKAHNNTNKRGTPTHTPLGAAFKSEQLHERSCKTERPKVNQLCNSRLSHLQYRVAIAQLRILLLSVARKGEKGGLVAGEGVRGWSGEGQAAESN	chr2l	+	18468425	18468790	18471434
MI0000416	let-7-RM	MAANMAANNTHIGVHREKEEHQTLRKETHKAHNNTNKRGTPTHTPLGAAFKSEQLHERSCKTERPKVNQLCNSRLSHLQYRVAIAQLRILLLSVARKGEKGGLVAGEGVRGWSGEGQAAESN	chr2l	+	18468425	18468790	18472034
MI0000417	mir-125-RM	MAANMAANNTHIGVHREKEEHQTLRKETHKAHNNTNKRGTPTHTPLGAAFKSEQLHERSCKTERPKVNQLCNSRLSHLQYRVAIAQLRILLLSVARKGEKGGLVAGEGVRGWSGEGQAAESN	chr2l	+	18468425	18468790	18472315
MI0000387	ban-RM	MQPAGNGNGYANGKENGNASASTSASASPSTS	chr3l	+	637680	637775	642208
MI0000387	ban-RM	MSPTQKKKSKNSAPLIVCYFYETKQKKNEKKRRKE	chr3l	+	641777	641881	642208
MI0000387	ban-RM	MKQNKKKTKRKEGKNERLKP	chr3l	+	641838	641897	642208
MI0000355	mir-274-RM	MDSRIPVSTAVVHRFASKSPIQNDIGLLKLSYSVVFSGKLAIKRNCDSRKTTHL	chr3l	+	11645137	11645298	11650018
MI0000355	mir-274-RM	MGFLSLKVILK	chr3l	+	11645860	11645892	11650018
MI0011577	mir-307b-RM	MRTRNQRSSASTHPAAVCSLGGTHIYPVKTSTGRTSCQLPHAT	chr2r	+	5504282	5504410	5508739
MI0011577	mir-307b-RM	MAFDFPSECAQGISAVRHPLIPQQCAHSVVHIYIL	chr2r	+	5504259	5504363	5508739
MI0000354	mir-184-RM	MPRLAFGPECDLAKIPKQHCHLKSTETQRKTLEWTLLERTGE	chr2r	-	9217509	9217634	9217006
MI0000354	mir-184-RM	MDRTWAPTETVQLGKRFNFRRK	chr2r	-	9218350	9218415	9217006
MI0000361	mir-278-RM	MLHESQLACPYCLQLHLQLPFAAVVANDMQTLHYECYYKISLAEAAIVCVCVCMHLNDSIYHKMAAKQQHASKQ	chr2r	+	11539862	11540083	11544571
MI0000429	mir-317-RM	MWMKMGMGWNELGQAKSSSRYTERKIIGNRWADYDL	chr3r	+	5912196	5912303	5916848
MI0005858	mir-252-RM	MGPRNPENISRSRVNIGC	chr3r	-	9290065	9290118	9290033
MI0005859	mir-997-RM	MDDVCCAFNLEQQDICFSELELPAPRGYLPTANRFTGANLALKVGRVAKGDQGAKGALRGFGGLNGALRRSRGCRLTLPHSLQVFLLTAPFHFFHFAVAVV	chr3r	-	15154352	15154654	15152890
MI0005841	mir-983-2-RM	MDKKDKCGKNQLHI	chrx	-	4267410	4267451	4262614
MI0005842	mir-984-RM	MDKKDKCGKNQLHI	chrx	-	4267410	4267451	4262768
MI0017743	mir-4957-RM	MRFVANGARRTVSANSCRPNERHCATSHRRTITCGSHCASAVR	chrx	-	15217379	15217507	15214070
MI0005829	mir-972-RM	MMSGQRACGKHTHIHTHMYVCEQLSVLCGRIYVGKYFSKVKHAHIHSQTVYRKKGRGEMEGERKTVRERESEREREREGEGGSEAGY	chrx	+	19442471	19442731	19445185
MI0005830	mir-973-RM	MMSGQRACGKHTHIHTHMYVCEQLSVLCGRIYVGKYFSKVKHAHIHSQTVYRKKGRGEMEGERKTVRERESEREREREGEGGSEAGY	chrx	+	19442471	19442731	19445561
MI0005831	mir-974-RM	MMSGQRACGKHTHIHTHMYVCEQLSVLCGRIYVGKYFSKVKHAHIHSQTVYRKKGRGEMEGERKTVRERESEREREREGEGGSEAGY	chrx	+	19442471	19442731	19445711
MI0000362	mir-133-RM	MQMYCSLFNTNSRTHPSAHPHFRTLTNTLTTPIQQSNKSCALGIVNHNQNNRTNEANVPHAKQQSAE	chr2l	+	20615869	20616069	20616617
MI0000362	mir-133-RM	MKLMCRMQNNNRLNEWQKGRTGGGWWVVRICDPGRDKPLKLAN	chr2l	+	20616029	20616157	20616617
MI0000387	ban-RM	MEMGMRMGRKTVMPVPVPVPLPVPPRHRCAPQVVVYRGPADKLY	chr3l	+	637696	637827	642208
MI0005811	mir-957-RM	MSSDWLFLKPFDFCLLQHSLCTSMYI	chr3l	-	22512224	22512301	22511391
