# Supplementary material for: Drosophila primary microRNA-8 encodes a microRNA-encoded peptide acting in parallel of miR-8
Source: Genome Biol. 2021 Apr 23;22:118. doi: 10.1186/s13059-021-02345-8 (PMC8063413; doi:10.1186/s13059-021-02345-8)
Supplement: Supplementary file 3 — Additional file 3. Normalized RNA-seq values from S2 cells. [file 13059_2021_2345_MOESM3_ESM.xlsx]

## Sheet: normalized_RNAseqvalues_S2cells
gene	control1	control2	control3	control4	control5	OEmiPEP8_1	OEmiPEP8_2	OEmiPEP8_3	OEmiPEP8_4	OEmiPEP8_5	OEmiR8_1	OEmiR8_2	OEmiR8_3	OEmiR8_4	OEmiR8_5
FBgn0000008	49	44	56	61	50	50	53	51	53	52	43	33	32	47	38
FBgn0000032	1389	1432	1400	1491	1325	1484	1678	1644	1500	1586	1437	1327	1470	1423	1356
FBgn0000037	25	32	46	32	32	15	21	16	18	18	54	34	31	36	37
FBgn0000042	248097	241469	223472	235680	224097	192773	191854	177367	194597	185779	187738	193253	195745	184568	195739
FBgn0000043	29410	29478	23916	28271	25182	28611	28926	31604	29685	28324	22767	22238	21611	21069	22145
FBgn0000052	2173	2206	2112	1983	1951	2658	2833	3267	2774	2823	2633	2368	2487	2478	2463
FBgn0000053	2394	2430	2381	2222	2468	3141	2811	2763	3003	2801	2906	2714	3020	2920	3111
FBgn0000057	1434	1349	1227	1327	1281	1486	1485	1587	1545	1439	1206	1366	1337	1334	1372
FBgn0000063	640	626	617	572	663	625	601	675	626	626	415	530	541	577	484
FBgn0000064	12320	13324	12382	12307	14007	20842	17159	13772	21498	20170	10476	12162	12632	12042	13037
FBgn0000079	10	20	40	27	18	49	104	149	28	50	95	46	49	38	21
FBgn0000083	10227	10549	9572	9909	10036	11695	11825	11084	12021	11654	9933	9086	9377	8944	9659
FBgn0000084	6686	6654	6284	5828	5634	6790	6922	6919	6782	6653	8001	6820	7008	6763	7401
FBgn0000094	25	20	29	28	28	25	32	26	46	31	16	22	24	23	21
FBgn0000097	3312	3155	3150	3448	3252	3518	3718	4195	3584	3900	3638	3983	3580	4055	3339
FBgn0000115	1280	1239	1209	1294	1277	1137	1158	1138	1173	1076	1157	1146	1269	1100	1127
FBgn0000116	22033	25273	20554	20027	24743	11889	10252	8026	12470	11971	13288	16030	16875	15502	18224
FBgn0000139	2492	2467	2417	2226	2228	1960	2129	2027	1912	1943	2874	2640	2645	2700	2498
FBgn0000140	2336	2307	2107	2263	2291	2016	2004	2333	2220	2368	1779	2007	2017	2091	1856
FBgn0000146	2128	2187	2243	2363	2194	2592	2720	2894	2630	2841	1979	2074	2213	2032	2051
FBgn0000147	2261	2217	1964	2041	2002	2451	2243	2143	2315	2282	2030	1954	1968	1974	2124
FBgn0000150	30047	27245	25768	22251	22383	37020	32619	27281	31934	30494	30779	27867	29601	25154	32697
FBgn0000158	58	48	38	36	39	558	560	649	595	569	39	43	39	47	58
FBgn0000163	1173	1035	1083	1172	1103	1118	1271	1266	1167	1273	980	1046	968	1035	934
FBgn0000173	4364	4414	4502	4870	4334	5416	5497	5509	5159	5001	4918	5045	4833	5198	4761
FBgn0000181	35812	34980	35172	32775	33371	33387	31742	24560	32224	30842	33666	35964	37064	33921	39583
FBgn0000183	2591	2650	2999	3060	2956	2831	3380	3605	2961	3019	2706	2574	2606	2865	2525
FBgn0000221	918	895	858	876	969	828	724	666	867	725	808	910	1001	854	1138
FBgn0000228	1113	1163	1084	1140	1184	1211	1210	1295	1270	1264	1073	1094	1091	1133	979
FBgn0000244	400	472	565	499	418	565	661	719	553	588	737	539	617	607	588
FBgn0000246	350	340	325	337	392	481	477	477	513	515	254	303	294	304	299
FBgn0000253	25710	25640	27851	30757	27823	29588	31015	34536	30925	29312	27411	27231	26155	28457	23757
FBgn0000256	3177	3046	3142	3170	3268	2424	2686	2181	2362	2745	2832	3090	2858	3034	2972
FBgn0000259	9770	9635	10380	10811	10286	8097	8422	9137	8227	8256	10404	10976	10658	11354	9759
FBgn0000261	8524	8453	8543	8461	7721	5716	6176	6274	5775	6088	9949	9413	9561	9095	9354
FBgn0000276	335	306	388	381	262	223	283	191	234	235	452	329	324	293	351
FBgn0000289	4795	4766	4656	4699	4924	4046	4110	4489	4313	4350	4473	4785	4700	4845	4530
FBgn0000299	10742	11797	8365	9942	11054	9730	8331	10126	9830	10578	6901	8981	8941	8960	9426
FBgn0000318	2524	2431	2387	2158	2333	3310	2802	2064	3094	2806	2413	2373	2637	2353	2880
FBgn0000319	18435	19288	19628	20021	18846	18456	20275	22384	18940	20496	18152	17320	16762	17304	16254
FBgn0000326	1166	1105	1126	1117	1067	1313	1285	1176	1352	1308	1301	1168	1200	1184	1254
FBgn0000339	1862	1808	2052	1764	1756	1657	1657	1380	1699	1557	1787	1897	1840	1588	1868
FBgn0000352	1951	1943	1991	2056	1955	2029	2166	2265	2194	2245	1811	1868	1749	2000	1739
FBgn0000376	676	705	671	633	736	570	598	650	619	635	666	651	621	618	677
FBgn0000377	4392	4162	3865	4051	3829	3185	3009	3099	3251	3086	3927	3917	4144	4020	4243
FBgn0000382	1909	1801	1865	1983	1988	1615	1710	1691	1570	1803	1828	1936	1799	1947	1836
FBgn0000395	286	381	448	382	392	234	202	223	240	257	381	332	268	286	329
FBgn0000414	1870	1931	1947	2071	1970	1973	2234	2378	2056	2384	1928	1955	1828	1953	1868
FBgn0000454	4212	4283	4193	3926	3901	4545	4599	4488	4342	4388	3875	3330	3567	3299	3449
FBgn0000479	691	780	655	797	731	473	476	424	456	482	573	698	624	657	580
FBgn0000482	1321	1265	1171	1250	1278	1133	1086	1165	1107	1138	1192	1252	1193	1136	1157
FBgn0000499	1607	1630	1523	1582	1524	1561	1633	1726	1455	1580	1456	1352	1439	1412	1383
FBgn0000520	542	582	542	545	503	510	516	453	491	501	532	600	546	569	593
FBgn0000524	1011	985	1077	1151	1012	934	1066	1110	1007	995	963	892	891	976	853
FBgn0000533	157	145	143	142	138	90	88	77	80	92	161	155	135	143	154
FBgn0000541	6049	6055	6224	6641	6476	5771	6169	7014	5943	6684	5252	6006	5436	6299	5420
FBgn0000542	9692	9748	8744	9878	9754	6138	6176	5872	6960	7299	6573	7510	7466	7579	7476
FBgn0000546	745	772	788	775	919	679	716	699	718	818	830	853	730	919	766
FBgn0000547	1396	1419	1529	1616	1507	1426	1647	1566	1627	1795	1261	1499	1347	1619	1310
FBgn0000557	148	114	139	133	158	341	347	297	365	354	128	171	138	134	160
FBgn0000562	1896	1884	1930	1815	1947	1994	2045	2257	2183	2176	1942	1837	1822	1922	1802
FBgn0000565	1012	967	1233	1000	867	1338	1431	1518	1204	1225	1625	1176	1155	1113	1116
FBgn0000566	1836	1738	1650	1731	1725	2127	1904	2076	2083	2013	1667	1902	1926	1901	1992
FBgn0000567	1083	1149	1030	1168	1131	775	734	753	843	824	954	1035	956	1038	965
FBgn0000568	2032	2030	2183	2152	2020	1633	1804	1853	1803	1940	2208	2133	2002	2326	2008
FBgn0000575	3683	3553	3616	3937	4112	3185	3270	3364	3225	3381	3542	3583	3461	3884	3302
FBgn0000579	15163	16465	15957	14787	15849	18865	17992	16703	19569	18545	17826	17627	18188	17839	18497
FBgn0000581	4076	4287	4106	4113	4249	4390	4827	5301	4509	4964	4198	4399	4023	4427	4103
FBgn0000629	792	829	815	842	882	711	728	796	805	701	871	803	836	804	813
FBgn0000667	3724	3693	3457	3431	3792	3261	3276	3267	3314	3427	3360	3266	3308	3293	3441
FBgn0000709	3405	3512	3569	3477	3366	3451	3637	4137	3408	3668	3712	3353	3248	3147	3034
FBgn0000711	1178	1198	1324	1432	1214	1305	1479	1855	1372	1396	1337	1276	1140	1257	1038
FBgn0000719	2048	1945	2237	2249	2164	2055	2373	2361	2330	2422	2595	2402	2317	2606	2141
FBgn0000721	1435	1527	1691	1588	1553	1705	1926	2085	1698	1855	2074	1935	1885	1996	1790
FBgn0000810	1026	1009	1104	1160	1167	889	907	1017	882	982	1002	1060	972	1077	1011
FBgn0000826	657	587	516	470	540	523	466	386	462	453	403	453	491	412	495
FBgn0000928	1818	1795	1635	1693	1710	1770	1673	1740	1726	1806	1515	1484	1621	1428	1570
FBgn0001078	818	851	871	992	930	690	741	827	718	710	763	915	799	1133	780
FBgn0001079	1380	1451	1275	1332	1340	1317	1362	1469	1428	1370	1190	1204	1312	1230	1206
FBgn0001084	215	200	218	189	202	206	147	152	196	192	202	192	236	225	245
FBgn0001086	2483	2543	2335	2549	2467	2199	2234	2494	2169	2242	2243	2189	2351	2186	2202
FBgn0001091	10739	10236	9957	8893	9910	13589	11747	9842	13510	12822	9969	10478	10809	9907	11934
FBgn0001098	1442	1311	1685	1540	1285	1588	1650	2055	1479	1631	2234	1767	1692	1745	1620
FBgn0001104	10727	11152	10994	11511	11701	9535	9683	9905	9815	9718	9763	9561	9812	9477	9467
FBgn0001108	1455	1617	1539	1652	1500	1557	1795	2069	1717	1773	1627	1489	1493	1458	1472
FBgn0001122	1119	1121	1152	1189	1195	950	1114	1204	1134	1091	1033	1013	950	1106	862
FBgn0001123	5621	5234	5529	5408	5824	4429	4343	4236	4393	4194	5318	5480	5566	5595	5409
FBgn0001125	4235	4248	4487	3925	4009	4892	4793	4824	4778	4626	5286	4736	5031	4639	5243
FBgn0001128	839	845	950	887	725	1024	1072	1100	1015	941	1255	1094	1056	1051	1083
FBgn0001137	664	677	656	700	741	380	365	302	418	361	487	639	581	624	598
FBgn0001148	113	138	96	91	97	88	109	103	106	96	68	92	76	71	86
FBgn0001149	9830	9880	8989	8386	9040	10798	10920	9261	10796	9877	9275	8269	8933	8139	9139
FBgn0001186	3796	3962	3790	3980	4305	3544	3413	2903	3754	3600	3673	4146	4172	4344	4197
FBgn0001189	1194	1220	1244	1310	1282	1134	1161	1121	1172	1214	1091	1102	1140	1120	1075
FBgn0001197	19241	18529	17716	18464	17255	16887	16983	15811	17020	16024	17617	18403	19130	18043	18740
FBgn0001202	2206	2246	2280	2251	2201	2004	1984	2102	1956	1920	2138	2020	1983	2114	2075
FBgn0001218	71524	79917	79050	84096	73683	93461	97227	100960	94587	103110	78131	74955	75309	75304	73019
FBgn0001220	17384	18096	18203	18044	18256	22547	22564	27463	23113	23002	20998	20536	20572	21122	20376
FBgn0001222	3356	3323	3375	3351	3591	3995	4118	3828	4077	4126	3095	3204	3418	3419	3280
FBgn0001224	4360	5687	7385	5303	4702	10513	12847	10479	10209	11199	7785	5047	4930	5067	4648
FBgn0001225	1232	1419	2048	1411	1648	2816	3724	1972	2783	2988	1837	1243	1228	1252	1185
FBgn0001226	1928	2235	3007	2495	2288	4317	5218	4284	4257	4621	2532	1859	1923	1982	1890
FBgn0001230	2075	2063	2366	2289	2477	2839	3455	2394	3121	3307	2237	1807	1785	1819	1743
FBgn0001233	86806	88100	81730	81363	87558	99467	99035	107865	101312	100539	83290	86368	86935	89486	87192
FBgn0001235	100	93	143	151	124	189	243	252	148	204	135	159	112	178	127
FBgn0001250	44	56	59	55	41	44	36	80	56	34	118	78	89	80	71
FBgn0001257	10153	11278	10435	11143	12728	10632	9501	10121	11254	10295	8094	9231	8816	8725	8766
FBgn0001258	3760	4680	3926	3088	5625	6134	3022	1552	6099	4552	1494	2708	2978	2429	2967
FBgn0001291	2778	2717	2580	2598	2526	2405	2478	2404	2459	2433	2479	2216	2265	2255	2308
FBgn0001296	84	86	107	87	105	158	141	140	175	148	112	77	105	91	99
FBgn0001297	14788	14213	14400	15273	14619	15827	17405	18148	16779	17228	15522	15685	14429	16272	14557
FBgn0001301	1416	1370	1342	1369	1543	1293	1347	1448	1390	1337	1180	1243	1147	1146	1150
FBgn0001308	6734	7105	6568	7090	6553	6658	7234	8028	6963	7118	7123	6354	6304	6380	6227
FBgn0001313	187	207	227	265	326	173	157	104	148	151	285	199	188	194	197
FBgn0001324	3410	3518	3382	3307	3414	3037	3492	3602	3365	3604	3156	3004	2946	2907	2969
FBgn0001330	1434	1513	1377	1543	1417	1340	1339	1733	1292	1222	1634	1530	1520	1623	1549
FBgn0001341	1171	1155	1129	1246	1140	1365	1403	1858	1382	1397	1341	1321	1400	1382	1299
FBgn0001404	1317	1375	1458	1486	1439	1365	1430	1558	1432	1482	1191	1324	1233	1343	1171
FBgn0001491	1021	974	1050	1066	943	1093	1096	1018	1037	997	1160	1064	1127	1126	1087
FBgn0001565	7057	7235	6865	6799	7091	6403	6672	6366	6847	6720	6919	7369	7178	7214	7262
FBgn0001612	950	1086	1126	1141	1007	1147	1089	1352	1185	1183	871	883	929	927	877
FBgn0001941	6135	6205	5856	6354	6537	6228	6148	5234	6726	6633	4870	5306	5134	5241	4932
FBgn0001965	2336	2434	2296	2304	2493	2338	2480	2967	2498	2625	2160	2122	2125	2122	2024
FBgn0001970	625	708	640	636	589	634	607	559	550	549	564	521	493	441	584
FBgn0001986	1813	1824	1744	1815	1755	1930	1990	2196	1855	1965	1917	1970	1857	1855	1758
FBgn0001987	404	465	412	432	533	339	291	242	377	376	310	375	365	390	323
FBgn0001989	1939	1813	2002	1809	1764	1862	1952	1777	1671	1711	2167	2008	2064	1891	2139
FBgn0001990	576	533	518	514	539	433	437	476	478	482	482	508	515	530	490
FBgn0001992	89	89	86	106	87	0	0	1	3	0	73	100	107	89	103
FBgn0001994	5556	5613	5094	5551	5642	4526	4623	4690	4720	4951	4686	4955	5013	5345	4747
FBgn0001995	1229	1130	1104	1052	1114	1103	1039	948	1087	1014	1166	1160	1188	1064	1213
FBgn0002021	790	830	768	760	802	895	826	862	879	819	741	802	790	710	817
FBgn0002121	8741	8932	9583	10361	9989	8991	9920	11165	9277	9674	8858	8952	8166	9409	7831
FBgn0002283	1017	959	942	967	1003	906	858	772	913	817	908	948	981	940	1054
FBgn0002354	518	505	480	387	490	710	702	502	660	640	658	676	654	584	659
FBgn0002466	5610	5439	5151	5596	5428	4947	5232	6062	5355	5761	4746	5116	4761	4879	4680
FBgn0002521	2950	2898	3153	3468	3168	2541	2798	3140	2763	2688	3072	2940	2978	3436	2660
FBgn0002524	8135	9110	8981	9417	9549	7465	7591	7708	7816	8084	7260	7376	7374	7475	7274
FBgn0002525	8880	8846	8031	8808	8513	8368	8868	9646	8918	8975	7808	8111	7631	8265	7651
FBgn0002542	2886	2854	2755	2783	2975	2858	2963	3419	2866	3007	2606	2519	2656	2666	2570
FBgn0002543	2384	2562	2759	2546	2203	1773	2251	2639	1876	2103	3326	2678	2713	2758	2703
FBgn0002552	1523	1604	1545	1519	1611	1720	1750	1798	1778	1805	1383	1532	1485	1487	1405
FBgn0002567	54	72	66	47	61	70	71	63	51	58	97	106	110	96	88
FBgn0002577	848	782	867	799	736	966	902	851	892	957	974	810	861	870	790
FBgn0002579	60896	53336	55720	45664	47194	60769	56115	27886	54840	51206	60296	65237	68259	59439	81682
FBgn0002622	146748	137538	135125	114127	119607	127277	114623	70327	116298	110134	135652	145133	148738	129788	171753
FBgn0002626	68549	62064	62900	49438	52952	60728	56756	30514	58537	54565	63776	64642	71684	58869	85067
FBgn0002638	6695	6428	5908	6029	6272	5796	5652	5770	5685	5483	6699	6781	6655	6646	6914
FBgn0002645	8958	9595	9536	10500	9905	8165	9606	10631	8914	9747	8699	8574	8088	9272	7553
FBgn0002715	422	360	383	377	370	346	278	303	317	358	304	334	338	375	357
FBgn0002719	24856	25865	30799	28089	27123	32996	36580	36810	32558	34162	32108	26879	27674	26420	26829
FBgn0002723	937	883	954	1005	996	866	1025	1107	931	950	1106	1117	1036	1223	978
FBgn0002733	1008	885	932	887	917	836	793	767	820	769	955	866	876	855	863
FBgn0002774	2329	2261	2355	2664	2472	2090	2048	2203	2101	2210	2249	2246	2300	2348	2153
FBgn0002778	1336	1504	1355	1359	1349	1700	1695	2118	1735	1589	1676	1527	1542	1625	1657
FBgn0002780	10932	11193	11396	11879	11300	13178	13667	17175	13355	13011	13824	12922	12580	13451	12337
FBgn0002781	7934	7502	6773	7263	7288	9269	8941	9545	9397	9618	6684	7466	7528	7218	7187
FBgn0002783	6993	7275	6494	6859	6642	6724	6993	7910	6884	7325	6421	6200	6509	6306	6225
FBgn0002791	2168	2153	2051	2224	2499	1747	1677	1769	1827	1772	1868	2104	2026	1871	1928
FBgn0002868	10768	10050	8916	7823	11622	8860	5699	2448	8891	6759	5535	7542	8379	6855	10061
FBgn0002873	3357	3435	3456	3542	3688	3166	3552	3547	3401	3828	2812	3042	2979	3195	3033
FBgn0002887	991	1073	1219	1171	1227	1157	1153	1318	1158	1172	1042	1117	1002	1109	962
FBgn0002891	1141	1214	1235	1280	1296	1367	1330	1374	1384	1360	1152	1221	1085	1176	1173
FBgn0002905	994	869	914	978	950	1072	986	1232	1064	1173	909	1026	990	1014	973
FBgn0002906	1015	1023	1032	1084	1030	1119	1203	1363	1229	1132	1043	997	980	1006	948
FBgn0002914	4008	4077	4002	4020	4092	3513	3657	3950	3654	3681	3725	3781	3772	3784	3628
FBgn0002932	1045	966	1045	1103	918	1193	1270	1606	1332	1289	1153	1077	1012	1061	964
FBgn0002945	120	130	186	192	139	269	335	432	253	290	290	213	188	222	163
FBgn0002973	919	884	885	904	957	1076	1049	987	1040	1266	917	1062	994	974	968
FBgn0002989	517	496	462	466	508	580	581	551	527	579	514	530	495	463	520
FBgn0003008	1168	1147	1198	1126	1199	990	971	848	993	881	1135	1146	1267	1217	1272
FBgn0003015	131	119	122	136	114	122	104	107	88	109	122	140	148	150	142
FBgn0003041	3097	2789	2722	2710	2940	2497	2405	2453	2662	2409	2597	2810	2779	2991	2603
FBgn0003044	2072	2130	2183	2211	2050	2473	2669	3220	2547	2666	2062	1983	1939	2040	1735
FBgn0003048	5233	6034	6146	6108	5999	4383	4956	5609	4274	5230	5671	5511	5240	5659	5325
FBgn0003068	49	42	45	39	52	29	60	28	30	34	63	67	51	46	61
FBgn0003074	3811	3935	4195	3684	4418	5544	4940	4396	5733	5633	3657	4013	4210	4012	4280
FBgn0003076	1450	1538	1433	1304	1681	1866	1617	1203	1864	1673	1683	2013	1882	1909	2132
FBgn0003079	3216	3474	3382	3205	3432	2117	2124	2298	2162	2243	3311	3224	3188	3320	3131
FBgn0003116	699	684	674	595	639	759	740	773	748	691	564	620	565	565	540
FBgn0003118	13973	14073	13290	13968	14553	11456	11903	11894	12038	12461	13510	14826	14370	14626	13663
FBgn0003124	7539	7683	7219	7974	7628	6047	6267	6707	6455	6385	6866	7224	6909	7247	6812
FBgn0003139	1321	1357	1311	1440	1340	1554	1535	1528	1499	1431	1306	1275	1220	1212	1195
FBgn0003165	5876	6134	6025	6234	6227	4817	5603	5750	5205	5830	5543	5829	5391	6013	5393
FBgn0003189	3307	3400	3314	3224	3109	3350	3573	4517	3219	3540	4052	3707	3792	3853	3806
FBgn0003204	1903	1977	2019	1897	1940	2060	2218	2442	2144	2215	2448	2268	2240	2395	2241
FBgn0003205	6455	6332	6370	6653	6173	6421	6548	6295	6621	6434	5787	5622	5833	5786	5575
FBgn0003206	2485	2555	2583	2654	2655	2292	2381	2396	2394	2311	2420	2455	2391	2405	2178
FBgn0003209	3017	2978	2885	3052	3422	3527	3105	2997	3586	3670	2400	2908	2882	2897	2850
FBgn0003218	46	60	37	74	65	56	83	67	50	49	44	47	41	38	43
FBgn0003231	4633	4718	4864	4812	4807	4120	4442	4872	4190	4520	6251	5813	5606	6052	5474
FBgn0003256	3985	3903	4505	4536	4202	3450	3620	3725	3499	3503	4533	4489	4297	5039	4257
FBgn0003257	1784	1779	1700	1515	1593	2270	2090	2424	2099	2115	1857	1663	1653	1653	1892
FBgn0003261	30765	30154	30964	29890	30672	29721	31631	30649	29690	29963	36691	35313	34262	34736	34660
FBgn0003268	2498	2574	2417	2445	2692	2322	2320	2563	2401	2519	2000	2347	2197	2348	2188
FBgn0003274	118916	106451	110722	83306	88109	108782	95018	49991	104764	97439	113349	128578	123640	110931	163379
FBgn0003275	2760	2350	2478	2093	2137	2937	2376	1677	2496	2308	2828	2670	2700	2544	3255
FBgn0003278	1263	1366	1316	1362	1340	1562	1665	2172	1596	1630	1555	1439	1427	1599	1404
FBgn0003310	1046	1010	1039	1084	1096	1006	1149	1255	1031	1074	1000	975	962	964	858
FBgn0003321	2281	2353	2579	2431	2616	2041	2020	1913	2012	2118	2335	2566	2541	2526	2496
FBgn0003353	347	328	296	386	402	277	250	290	262	289	295	356	328	343	321
FBgn0003358	87	118	94	90	110	138	144	95	163	149	79	106	109	112	111
FBgn0003371	3111	3073	3650	3394	3379	2642	2954	3146	2726	2904	3980	3609	3334	3829	3319
FBgn0003372	307	306	356	283	348	503	525	403	482	623	279	415	373	412	389
FBgn0003390	56	46	89	74	69	48	47	37	45	36	81	64	67	70	67
FBgn0003391	788	784	796	814	895	762	800	936	782	817	641	686	675	704	597
FBgn0003401	821	776	781	819	710	1066	1081	1080	1075	1101	749	737	722	705	714
FBgn0003416	1096	1204	1249	1159	1168	1063	1119	1460	1158	1130	1010	1095	942	1148	972
FBgn0003423	4138	4208	4393	4489	4423	5070	5271	6315	5045	5205	4473	4338	3983	4480	4059
FBgn0003435	259	250	306	309	320	173	201	201	152	156	269	239	211	256	203
FBgn0003444	1962	1997	2134	2157	2136	2036	2306	2516	2265	2332	2075	2301	2093	2257	2023
FBgn0003447	57	76	65	80	75	110	131	177	92	113	115	66	62	76	69
FBgn0003459	988	1005	964	1030	1021	1000	1003	1172	1050	1069	960	922	877	963	936
FBgn0003462	5170	5163	5147	4605	4500	5884	5640	4164	5384	5199	6323	5788	6024	5524	6799
FBgn0003463	104	134	139	142	154	204	205	248	164	159	210	144	144	186	134
FBgn0003464	5457	5320	4966	4920	5012	4478	4703	4347	4740	4668	5016	5050	5022	4962	4942
FBgn0003475	4867	5225	5440	5588	5328	4111	4360	3822	4408	4664	4685	4571	4422	4618	4349
FBgn0003483	933	1016	988	1054	1062	1144	1194	1347	1279	1320	879	956	993	928	917
FBgn0003495	6557	6424	6955	7182	6910	5732	5866	6591	6031	6244	6732	6505	6645	6536	6386
FBgn0003502	1722	1836	1708	1931	2139	1763	1749	1842	2025	2002	1456	1670	1675	1771	1691
FBgn0003507	6168	5654	5436	6001	5230	6040	7004	7500	6564	7145	5631	5712	5638	5723	5068
FBgn0003514	11171	11455	11118	11471	10740	11049	11431	11776	11239	11245	10025	9196	9300	8807	9270
FBgn0003520	2194	2286	2418	2223	2413	2443	2592	2916	2595	2757	1963	1940	1997	2027	1832
FBgn0003559	2720	2584	2563	2697	2647	2529	2555	2671	2455	2627	2906	2775	2926	2908	2826
FBgn0003575	1941	2149	2266	2212	2143	1528	1731	1831	1717	1820	2387	2507	2295	2358	2316
FBgn0003598	2091	2082	1871	1979	2071	2078	2089	2106	2142	2178	1777	1925	1917	1994	1855
FBgn0003607	11378	10984	10493	10638	10731	10139	9322	8747	9769	9336	10331	10565	10887	10491	11265
FBgn0003612	3109	3134	3144	3209	3284	3129	3215	3651	3187	3382	2931	2955	2932	2895	2778
FBgn0003638	3244	3180	3026	3186	3149	2603	2669	2617	2584	2812	2895	2943	2952	3066	3001
FBgn0003654	2383	2380	2368	2315	2249	2395	2654	2874	2579	2530	2449	2484	2391	2414	2263
FBgn0003656	1631	1600	1674	1738	1680	1592	1807	1883	1749	1930	1605	1663	1586	1702	1573
FBgn0003676	11511	11931	11322	10908	10427	13104	13435	13488	12668	12356	12294	10332	11095	10249	11402
FBgn0003687	1090	1114	1036	1063	1058	1099	1070	1088	1070	1135	995	1010	1004	939	1064
FBgn0003701	1237	1153	1220	1264	1152	1183	1247	1513	1233	1307	1252	1128	1136	1116	1006
FBgn0003714	3082	2640	3000	2446	2245	3213	2726	1944	2696	2465	3467	2993	3179	2713	3513
FBgn0003741	558	550	531	545	606	474	400	383	420	468	414	428	446	458	514
FBgn0003748	1039	1086	979	935	1217	874	730	691	954	896	786	901	970	860	933
FBgn0003866	3213	2931	3065	3108	3293	2253	2372	2332	2401	2568	3042	3213	3057	3470	2869
FBgn0003884	68206	67447	62899	61624	60597	72489	70213	69233	70206	68260	58757	54149	56979	51538	58283
FBgn0003885	5189	5041	4637	4889	4661	5398	5291	6175	5223	5310	5145	5229	5359	4851	5369
FBgn0003886	556	610	497	539	531	427	320	334	360	340	516	453	488	460	482
FBgn0003888	9754	10870	9289	9905	9151	9654	10103	11137	10110	9730	9406	7556	7611	7139	7424
FBgn0003890	339	415	492	375	315	195	231	205	152	187	549	413	500	421	487
FBgn0003892	1229	1134	1042	1188	1187	1203	1213	1247	1231	1342	955	1070	1030	1043	953
FBgn0003935	24	16	36	19	31	58	44	11	37	22	48	51	55	32	52
FBgn0003938	87	76	109	84	79	145	88	13	92	55	109	133	186	126	163
FBgn0003943	7345	8345	8686	7890	8303	7023	7329	8658	6900	7834	6919	6404	6187	7366	7922
FBgn0003969	3194	3197	3163	3492	3500	2864	2922	3142	3023	3075	3011	3066	2872	3039	2770
FBgn0003984	72	67	75	101	95	73	60	64	70	70	54	63	66	62	62
FBgn0003996	88	86	89	69	79	10346	8900	10382	11114	10849	7140	10117	10666	10620	11596
FBgn0003997	716	593	655	787	677	314	353	344	336	320	582	732	654	851	696
FBgn0004049	1708	1721	1823	1879	1942	2185	2278	2640	2275	2349	1688	1609	1609	1581	1405
FBgn0004050	2955	3088	2923	2994	3326	3541	3629	3690	3711	3847	3175	3174	3199	2945	3277
FBgn0004055	2919	3069	3182	3225	3134	2457	2644	3207	2623	2743	3126	3119	2905	3247	2939
FBgn0004057	1081	1126	1047	1052	1054	1198	1245	1135	1278	1227	1124	1018	1046	1001	1071
FBgn0004101	820	748	824	816	791	638	718	718	706	742	859	810	795	797	742
FBgn0004103	12011	11678	12434	12482	12074	13576	13948	15666	13416	13889	14029	12163	12534	12244	11922
FBgn0004106	2328	2192	2073	2255	2031	2396	2305	2438	2333	2244	2054	2051	2186	2133	2185
FBgn0004108	82	120	147	132	87	151	202	245	119	153	196	147	139	143	141
FBgn0004118	51	55	65	51	71	133	74	76	87	156	39	36	44	56	45
FBgn0004133	3484	3545	3263	3157	3571	3377	3573	3256	3561	3592	2808	2717	2946	2561	2731
FBgn0004179	3257	3363	3566	3733	3464	3413	3667	4108	3471	3515	3184	2845	2744	3023	2667
FBgn0004197	204	195	234	213	221	142	188	126	143	179	233	268	254	254	256
FBgn0004198	3753	3872	4231	4176	3842	2664	3150	3288	2743	3118	4341	4247	3860	4426	3734
FBgn0004237	9578	9601	9695	9953	9294	10009	10658	12534	10289	10266	11020	10349	10365	10979	10152
FBgn0004359	109	135	133	167	175	64	68	59	88	96	134	139	148	164	166
FBgn0004362	39947	37332	32545	36162	35611	32522	30159	30395	32314	31298	29178	34619	34686	35125	34807
FBgn0004363	28169	27734	29005	25511	25469	32294	31550	30707	29980	29348	34152	30287	31710	30932	32459
FBgn0004364	206	209	200	227	226	246	238	222	224	282	162	175	197	164	169
FBgn0004368	2294	2500	2366	2396	2645	2240	2310	2330	2422	2438	1798	2163	1964	2089	2024
FBgn0004369	357	373	364	411	421	281	339	303	295	341	436	443	437	471	443
FBgn0004380	1870	1748	1874	1924	1893	1841	1747	1867	1751	1712	1972	1882	1932	1974	1965
FBgn0004387	2177	2313	2245	2326	2417	1714	1917	1973	1864	1877	2281	2082	2042	2273	2050
FBgn0004391	1429	1506	1458	1415	1400	1552	1591	1760	1651	1767	1553	1653	1507	1489	1532
FBgn0004395	2531	2568	2620	3035	2869	2213	2527	2608	2360	2320	2244	2612	2174	2926	2192
FBgn0004396	2853	2553	2792	2903	2785	3014	3234	3560	3253	3424	3061	3175	2978	3319	2784
FBgn0004397	7250	7422	6865	7115	7040	5499	5620	5891	5575	5638	6776	6078	6316	6110	6402
FBgn0004403	33383	30521	31857	26889	29650	34222	30929	18429	31377	28792	34588	35743	36743	33414	41859
FBgn0004404	9343	8561	8739	6974	7782	8792	7646	3910	8300	7162	9120	9174	10008	9254	11976
FBgn0004435	526	555	608	785	604	541	507	500	489	521	495	682	571	773	585
FBgn0004449	14919	15846	14855	15681	16282	11074	12182	12237	10849	13224	13127	14077	13195	15169	13623
FBgn0004456	733	717	839	808	683	661	818	886	674	731	953	912	882	871	754
FBgn0004463	1616	1577	1505	1535	1632	1888	1931	2014	1819	1971	1668	1574	1650	1634	1605
FBgn0004465	2467	2406	2237	2042	2303	2276	2162	1911	2160	2157	2508	2483	2472	2284	2691
FBgn0004509	2422	2689	2764	2796	2767	2084	2197	2204	2025	2111	3016	2573	2518	2707	2540
FBgn0004511	201	200	226	182	224	198	206	196	160	176	260	246	226	204	215
FBgn0004512	99	141	124	132	132	76	93	78	81	72	102	85	67	100	111
FBgn0004556	955	922	943	993	911	1081	1112	1401	1074	1149	1261	1056	1142	1094	1076
FBgn0004573	22	24	37	31	21	41	49	45	33	41	39	45	25	36	26
FBgn0004584	3665	3491	3184	3435	3510	3416	3586	3682	3766	3771	3291	3309	3312	3338	3143
FBgn0004597	740	687	684	656	745	690	682	636	650	662	639	645	614	586	642
FBgn0004607	54	65	61	67	76	350	448	401	355	421	79	68	72	59	54
FBgn0004611	1812	1804	1807	1766	1894	1457	1563	1218	1658	1729	1408	1621	1625	1777	1564
FBgn0004629	48	42	48	39	44	55	41	25	46	39	69	67	69	54	90
FBgn0004635	262	215	253	287	266	348	334	322	300	285	328	289	287	286	242
FBgn0004647	4506	4637	4521	4895	4583	3461	3686	3865	3758	3799	4093	4645	4582	4744	4395
FBgn0004648	2662	2682	2761	2847	2896	2530	2657	2788	2586	2654	2918	3109	2932	3343	3025
FBgn0004652	3342	3529	3650	3670	3609	2849	3144	3142	2793	3211	3591	3739	3440	3986	3532
FBgn0004654	7027	7316	7206	6577	6553	7233	6950	6770	6939	6906	8255	7393	7754	7031	8258
FBgn0004657	7987	8630	8103	8795	7877	8197	8951	10109	8891	9128	7752	7402	7059	7530	7126
FBgn0004687	16281	15163	15660	15985	14351	15697	15217	13692	15425	14609	13887	13188	12939	13468	13215
FBgn0004797	797	738	891	915	740	791	788	853	727	738	1187	1333	1266	1289	1248
FBgn0004811	1217	1273	1259	1179	1140	1111	1050	1123	1040	1028	1326	1204	1269	1304	1278
FBgn0004856	2308	2410	2089	2221	2222	2009	1986	1842	1876	1926	2288	2335	2460	2259	2484
FBgn0004860	1014	903	986	921	943	772	783	884	808	825	809	854	872	920	855
FBgn0004861	385	403	388	448	503	194	181	156	159	198	327	317	311	346	347
FBgn0004864	1737	1737	1693	1744	1769	1608	1790	2020	1871	1901	1648	1640	1621	1575	1603
FBgn0004865	305	336	480	388	310	455	577	694	354	527	653	430	412	507	389
FBgn0004868	11495	11694	11713	11506	11154	13050	13193	13330	12550	12877	13433	12332	12584	12124	12875
FBgn0004875	3860	3992	3902	3901	3705	4054	4519	5144	4280	4735	3903	3878	3727	3732	3662
FBgn0004876	1193	1178	1158	1177	1253	1178	1428	1514	1349	1368	1182	1104	1104	1154	1086
FBgn0004888	8650	8351	8038	7583	7354	8660	8438	7887	7956	8046	9543	8992	9046	8659	9661
FBgn0004893	580	665	805	762	761	706	749	833	720	727	1181	1304	1207	1304	1120
FBgn0004901	1917	1960	1854	1830	1883	1833	1761	1865	1731	1838	2047	2036	1939	1999	2010
FBgn0004913	3490	3277	3316	3333	3380	3609	3458	4150	3628	3724	3574	3355	3320	3388	3236
FBgn0004914	5933	6150	5779	6197	6305	4622	5074	4522	5196	5130	6048	6714	6491	6782	6458			ctrl	koz	mir
FBgn0004919	1355	1415	1474	1648	1492	992	1078	968	1031	980	1473	1395	1384	1594	1207
FBgn0004924	4515	4583	4604	4746	4938	4990	5117	5713	5102	5196	4832	5020	4667	5030	4539		FBgn0005672	10568.6	8012	8350.8
FBgn0005386	1951	1791	1826	1846	1909	1576	1623	1812	1660	1763	1702	1728	1725	1836	1632
FBgn0005411	3176	3172	3084	3030	3088	2874	2923	2939	2825	2818	3326	3237	3348	3203	3511
FBgn0005427	779	682	773	818	778	668	695	618	663	717	675	856	792	917	707
FBgn0005533	43221	38197	41556	34862	34082	39181	34709	19215	35333	32590	42107	42580	43734	37847	51060
FBgn0005536	2644	2468	2506	2623	2554	2100	2078	2278	2006	2333	2204	2473	2304	2548	2100
FBgn0005558	61	84	74	89	85	113	125	128	111	117	53	71	72	77	75
FBgn0005564	53	49	41	50	50	27	28	31	46	34	43	49	59	49	46
FBgn0005585	42012	43210	40541	40491	38068	46668	42900	41107	42709	43563	38834	34814	37484	35071	38581
FBgn0005593	123515	120398	116076	103554	108724	110114	106066	74040	109203	101676	115483	122988	127074	108202	135034
FBgn0005596	2422	2230	2153	2279	2345	2044	2277	2235	2165	2129	1942	2104	2051	2086	1912
FBgn0005616	1468	1435	1450	1523	1576	1548	1580	1698	1652	1650	1296	1447	1388	1581	1419
FBgn0005624	1045	1004	1018	1050	1059	862	924	941	871	973	952	946	1034	1023	882
FBgn0005631	2219	2369	2460	2463	2512	2146	2274	2413	2189	2455	2041	1996	1963	2223	1883
FBgn0005632	8218	8710	8976	8762	8717	9071	9862	10578	9183	10200	8476	8491	7983	8796	8043
FBgn0005636	197	183	247	201	175	302	311	344	259	272	366	391	400	378	326
FBgn0005640	2289	2493	2366	2605	2488	1915	2020	2239	2577	2028	2300	2339	2350	2543	2169
FBgn0005642	1352	1337	1237	1138	1309	1202	1203	1223	1178	1231	1331	1395	1368	1252	1296
FBgn0005649	7634	7736	7898	8239	8033	6681	6810	7696	6734	7183	7972	7554	7397	7588	7332
FBgn0005660	316	394	379	350	380	534	469	546	523	555	504	389	399	429	365
FBgn0005666	611	501	604	626	625	1373	1409	1393	1506	1465	587	597	619	669	587
FBgn0005671	10235	10495	10609	10557	10402	10870	11765	12214	10921	11221	10166	9382	9549	9520	9555
FBgn0005672	10311	10609	10283	11156	10484	7792	7971	7951	8219	8127	8363	8442	8248	8450	8251
FBgn0005683	430	435	391	486	471	464	506	499	485	467	429	367	403	420	388
FBgn0005695	729	738	708	727	784	615	635	625	674	623	682	751	762	722	739
FBgn0005696	1381	1279	1188	1255	1208	1149	1109	1082	1050	1120	1181	1167	1287	1191	1330
FBgn0008635	8224	8769	8184	7927	7863	9089	9031	9184	8987	9026	8994	8121	8669	7841	8639
FBgn0010039	4411	4449	4916	4646	4275	5522	5360	5393	5468	5050	5439	4439	4590	4609	4582
FBgn0010040	22	28	39	26	16	39	49	63	38	42	81	39	52	48	29
FBgn0010041	651	730	844	746	740	1177	1157	1136	1244	1116	1081	854	890	854	866
FBgn0010043	168	225	376	229	138	408	575	720	302	342	1025	495	517	499	467
FBgn0010051	2098	2124	2245	2149	2287	2984	3474	3339	3050	3553	2002	1955	1924	2123	1873
FBgn0010053	1151	1104	1215	1292	1058	1292	1645	1670	1351	1292	1966	1587	1754	1782	1718
FBgn0010078	112443	95585	102578	81895	84626	109885	93044	43291	92948	89605	107770	119771	118735	111517	147796
FBgn0010100	9193	9904	9716	9698	9398	10298	11469	13282	10536	11222	10813	9995	9949	10077	9695
FBgn0010194	867	884	956	837	850	908	932	1038	995	1031	719	748	766	726	686
FBgn0010198	60905	58258	62497	56237	58693	58446	54160	37297	57141	53206	59765	65268	66576	61782	71273
FBgn0010213	5069	4804	4774	4118	4179	5058	5086	4372	4869	4502	5411	4884	5397	4842	5452
FBgn0010215	6474	6435	7030	7370	7051	5500	5736	6110	5664	5783	5887	5864	5891	6131	5511
FBgn0010217	48528	49291	51953	51363	48143	58589	62694	67751	58263	58220	64550	59275	59237	60409	59508
FBgn0010220	1609	1621	1541	1568	1603	1758	1841	2050	1854	1740	1756	1729	1705	1695	1666
FBgn0010223	32	22	37	16	38	40	49	52	41	32	78	61	50	43	51
FBgn0010225	15515	15387	15151	15705	14469	13170	13186	15005	12141	13039	22164	21157	20915	21641	22197
FBgn0010228	5081	4452	3845	4623	4925	4186	3614	2635	4349	3759	2820	3896	4213	4152	4149
FBgn0010238	3634	3784	3506	3875	4402	3910	3799	3227	4313	4255	2980	3471	3696	3478	3617
FBgn0010246	5121	5574	5502	5253	5326	5626	6114	7003	5876	6091	6107	5270	4901	4926	5002
FBgn0010247	1758	1923	2235	2184	2019	1981	2241	2607	2026	2184	1992	1907	1849	2144	1706
FBgn0010263	95	76	114	116	108	150	155	166	152	148	120	108	88	113	73
FBgn0010265	80254	77201	78918	75855	78534	76133	74428	59373	78269	71802	79037	86149	86010	87463	86940
FBgn0010280	3912	3669	3619	3947	3802	2769	3209	3285	2943	3230	3541	3999	3685	4159	3697
FBgn0010287	465	461	447	424	419	512	536	545	538	450	512	515	563	459	523
FBgn0010288	2506	2457	2374	2530	2435	2850	3106	3082	2929	2842	2525	2219	2288	2195	2244
FBgn0010292	1378	1313	1294	1380	1282	1540	1496	1599	1465	1337	1601	1598	1575	1597	1617
FBgn0010309	597	572	566	519	527	450	506	460	531	492	471	532	493	507	511
FBgn0010313	39	43	33	32	35	57	73	42	60	69	14	29	32	29	29
FBgn0010315	1523	1475	1585	1590	1635	1543	1548	1630	1521	1558	1772	1728	1700	1859	1693
FBgn0010316	1867	1642	1732	1904	1728	1615	1592	1767	1621	1716	1493	1683	1577	1671	1479
FBgn0010328	9220	9083	8912	9095	9186	7077	7589	8891	7303	8020	9490	9423	9000	9404	8958
FBgn0010339	2005	1840	1769	1802	1923	2247	2140	2208	2143	2076	1972	1993	1967	1891	1980
FBgn0010342	2962	2819	2638	2735	2730	3045	3161	3466	3032	3089	2415	2341	2404	2291	2276
FBgn0010350	1343	1424	1548	1596	1546	1299	1263	1230	1278	1349	1417	1535	1566	1531	1546
FBgn0010352	6506	6683	6533	6448	6477	7072	7496	8381	6947	7417	7092	6647	6600	6788	6478
FBgn0010355	3186	3283	3223	3185	3231	2690	2914	3234	2791	3112	3516	3474	3445	3533	3291
FBgn0010380	4470	4711	4414	4510	4509	4639	4862	5238	4698	5009	4189	3967	4045	3804	3934
FBgn0010388	51	64	66	68	41	44	49	48	48	50	73	84	78	56	69
FBgn0010395	328	489	573	552	393	301	366	364	352	286	548	401	398	430	353
FBgn0010406	1503	1704	1629	1661	1649	1499	1512	1448	1672	1546	1457	1492	1473	1557	1450
FBgn0010407	47	57	59	85	80	101	112	114	105	99	54	59	73	53	47
FBgn0010408	73445	67053	67494	52135	55367	70890	58755	27550	60673	58029	69007	76781	80429	65344	98075
FBgn0010411	57782	54003	55821	46516	51046	52819	47035	27052	50195	45446	53234	58529	62125	52375	69850
FBgn0010412	51695	48512	47885	40191	43843	43686	40382	27661	43194	41329	45233	48447	49537	45043	56028
FBgn0010415	1110	1183	1296	1503	1314	1026	1110	1103	1061	1094	1224	1344	1261	1406	1137
FBgn0010417	1350	1372	1326	1225	1405	1161	1168	1138	1276	1184	1129	1287	1290	1259	1200
FBgn0010422	1509	1475	1397	1555	1550	1220	1173	1272	1249	1312	1304	1424	1504	1302	1447
FBgn0010434	14454	14989	14471	14718	14831	13000	13957	14360	13934	14995	13470	12548	12553	12606	12263
FBgn0010435	45	33	32	23	21	37	37	25	38	29	68	80	68	70	68
FBgn0010441	2035	1941	1899	1889	1917	1680	1588	1535	1668	1630	1802	1669	1822	1733	1848
FBgn0010470	6805	6676	6873	6871	6728	6098	6450	6595	6275	5764	8519	7967	7655	7870	7769
FBgn0010473	106	126	117	126	126	29	44	23	45	52	124	152	130	143	141
FBgn0010516	4740	4578	4758	4465	4339	5630	5876	6024	5483	5340	6442	5586	5811	5479	5986
FBgn0010548	2416	2243	2302	2227	2395	2884	2734	2792	2884	2713	3192	3450	3357	3368	3587
FBgn0010549	64	56	74	59	66	109	101	160	126	122	109	77	76	109	107
FBgn0010583	2104	2201	2237	2275	2242	2332	2448	2880	2591	2413	2446	2270	2176	2227	2065
FBgn0010602	5654	5524	5400	5625	5096	5814	5891	6149	5679	5573	5430	5431	5203	4941	5221
FBgn0010607	977	931	904	1029	987	914	816	845	945	909	916	969	1010	1106	927
FBgn0010611	2897	3012	3133	2872	2991	3507	3280	3004	3526	3273	3233	3139	3209	3031	3223
FBgn0010612	5866	5555	5521	4844	4878	5911	5844	4547	5471	4887	6800	6205	6401	5901	7042
FBgn0010620	36	54	58	60	45	54	84	114	65	68	72	49	45	52	59
FBgn0010621	19001	19624	18773	17614	17018	24000	24244	24217	23188	23037	19858	17723	18089	17338	18354
FBgn0010651	1348	1398	1341	1318	1341	1638	1561	1583	1824	1767	1248	1555	1445	1585	1505
FBgn0010660	4253	4243	3997	4336	4235	4194	4254	4967	4368	4724	3864	4131	3959	3957	3781
FBgn0010747	7340	7411	7033	7373	6879	6051	6126	6677	5979	6074	7860	7619	7707	7587	7751
FBgn0010750	2683	2645	2465	2452	2513	2303	2224	2136	2249	2188	2107	2190	2469	2265	2343
FBgn0010762	1421	1431	1370	1486	1407	1268	1335	1285	1276	1330	1454	1433	1393	1473	1251
FBgn0010768	519	472	500	515	451	488	632	670	560	588	689	578	511	530	492
FBgn0010770	1091	1127	1065	998	1067	1362	1461	1613	1379	1334	1234	1256	1220	1251	1270
FBgn0010774	4658	4461	4674	4278	4217	3938	3894	3737	4011	3928	4698	4593	4419	4407	5215
FBgn0010786	2390	2374	2230	2079	2335	2772	2629	2896	2817	2698	2449	2428	2324	2503	2448
FBgn0010803	3096	3191	3165	3013	3275	3640	3363	3280	3710	3293	2956	2902	3120	3090	3022
FBgn0010808	2052	1893	1918	1911	1886	1982	1876	1877	1953	1783	2093	2091	2024	2003	2088
FBgn0010877	2989	2957	2964	3021	3032	2883	3224	3184	3127	3273	2971	2894	2862	2888	2693
FBgn0010894	618	541	531	674	634	414	400	377	406	409	375	535	495	541	458
FBgn0010926	1158	1128	1167	1178	1110	1465	1591	1980	1474	1489	1313	1306	1263	1270	1268
FBgn0011016	5737	5674	5749	5216	5375	7083	6277	5913	6303	6162	6308	6137	6355	5690	6501
FBgn0011020	681	611	576	642	666	617	582	702	703	679	539	572	527	566	495
FBgn0011202	2312	2393	2304	2255	2219	1719	1970	2192	1948	2055	2346	2324	2274	2376	2185
FBgn0011204	3975	3917	3600	3598	3834	3352	3745	3585	3490	3659	4257	4613	4546	4747	4416
FBgn0011205	1610	1671	1660	1659	1671	1557	1821	2036	1735	1840	1683	1647	1561	1553	1587
FBgn0011206	128	133	186	167	133	202	223	293	146	187	239	169	206	202	135
FBgn0011211	21370	21896	22091	20226	20003	24424	26180	29046	23846	24276	27608	24966	24929	23646	25022
FBgn0011225	2574	2859	2765	2913	3119	2164	2272	2481	2404	2511	2171	2164	2123	2112	2133
FBgn0011227	2155	2050	2317	2109	2004	2441	2521	2295	2467	2182	2834	2592	2612	2597	2667
FBgn0011230	9842	12457	12526	11047	12149	12102	14200	15845	10082	15186	11452	10136	10588	11904	12467
FBgn0011232	1456	1470	1547	1500	1587	1639	1769	1801	1752	1861	1449	1386	1412	1456	1408
FBgn0011236	2518	2507	2303	2436	2574	2271	2238	2082	2225	2259	2165	2404	2373	2355	2211
FBgn0011259	109	118	132	102	134	120	148	128	137	124	118	99	98	114	89
FBgn0011260	2564	2850	2782	3018	2706	971	1080	1238	995	1026	2289	2356	2274	2390	2193
FBgn0011272	81743	74392	72996	63517	65053	69172	66031	46830	68037	66454	76703	80807	80065	70840	92060
FBgn0011274	520	504	543	518	498	417	489	509	428	480	685	653	557	660	570
FBgn0011288	135	154	122	197	158	73	96	89	68	86	151	126	131	134	140
FBgn0011289	3111	3059	3080	3033	3153	2620	2538	2490	2552	2463	2858	2625	2820	2579	2800
FBgn0011291	884	742	772	704	706	786	695	653	762	714	877	899	889	834	958
FBgn0011297	963	988	890	887	874	813	751	788	818	856	817	897	934	818	985
FBgn0011300	4779	4726	4883	5214	5208	3831	4088	3872	3817	4337	4461	5189	4597	5365	4778
FBgn0011305	2080	1924	1897	1847	1817	1567	1525	1401	1499	1478	1710	1794	1831	1893	1907
FBgn0011327	1984	1879	1762	1902	1883	1811	1767	1704	1848	1768	1605	1608	1761	1713	1833
FBgn0011361	6946	6886	6656	6112	6263	7032	6604	5614	6495	6120	7396	7346	7514	6875	8211
FBgn0011455	2993	2878	2800	2681	2795	3011	3021	2593	2889	2601	3505	3430	3349	2994	3361
FBgn0011481	2043	2088	2300	2403	2270	2157	2383	2606	2366	2387	1885	2171	1848	2133	1870
FBgn0011570	7052	7107	7007	7241	6576	7999	8037	8079	7877	7842	6124	5736	5654	5633	5777
FBgn0011576	114	108	133	103	110	162	141	162	165	147	195	124	150	156	127
FBgn0011586	2708	2356	2640	2720	2542	2908	2784	2823	2803	2752	2823	2843	2780	2863	2934
FBgn0011592	4136	4524	4793	4695	5819	5148	4437	3643	5744	5725	2912	3917	4002	4202	4182
FBgn0011604	6758	7023	6925	7279	7367	6925	7412	8456	7124	7343	6897	6588	6545	6710	6137
FBgn0011638	6785	6920	6458	6366	6353	7932	7571	8351	7488	7200	7823	7406	7674	7410	7520
FBgn0011642	2715	2629	2901	2882	2908	2405	2459	2339	2330	2382	2579	2838	2688	2959	2630
FBgn0011656	1955	1981	2244	2137	2068	1676	1902	1884	1785	1931	2184	2118	2001	2153	2094
FBgn0011661	34074	34274	32810	34426	32817	37392	39687	44293	39676	39688	37689	35365	34401	35380	34149
FBgn0011666	1950	1842	2019	2222	2083	1580	1758	1718	1623	1674	1767	1952	1846	2076	1717
FBgn0011676	348	444	426	393	460	390	292	185	370	392	255	308	292	303	303
FBgn0011692	4154	4025	3774	4073	3947	3890	4004	4519	4287	4108	3611	3583	3599	3550	3363
FBgn0011704	10106	9372	9576	9534	9381	11464	11607	11555	11661	11365	10149	10005	10340	9995	10030
FBgn0011706	93	89	85	100	154	78	68	65	116	78	50	57	75	58	70
FBgn0011710	9385	9690	9863	10241	9610	9398	10129	10994	9687	9748	9124	8383	8421	8463	8086
FBgn0011722	9704	9751	10006	9331	8870	13765	15671	21449	13877	15540	16047	13587	12907	13679	13024
FBgn0011725	2144	2042	2031	2256	2154	1592	1706	1854	1639	1682	2106	2113	2079	2194	2072
FBgn0011737	1343	1231	1232	1329	1254	1313	1297	1346	1362	1308	1209	1154	1194	1221	1143
FBgn0011740	1329	1397	1413	1318	1351	1456	1502	1521	1413	1618	1453	1456	1484	1516	1471
FBgn0011745	3751	3733	3579	3619	3490	4194	4260	4109	4167	4179	3470	3219	3309	3223	3376
FBgn0011747	6706	7097	7543	7972	7565	7826	8608	9326	8182	8840	6757	7023	6524	7372	6295
FBgn0011768	5018	4733	4388	4018	3838	5000	4427	3539	4515	4228	5106	4808	4783	4569	5540
FBgn0011770	649	572	604	542	549	584	486	386	481	434	626	603	636	540	701
FBgn0011771	5639	5897	5760	6142	5975	5480	5806	6563	5706	5592	5687	5114	4952	5059	4737
FBgn0011774	1637	1553	1518	1538	1695	1973	1838	1873	1871	1899	1409	1472	1546	1400	1369
FBgn0011787	1647	1497	1390	1320	1412	1922	1781	1637	1736	1670	1577	1663	1635	1528	1782
FBgn0011817	1059	1086	1236	1333	1205	1140	1216	1280	1028	1137	1469	1328	1227	1542	1152
FBgn0011826	1613	1641	1695	1725	1635	1874	1982	2188	1783	1911	1869	1876	1732	1764	1671
FBgn0011828	18148	18675	17998	17907	16863	13213	13263	16612	12692	14443	22300	25079	24091	25037	24828
FBgn0011829	17	9	28	12	9	55	88	144	31	54	78	26	31	35	17
FBgn0012034	5165	5178	5430	5316	5064	4293	4815	4910	4244	4548	7294	6636	6729	6857	6758
FBgn0012042	23	31	15	30	28	20	23	23	9	24	30	41	37	31	51
FBgn0012058	1482	1514	1482	1453	1525	1335	1403	1468	1423	1460	1323	1354	1352	1377	1272
FBgn0013269	7842	7912	7428	7288	7058	8058	7995	9966	7839	7751	9345	8300	8306	8851	8788
FBgn0013272	17049	18742	18722	19052	19975	19207	19743	20712	21211	21872	16291	16778	15974	16896	15125
FBgn0013275	456	601	614	418	649	724	1293	451	932	1000	415	398	395	398	459
FBgn0013276	461	568	600	492	734	741	1352	524	939	993	486	364	342	414	420
FBgn0013277	146	175	220	166	207	527	696	422	583	617	192	164	188	190	212
FBgn0013278	186	213	251	217	300	52333	43785	54158	56406	50273	11243	14324	13152	16948	15536
FBgn0013279	36	43	56	34	59	59	107	51	98	99	41	26	15	18	33
FBgn0013303	914	902	948	959	965	839	849	723	816	772	869	959	918	855	950
FBgn0013305	7142	7666	7739	7804	7557	7284	7583	7730	7769	7748	9028	8426	8618	8701	8279
FBgn0013323	65	66	57	67	83	10	14	11	15	11	23	32	45	40	63
FBgn0013325	73653	70495	71636	57484	64048	67948	61623	38672	64785	59737	71487	75585	79029	66428	88958
FBgn0013347	2123	1953	1946	1904	1843	1809	1604	1406	1861	1634	1904	1935	2062	2000	2290
FBgn0013432	1920	1803	1880	1630	1704	2281	1988	1892	2264	2015	2086	2125	2047	2013	2167
FBgn0013548	1388	1278	1179	1237	1274	1483	1510	1559	1529	1592	1171	1239	1313	1164	1192
FBgn0013576	10774	11429	11345	11109	13487	10421	9474	8218	11479	11281	8118	10444	9541	10524	9529
FBgn0013672	5140	4989	5652	11978	6757	6020	6085	6891	4959	4186	7583	10042	8666	28438	8411
FBgn0013674	78475	82585	92424	146610	94358	80336	92477	101137	80765	76657	86174	130755	107403	229092	97073
FBgn0013675	41989	41128	45916	52344	43210	41531	40401	27864	37043	34335	44726	58687	55539	69200	57970
FBgn0013676	55420	60033	63913	104235	62744	55331	61444	59211	54490	47677	56832	90883	81458	186533	68252
FBgn0013678	18938	19324	21903	42788	22712	18381	19916	21764	16073	14772	21254	37812	29183	89712	26374
FBgn0013679	7002	6773	6660	13170	8357	7496	8047	7498	7162	5848	6319	11741	9062	17609	8233
FBgn0013680	504	376	447	361	566	523	491	381	483	389	795	560	486	546	621
FBgn0013681	221	151	221	165	225	216	198	54	171	126	413	362	436	3396	465
FBgn0013684	3810	3362	4366	6029	4603	3681	4197	5361	3753	3529	5515	6756	5796	14039	5825
FBgn0013685	81	42	78	44	67	74	62	33	60	58	139	97	88	136	153
FBgn0013686	547272	543639	597919	840475	617632	563612	589245	475339	486810	451462	561868	928078	803230	1101172	731997
FBgn0013718	546	604	615	654	601	644	654	630	643	651	509	461	413	550	432
FBgn0013720	729	743	745	781	765	612	606	494	679	676	525	609	651	564	624
FBgn0013726	10209	10397	9644	10140	9858	9514	9931	9594	10058	9943	8375	8292	8636	8436	8425
FBgn0013732	519	516	464	469	486	389	379	385	431	431	317	391	348	355	353
FBgn0013750	6881	6802	6862	7865	7411	6325	6348	6866	6475	6327	6411	6983	6704	7633	6304
FBgn0013753	1359	1251	1155	1254	1197	1161	1203	1091	1160	1100	1090	1064	1077	1028	1162
FBgn0013756	6966	7378	7239	7244	7257	7945	8371	9519	7861	8760	7076	7212	7017	7370	7184
FBgn0013759	2502	2506	2436	2498	2438	2216	2199	2120	2208	2232	1976	2048	2107	2299	2015
FBgn0013762	867	851	758	833	813	748	735	650	734	707	809	820	855	841	807
FBgn0013763	25154	24800	24665	25040	22253	20693	23475	23318	20494	21599	28636	26033	26289	26161	27128
FBgn0013764	3404	3421	2973	2954	3187	2824	2657	2814	2658	2685	3156	3112	3194	2845	3200
FBgn0013771	336	374	407	428	465	335	347	248	351	382	260	272	304	267	292
FBgn0013772	251	263	380	292	286	555	592	580	466	539	547	378	393	355	336
FBgn0013773	573	633	574	623	626	269	251	209	269	240	387	415	424	432	436
FBgn0013953	1790	1848	4647	2795	2054	1439	2685	2904	1210	1520	7297	2614	2833	2774	2284
FBgn0013983	1332	1290	1196	1151	1191	1251	1175	1083	1247	1210	1351	1286	1313	1241	1357
FBgn0013995	54	62	57	83	40	72	87	80	109	107	59	29	47	40	49
FBgn0013997	2609	2721	2727	2828	2970	2153	2169	2226	2377	2355	2211	2427	2328	2661	2258
FBgn0014006	1515	1580	1651	1640	1682	1666	1841	1886	1759	1795	1462	1568	1608	1593	1642
FBgn0014007	1352	1306	1482	1588	1544	1288	1310	1502	1423	1477	1190	1382	1215	1307	1119
FBgn0014010	5626	5810	5908	5947	5886	5989	6697	6938	6246	6328	6575	6220	6154	6557	6075
FBgn0014011	3522	3487	3424	3840	3731	2687	2815	2853	2915	2861	3300	3054	3130	3432	2989
FBgn0014023	1396	1316	1353	1245	1198	1445	1379	1157	1319	1213	1495	1431	1570	1350	1631
FBgn0014028	4796	4672	4492	4346	4379	5299	5476	5429	5127	5258	5412	4746	4744	4371	4953
FBgn0014029	9465	9769	8959	8766	9018	9084	9020	7884	9342	8883	7917	7284	7706	7635	7979
FBgn0014032	254	252	285	271	244	340	412	447	382	336	323	267	254	261	238
FBgn0014033	2532	2526	3495	3000	2332	2907	3618	4316	2806	3422	4167	3077	2977	3193	2600
FBgn0014075	6592	7206	7081	7503	7033	7579	8049	8683	7955	8487	6031	6092	6177	6219	5890
FBgn0014092	878	795	821	838	819	786	732	642	757	732	823	885	863	944	964
FBgn0014127	2087	2042	1901	1995	1961	1614	1610	1804	1694	1706	1656	1698	1710	1691	1608
FBgn0014133	10416	10624	9814	9998	10117	8480	8675	9101	8813	8880	9838	9018	9156	9226	9106
FBgn0014135	513	479	538	474	583	641	603	536	690	734	395	532	524	602	499
FBgn0014163	25674	26908	27607	29128	28040	23232	24716	27425	24537	24459	25142	23823	23287	25364	21433
FBgn0014184	15596	15427	18032	16826	16417	17634	19392	19074	18247	16857	21473	18039	18129	18803	17676
FBgn0014269	1439	1364	1355	1370	1241	1266	1287	1289	1203	1295	1493	1436	1517	1440	1482
FBgn0014340	2023	2038	1929	1944	1977	2216	2089	2416	2140	2236	2124	2155	2081	2066	2068
FBgn0014342	558	606	521	579	625	603	582	602	637	674	473	539	528	473	512
FBgn0014388	7598	6590	7448	7669	7152	7662	8419	9481	7555	7956	8799	9200	8424	10120	7785
FBgn0014391	3257	2968	2826	2557	2556	3752	3681	2651	3252	3013	4008	3429	3785	3358	4142
FBgn0014417	1998	2202	2296	2273	2037	2166	2335	2691	2027	2090	3133	2762	2717	2826	2503
FBgn0014427	2001	2051	1934	1837	1799	1846	1832	1544	1820	1845	2241	2286	2316	2240	2426
FBgn0014455	5399	5124	4831	4002	4163	5178	4657	3524	4811	4339	5347	5008	5195	4730	6115
FBgn0014465	24	19	26	23	10	44	80	84	37	53	55	34	25	40	13
FBgn0014469	701	682	716	688	889	759	644	677	878	774	1072	1132	1130	1130	1012
FBgn0014870	2021	2193	2065	2211	2026	1907	1975	2142	1941	2035	1816	1858	1827	2039	1831
FBgn0014877	1566	1554	1401	1375	1358	1812	1592	1855	1736	1554	1631	1652	1765	1702	1761
FBgn0014906	2814	2885	3144	3147	3024	3389	3954	4403	3566	3509	3301	2996	2906	2965	2770
FBgn0014930	1129	1149	1157	1056	1013	1151	1102	844	1119	1038	1165	1206	1210	1213	1401
FBgn0014931	298	371	361	400	387	375	459	433	418	428	331	347	360	402	330
FBgn0014949	62	44	43	49	46	65	61	47	60	49	102	69	73	65	68
FBgn0015000	2496	2480	2402	2445	2516	2851	3005	2933	2847	2682	2381	2354	2366	2334	2293
FBgn0015019	12432	12604	12013	11490	11233	15118	14728	15221	14494	14146	13082	11204	11667	11293	11878
FBgn0015031	3137	2943	3144	2611	2710	3828	4068	3470	3633	3361	3876	3631	3643	3400	3819
FBgn0015221	186	124	160	175	203	107	83	68	105	87	132	145	144	164	156
FBgn0015222	39562	42990	40132	38488	46004	36305	31965	27561	37833	34470	35180	35895	36940	35914	37454
FBgn0015245	16979	17716	16758	15112	16160	22756	21347	21822	21584	21106	19981	18856	20073	18447	21323
FBgn0015247	3636	3576	3413	3395	3529	3164	3292	2886	3335	3156	3244	3337	3514	3406	3612
FBgn0015268	29811	29539	28930	27283	27856	24301	24399	23725	23644	22514	30928	29953	30785	29090	31451
FBgn0015270	666	678	608	583	577	659	638	680	668	654	536	563	545	594	585
FBgn0015271	509	534	559	515	461	616	557	655	573	506	544	522	590	499	537
FBgn0015283	3894	4036	3734	3772	3706	4316	4163	4252	4237	4153	3905	3863	4048	3955	4016
FBgn0015288	17048	16805	17958	12321	14238	10583	11034	9314	14177	13595	14763	14573	12529	11934	17799
FBgn0015295	1701	1706	1621	1567	1828	1570	1656	1725	1643	1715	1467	1489	1492	1432	1395
FBgn0015296	2438	2508	2436	2434	2628	2282	2445	2317	2413	2374	2450	2058	2178	2114	2105
FBgn0015298	1220	1045	1130	996	1042	1194	964	740	994	991	1064	1110	1177	1049	1258
FBgn0015299	2391	2216	2467	2293	2337	2516	2476	2097	2236	2208	2578	2685	2627	2503	2879
FBgn0015338	1604	1648	1573	1602	1580	1453	1364	1250	1354	1343	1525	1385	1548	1354	1596
FBgn0015351	365	362	425	397	435	493	489	528	562	461	421	346	380	363	402
FBgn0015371	686	709	672	700	728	549	572	627	582	662	580	621	552	599	507
FBgn0015372	859	874	832	781	823	893	904	843	929	920	801	806	803	800	763
FBgn0015391	2883	2762	2609	2888	2830	2509	2756	3280	2779	2888	2298	2358	2213	2305	2190
FBgn0015396	3017	2873	2574	2882	2814	2337	2166	2495	2588	2306	2372	2690	2615	2732	2447
FBgn0015399	2717	2977	3020	3160	3094	2908	2906	2771	2824	3002	2530	2622	2444	2693	2479
FBgn0015402	1092	1112	1068	1066	1146	1213	1219	1199	1188	1169	1132	1199	1100	1132	1041
FBgn0015477	6181	6552	6451	6764	6468	6644	7368	8247	6852	7521	5930	5808	5511	5851	5523
FBgn0015509	6369	6589	6903	6687	6582	7298	7724	8454	7758	7816	6859	6905	7022	6970	6620
FBgn0015513	2797	2689	2635	2752	2629	1859	2019	2027	1933	2191	2445	2851	2581	2823	2705
FBgn0015521	25296	23504	23933	20913	22290	27844	24490	13133	24354	23114	26157	28186	28464	23597	31775
FBgn0015527	4847	4591	4392	4349	4218	4968	5055	5894	4834	4725	5884	5328	5225	5059	5437
FBgn0015546	1132	1070	1153	1103	1139	973	1074	1166	1041	1166	999	869	887	983	878
FBgn0015553	462	469	446	453	461	459	478	449	467	462	383	403	434	395	424
FBgn0015558	33	41	45	35	30	63	64	81	75	79	27	33	29	35	42
FBgn0015568	426	355	395	376	389	294	344	246	276	309	366	403	429	367	454
FBgn0015569	754	763	699	760	820	782	739	741	829	799	660	721	690	734	686
FBgn0015571	395	362	381	358	389	432	417	444	418	412	387	357	371	360	371
FBgn0015575	7164	7061	7276	7290	7415	6250	6155	6458	6426	6302	8285	8440	8432	8478	8997
FBgn0015600	45	47	73	48	42	77	99	119	54	74	97	69	53	72	63
FBgn0015602	1979	1876	1893	1988	1913	1724	1746	1702	1687	1658	1865	1870	1939	1856	1921
FBgn0015614	2758	2677	2925	2938	2868	2867	2910	2774	2923	2764	3230	3168	3034	3247	3159
FBgn0015615	2400	2350	2299	2573	2402	2364	2521	2853	2426	2633	2419	2361	2251	2366	2171
FBgn0015618	332	318	295	297	274	271	261	272	277	263	242	236	239	230	231
FBgn0015622	13489	14182	14766	14930	12903	17184	18804	21752	17363	18051	16546	15041	15072	14744	14259
FBgn0015623	2967	2907	3072	2940	2949	3371	3272	3678	3356	3417	3234	3267	3230	3149	3103
FBgn0015625	1026	971	928	984	973	990	844	957	910	902	815	897	927	792	850
FBgn0015714	3207	3554	3313	3493	3921	2383	2037	1656	2399	2241	3138	3632	3488	3588	3505
FBgn0015754	3470	3519	3730	3853	3540	3234	3322	3570	3223	3176	3733	3563	3528	3862	3598
FBgn0015756	82872	79841	84644	72607	77091	81377	72415	47144	74600	71106	81902	86416	88289	80541	99363
FBgn0015765	1523	1499	1466	1607	1496	1271	1394	1366	1427	1372	1216	1302	1138	1137	1222
FBgn0015773	53	66	76	73	93	25	21	26	26	39	49	82	89	84	58
FBgn0015776	5437	5647	6264	6331	5951	6288	7413	7839	6350	6575	6685	5851	5588	6337	5384
FBgn0015777	2575	2635	2332	2745	2605	2500	2572	2515	2732	2468	3084	3168	2960	3277	2914
FBgn0015778	10963	11357	11175	12330	11816	13476	14455	16950	13955	14872	11439	12532	12040	12957	11283
FBgn0015781	670	717	711	654	646	760	759	712	783	697	750	762	817	729	814
FBgn0015790	12865	12718	12959	12507	12090	15103	15161	14738	14632	13983	14799	13789	13931	13584	14351
FBgn0015791	1331	1508	1458	1685	1548	1321	1346	1415	1207	1278	1463	1429	1327	1493	1227
FBgn0015793	590	564	551	535	566	482	495	425	496	477	485	493	495	531	552
FBgn0015794	2408	2343	2610	2403	2295	2160	2186	1889	2073	1943	2679	2544	2670	2597	2785
FBgn0015795	12431	12418	13317	13337	12458	8969	10008	9782	9166	8980	13618	12237	11930	12010	11537
FBgn0015799	3458	3724	3448	3727	3567	3725	3772	4019	3757	3945	3659	3520	3477	3470	3470
FBgn0015801	2055	2207	2116	2074	2319	1884	1840	1530	2023	1954	1968	2000	2181	2023	2109
FBgn0015803	2338	2503	2432	2448	2498	2372	2501	2639	2444	2611	2305	2320	2267	2223	2096
FBgn0015805	5208	5153	4658	4908	4928	5126	4973	5492	5371	5054	4363	4417	4684	4454	4661
FBgn0015808	1376	1440	1473	1339	1295	1355	1267	1095	1193	1243	1356	1216	1315	1240	1465
FBgn0015838	4953	5084	5094	5434	5358	5347	5687	6413	5785	5909	4248	4507	4345	4501	4220
FBgn0015903	713	628	750	688	581	721	867	978	808	824	741	616	669	689	588
FBgn0015929	2459	2317	2262	2339	2251	1938	1946	1968	2020	2012	2235	2252	2260	2192	2211
FBgn0016031	1073	1195	1309	1264	1239	1231	1257	1414	1250	1315	1607	1468	1465	1521	1415
FBgn0016034	979	1059	953	1076	1141	1250	1160	1202	1296	1354	1012	1091	1165	1134	1228
FBgn0016036	22	36	28	23	36	32	28	24	42	43	18	18	29	18	24
FBgn0016041	2206	2345	2240	2329	2090	2528	2707	3026	2682	2569	2872	2706	2804	2756	2600
FBgn0016059	2037	2108	2103	2210	2236	2158	2243	2477	2293	2299	1921	1941	1886	1966	1858
FBgn0016075	7534	7847	5787	6847	7693	6107	5202	5988	5964	6489	4727	5612	5646	5746	6153
FBgn0016078	943	944	1035	1035	870	1089	1269	1265	1045	1068	1286	907	868	890	889
FBgn0016119	11655	11249	11269	10204	9721	10275	10402	9016	9842	8866	13327	12399	12654	11745	13138
FBgn0016120	6865	6681	6561	6058	5917	9069	9509	9644	8586	8341	8733	7560	7768	7405	7870
FBgn0016122	196	199	199	241	187	146	157	152	125	138	181	182	185	161	200
FBgn0016126	2015	2123	2277	2507	2228	1803	1969	1790	1887	1909	1914	2235	2017	2481	1925
FBgn0016131	1165	1083	1107	1074	1064	1051	1045	1164	1102	1132	1165	1181	1256	1246	1247
FBgn0016641	1270	1246	1179	1202	1205	1295	1292	1404	1309	1412	1051	1231	1175	1230	1156
FBgn0016684	23	24	30	21	38	38	51	58	27	53	33	37	40	27	18
FBgn0016687	6322	5912	5901	5559	5730	6546	6421	6429	6295	5974	6602	6705	6682	6425	6931
FBgn0016691	6773	6404	6636	5479	5379	7997	7641	6271	7144	6726	8068	6957	7544	6299	8172
FBgn0016693	9230	9181	9179	9250	8864	9832	10153	10738	10103	9957	9777	8753	8911	8630	9049
FBgn0016694	3126	3172	3547	3677	3589	3198	4032	4287	3266	3603	4590	4839	4360	5399	3946
FBgn0016701	2760	2727	2755	2920	2890	2621	2609	2403	2604	2559	2525	2910	2639	2868	2887
FBgn0016715	52	82	99	63	89	76	74	29	94	83	391	455	442	475	504
FBgn0016726	44139	38990	40152	33752	34893	41527	36536	18784	38211	34218	42150	46052	47919	42073	52293
FBgn0016754	1248	1232	1244	1262	1183	862	877	891	896	932	1164	1232	1277	1447	1203
FBgn0016756	8492	8598	8454	8728	8912	7634	8106	8259	7933	8425	9522	9466	9162	9433	9164
FBgn0016762	526	520	494	502	529	611	653	611	602	655	496	420	460	425	440
FBgn0016794	6319	6502	5742	6024	6380	4169	4496	4442	4628	4607	5696	5681	5946	5726	5567
FBgn0016920	351	425	415	421	467	635	503	362	621	609	310	359	383	371	376
FBgn0016926	1183	1205	1132	1074	1143	1163	1137	1113	1243	1176	1467	1370	1427	1405	1318
FBgn0016930	1252	1248	1141	1251	1242	1204	1162	1335	1275	1267	974	1033	1047	1048	940
FBgn0017414	360	354	293	346	339	301	258	222	331	309	183	257	255	298	306
FBgn0017429	595	654	580	568	538	567	491	557	553	559	629	644	628	616	675
FBgn0017430	294	309	357	388	318	262	293	314	288	246	334	355	360	376	320
FBgn0017456	92	74	87	86	74	58	51	82	47	73	94	113	99	89	72
FBgn0017457	2941	2876	2952	2678	2758	2851	2685	2455	2523	2594	2981	2931	3007	2810	3154
FBgn0017551	727	618	580	671	677	604	602	571	689	552	476	472	520	478	535
FBgn0017558	955	935	1000	1113	1044	1210	1148	1292	1112	1154	1058	1141	1106	1146	1075
FBgn0017566	4778	4844	4731	4475	4252	5194	5743	6183	5259	5311	5867	5215	5231	5136	5574
FBgn0017567	2575	2531	2383	2390	2281	2753	2794	2892	2699	2553	3011	2912	2816	2622	2848
FBgn0017577	2550	2505	2320	2366	2411	2108	2063	2402	2091	2155	2274	2181	2451	2311	2384
FBgn0017578	1478	1454	1475	1507	1439	1350	1335	1367	1311	1309	1679	1760	1758	1813	1853
FBgn0017579	38993	37258	37391	34170	35175	34396	32278	23485	34494	31822	36465	37517	40037	35680	41392
FBgn0019624	9522	9023	8710	8055	7424	10382	10511	9456	10831	9867	10034	9745	9911	8994	10731
FBgn0019644	4928	4647	4989	3917	3990	4898	4713	4092	4635	4412	5553	5330	5092	4653	5760
FBgn0019650	19	17	27	25	21	60	83	72	68	78	21	22	22	30	20
FBgn0019660	6909	6249	7366	6086	6376	6539	5775	3531	5901	5045	6930	7625	8047	8357	8288
FBgn0019662	1143	1156	1220	1328	1350	1142	1198	1332	1188	1249	1372	1335	1353	1324	1370
FBgn0019686	1737	1714	1808	1744	1701	1549	1501	1553	1515	1590	1665	1578	1521	1598	1533
FBgn0019830	1577	1491	1449	1328	1310	1908	1633	1544	1703	1616	1530	1620	1548	1430	1721
FBgn0019932	1797	1775	1961	1770	1941	1791	1701	1628	1719	1590	2035	2060	2094	2049	2094
FBgn0019938	2284	2352	2396	2452	2314	2663	2844	3940	2698	2921	2954	2837	2643	3005	2684
FBgn0019952	4565	4921	4386	4707	4499	3551	3475	3659	3952	3903	4301	4430	4404	4472	4602
FBgn0019957	4070	4318	3965	3798	3770	4537	4321	4040	4333	4159	4393	4436	4524	4097	4805
FBgn0019960	3330	3450	3218	3394	3372	3743	4057	4604	4037	4007	3883	3592	3563	3710	3597
FBgn0019972	2348	2454	2387	2335	2376	2302	2217	2165	2340	2297	2381	2442	2593	2486	2678
FBgn0019982	965	825	941	840	782	1335	1419	1399	1241	1228	1511	1216	1266	1242	1388
FBgn0020224	1144	1137	1144	1297	1215	917	1033	1009	897	929	1052	963	947	1058	860
FBgn0020235	25106	24290	23876	21801	21494	29125	29837	29800	27339	26871	32287	28163	29132	26974	31060
FBgn0020249	2374	2299	2150	2281	2269	1956	1850	1656	2000	1981	1831	1959	2028	1917	2098
FBgn0020251	533	561	598	572	543	446	428	564	482	468	583	587	595	603	525
FBgn0020269	26	31	43	49	36	16	4	6	2	8	33	55	45	28	45
FBgn0020270	2925	2919	2714	2735	2761	3195	2789	2579	3064	2847	2393	2456	2406	2428	2594
FBgn0020277	53	47	40	36	56	98	78	63	98	69	43	33	35	37	39
FBgn0020279	21102	21294	20646	20824	19596	20931	22813	26235	22240	23914	20106	19181	19049	19571	19129
FBgn0020294	94	79	126	101	113	211	212	201	301	265	105	106	116	100	89
FBgn0020306	6338	6347	6485	6224	6505	6555	7429	8940	6845	7612	6954	6500	6127	6636	5990
FBgn0020309	12329	12476	12766	13522	13549	10559	11401	12172	11124	11876	11205	12367	11590	12601	10922
FBgn0020369	8472	8280	8477	8093	7676	9568	9302	9727	8951	8863	9590	8815	9259	8604	9110
FBgn0020370	4068	4053	4156	4303	3966	4282	4527	4970	4146	4437	4157	4065	3983	4057	3887
FBgn0020376	50	40	74	49	41	72	90	97	55	64	60	55	53	61	55
FBgn0020381	780	722	745	786	715	614	614	517	572	620	638	760	714	702	756
FBgn0020385	545	495	531	487	455	477	531	545	476	473	645	559	590	595	570
FBgn0020386	4550	4271	5000	5023	4489	5300	6053	6804	5114	5595	6087	5160	4918	5546	4451
FBgn0020389	1811	1858	1872	1811	1832	1746	1742	1976	1614	1631	2313	1990	1874	1940	2028
FBgn0020392	1461	1431	1493	1525	1415	1664	1524	1726	1529	1500	1565	1355	1501	1363	1451
FBgn0020407	625	575	593	609	522	549	652	653	652	639	569	537	541	435	475
FBgn0020414	5478	6095	5574	6008	6072	4239	4130	4461	4199	4072	5625	5193	5099	4974	5349
FBgn0020415	416	515	499	490	408	380	355	482	364	331	609	533	493	503	490
FBgn0020416	144	190	209	220	195	146	163	158	140	136	573	446	420	445	438
FBgn0020493	660	688	583	736	788	646	621	568	764	797	444	638	609	611	538
FBgn0020503	2176	2168	2241	2351	2236	1892	1935	2175	1969	2019	2168	2224	2104	2438	2052
FBgn0020510	2139	2196	2074	2222	2282	2049	2098	2304	2155	2298	1939	1918	1884	1867	1844
FBgn0020513	3765	3655	3798	3605	3463	3971	4073	4317	4021	3831	4972	4297	4225	4330	4392
FBgn0020616	1764	1725	1711	1757	1833	1763	1855	1997	1808	1974	1627	1770	1741	1794	1523
FBgn0020621	2926	3237	3263	3372	3243	3355	3697	3794	3328	3775	3563	3422	3215	3557	3101
FBgn0020622	2188	2240	2557	2682	2468	2761	3014	3493	2760	2897	2762	2783	2558	3176	2527
FBgn0020633	2827	2789	2501	2626	2576	2324	2159	2320	2217	2153	2554	2578	2510	2561	2561
FBgn0020653	7819	7844	7414	7046	7529	8687	8259	8007	8433	8343	8066	7795	8335	7783	8351
FBgn0020762	266	260	354	284	268	309	280	360	328	399	370	345	344	420	382
FBgn0020767	2641	2612	2801	2748	2800	2310	2401	2465	2328	2476	2854	2477	2430	2596	2499
FBgn0020909	799	832	760	722	679	965	893	824	864	848	944	928	925	805	1000
FBgn0021750	923	953	876	848	885	1035	913	892	1031	1012	792	838	889	857	942
FBgn0021764	2240	2384	2686	2441	2567	1522	1664	1618	1613	1774	2057	2184	2025	2284	2064
FBgn0021765	3089	2754	2689	2414	2359	2857	2701	2352	2546	2601	3095	2862	2978	2835	3520
FBgn0021768	3264	3298	3412	3430	3275	4001	3996	4513	3844	3755	3884	3589	3648	3554	3675
FBgn0021795	8504	7592	7416	6691	6573	10477	9476	7652	9379	8790	9035	8631	8627	7976	9804
FBgn0021796	2709	2931	2941	2887	3076	3043	3171	3607	3005	3462	2918	2904	2675	2811	2719
FBgn0021800	228	218	238	215	190	379	374	440	343	381	296	268	242	284	224
FBgn0021825	3667	3545	3285	3185	3435	3480	3316	3274	3580	3358	3084	2927	3030	2970	3190
FBgn0021872	29999	29553	28607	27319	27679	27955	28509	24396	28445	27743	31038	30373	30935	29579	33894
FBgn0021874	1923	1838	1854	1602	1631	1912	1729	1924	1798	1760	2097	1907	1950	1887	2013
FBgn0021875	923	942	868	884	897	824	757	750	784	788	1079	1030	1049	914	992
FBgn0021895	5683	5454	5705	5794	5789	4568	4745	5185	4791	5038	6735	7027	6826	7005	6846
FBgn0021906	6742	6808	6356	5947	6010	7021	7126	7517	6897	6585	8061	7100	7305	6833	7625
FBgn0021944	3949	3888	3811	3624	3867	4562	4490	3849	4825	4573	4167	4185	4262	4155	4478
FBgn0021967	1767	1795	1665	1417	1603	1934	2040	1478	1806	1686	2045	1944	2004	1725	2209
FBgn0021995	4187	4077	3917	3998	3937	4311	4310	4876	4243	4086	4936	4493	4511	4533	4536
FBgn0022029	2985	2974	3040	2995	3197	3604	3346	3800	3558	3517	3112	3092	3305	3192	3187
FBgn0022069	2886	2936	2885	2991	2622	3298	3384	4278	3280	3272	3328	2922	3164	3362	3093
FBgn0022097	3266	3138	3185	2850	3024	2833	2823	2507	2658	2598	2866	2524	2859	2585	2803
FBgn0022153	3230	3391	3365	3328	3401	3258	3465	3427	3555	3592	3197	3156	3128	3163	2989
FBgn0022160	750	829	912	725	856	1103	1090	1202	1086	1110	1650	1533	1507	1588	1600
FBgn0022224	935	875	757	710	801	786	746	464	768	763	858	887	937	932	1058
FBgn0022288	2774	2668	2573	2543	2417	2958	2800	3097	2700	2679	3377	3114	3076	3120	3144
FBgn0022338	4581	4548	4204	4497	4363	4857	4773	4731	4958	4886	4483	4605	4665	4494	4539
FBgn0022343	3677	3418	3309	3099	2909	3441	3232	3221	3056	3061	3851	3696	3746	3607	3872
FBgn0022344	1386	1263	1314	1222	1184	1405	1433	1369	1421	1357	1544	1461	1434	1342	1470
FBgn0022359	140	136	95	92	123	147	119	82	103	108	135	147	143	127	160
FBgn0022382	1370	1452	1816	1798	1560	1727	1870	1954	1776	1736	1839	1558	1516	1694	1334
FBgn0022699	1196	1223	1055	1082	1151	976	970	1021	1019	988	995	1006	1048	997	1057
FBgn0022702	101	109	106	117	127	34	33	36	21	40	99	109	113	93	98
FBgn0022709	160	155	169	163	144	215	153	109	160	160	299	307	276	283	269
FBgn0022774	3574	3578	3985	3569	3015	5334	6288	6835	4899	5113	7144	4999	5363	5122	5211
FBgn0022935	1306	1424	1352	1395	1335	1075	1165	1150	1089	1170	1175	1176	1266	1249	1140
FBgn0022936	1128	1110	1141	1113	1143	1076	1035	965	1051	982	1127	1066	1188	1065	1183
FBgn0022959	6604	6676	6476	6786	6804	5095	5356	5786	5488	5511	6246	6508	6318	6535	6543
FBgn0022985	2005	2016	1872	2070	1999	1922	2175	2254	2150	2245	1828	1951	1883	1897	1883
FBgn0023000	2264	2406	2517	2573	2355	2116	2123	1734	2292	2188	1946	2268	2156	2254	2196
FBgn0023023	1167	1072	1008	1030	1165	869	878	774	916	958	790	1029	987	1001	991
FBgn0023081	2997	3084	3192	3174	3191	2600	2830	2961	2771	2888	2882	2938	2972	3055	2835
FBgn0023094	1232	1216	1143	1093	1260	1010	931	779	1062	964	890	1002	1051	921	1081
FBgn0023095	328	309	330	284	360	241	287	279	284	291	366	364	337	387	370
FBgn0023097	1868	2019	2001	2011	2119	1996	2173	2442	2205	2227	1863	2009	1850	1936	1740
FBgn0023129	826	765	1077	918	785	1109	1406	1401	1063	1129	1302	890	839	893	862
FBgn0023167	1595	1561	1470	1421	1421	1796	1627	1628	1825	1735	1326	1368	1451	1382	1623
FBgn0023170	97535	89542	93507	71321	82701	74920	63359	32382	72406	58596	89068	99178	108582	98003	117326
FBgn0023171	1757	1542	1688	1643	1700	1752	1755	1578	1864	1745	1493	1454	1592	1511	1674
FBgn0023172	5247	5536	5521	5758	5464	4957	5211	5675	4966	5780	4745	5013	4757	5229	4818
FBgn0023174	2202	2173	2090	2074	2194	2641	2534	2626	2520	2384	2368	2239	2354	2162	2333
FBgn0023175	5014	4905	4705	4241	4227	5110	4438	3721	4739	4293	4981	5036	5178	4861	5666
FBgn0023212	2846	2685	2887	2932	2762	3168	3211	3026	3151	3101	2924	2977	3111	2821	3036
FBgn0023214	1252	1211	1270	1223	1176	1470	1391	1167	1502	1417	1563	1439	1359	1481	1376
FBgn0023215	1370	1489	1333	1523	1452	1189	1259	1164	1249	1297	1191	1343	1329	1480	1261
FBgn0023216	1963	1894	1886	1882	2010	2075	1973	2181	2230	2140	1799	1856	1751	1943	1796
FBgn0023388	1907	1917	1695	1881	1881	1639	1635	1695	1597	1727	1648	1714	1697	1767	1696
FBgn0023395	1354	1296	1359	1354	1408	1271	1370	1514	1340	1327	1254	1143	1113	1213	1151
FBgn0023416	405	441	425	459	474	785	858	761	877	915	333	403	376	449	377
FBgn0023458	4382	4745	4754	4630	4411	4344	4937	5745	4477	5033	4423	4201	4014	4128	4055
FBgn0023477	9401	9015	8774	7740	7934	10086	8024	6454	8713	8472	9350	9490	9873	8888	11334
FBgn0023479	1842	2116	2263	2191	1830	1181	1504	2093	1092	1392	5632	5286	5028	5689	5382
FBgn0023507	2888	2717	2629	2778	2586	2581	2849	3043	2495	2532	3630	3712	3624	3448	3665
FBgn0023512	2648	2601	2591	2488	2782	2455	2323	2518	2414	2437	2838	2804	2678	2663	2773
FBgn0023513	963	814	823	822	834	929	869	948	893	949	940	963	1013	909	947
FBgn0023514	3847	3729	3792	3408	3481	3889	3590	3388	3481	3530	3991	4019	4008	3840	4308
FBgn0023515	597	541	488	561	567	472	489	499	512	510	457	483	415	444	448
FBgn0023520	547	591	482	517	553	514	463	551	559	519	407	440	495	485	420
FBgn0023522	2432	2332	2110	2266	2256	2201	1940	1898	2044	2071	2336	2484	2456	2454	2558
FBgn0023525	208	232	208	189	189	158	122	121	133	142	191	209	227	195	255
FBgn0023526	4069	4220	4325	4980	4750	3419	3699	3348	3601	3795	3859	4283	4239	5209	3906
FBgn0023527	2758	2706	2730	2650	2335	2582	2546	2785	2401	2421	3018	2870	3045	2881	2998
FBgn0023528	4939	5075	5162	5556	5485	3821	4215	4256	3891	4115	4874	5078	4918	5299	4623
FBgn0023530	487	419	474	477	490	524	457	346	500	469	479	520	567	531	608
FBgn0023531	607	609	656	630	667	506	533	544	547	628	554	548	520	532	552
FBgn0023535	543	513	578	562	472	701	659	647	600	671	849	625	653	586	703
FBgn0023537	8109	7678	7560	7520	7466	8102	8346	8092	7670	7768	8685	8071	8501	8029	8871
FBgn0023540	751	673	620	727	717	742	744	736	783	761	563	586	620	624	602
FBgn0023542	3021	3006	2816	2820	2627	3382	3156	3462	2933	3053	3665	3323	3346	3413	3763
FBgn0023545	2133	2025	1942	1814	1961	1941	1576	1372	1723	1860	1857	2010	1961	1915	2265
FBgn0023549	1450	1546	1630	1639	1560	637	625	497	649	724	1840	1829	1731	1833	1835
FBgn0024187	1557	1549	1536	1580	1553	1219	1271	1276	1335	1249	1549	1558	1543	1708	1465
FBgn0024188	2229	2208	2192	2142	2084	2533	2469	2542	2558	2377	2212	2050	2258	1932	2182
FBgn0024232	146	206	181	167	201	375	411	392	408	460	140	151	117	140	156
FBgn0024245	809	920	831	925	779	709	640	667	696	706	546	685	690	630	683
FBgn0024248	1343	1331	1386	1373	1435	1211	1243	1319	1256	1261	1571	1516	1436	1501	1472
FBgn0024250	637	629	580	649	674	691	732	749	702	722	677	680	685	740	610
FBgn0024285	4459	4422	4239	4307	4298	4197	4420	4449	4388	4309	4224	3966	3894	3628	3839
FBgn0024314	3671	3791	3659	3551	3482	3951	3636	3423	3560	3510	4055	3778	4023	3814	4252
FBgn0024320	3779	3745	4016	4136	4053	3259	3519	3476	3260	3634	3320	3228	3079	3293	3118
FBgn0024330	746	724	703	761	708	732	778	843	837	762	684	683	661	629	667
FBgn0024352	15701	16036	15826	15998	16284	19994	20096	21817	20082	19818	17014	16656	16618	16655	16072
FBgn0024361	40	43	48	42	32	45	42	53	41	38	87	54	62	50	45
FBgn0024362	1621	1609	1563	1555	1658	1685	1789	1826	1679	1638	1788	1817	1737	1723	1699
FBgn0024365	2945	2984	2848	2839	2826	3084	3123	3324	2968	3105	2993	2783	2825	2789	2842
FBgn0024371	1286	1221	1283	1287	1293	1036	1024	1057	1077	975	1274	1283	1358	1173	1268
FBgn0024491	1480	1531	1696	1562	1624	1821	1758	1656	1699	1735	1343	1525	1478	1491	1553
FBgn0024555	4312	4230	4359	4586	4644	4597	4983	5590	4910	5260	4056	4414	4137	4381	3890
FBgn0024558	2121	2013	1892	1756	1805	2432	2197	2162	2088	2099	2360	2068	2056	1951	2257
FBgn0024689	1701	1653	1608	1645	1734	1644	1649	1556	1719	1690	1386	1484	1450	1518	1456
FBgn0024698	2110	2145	2239	2378	2262	2269	2386	2652	2346	2421	2183	2210	2089	2183	1909
FBgn0024732	670	660	705	767	692	466	516	494	446	461	769	631	680	652	579
FBgn0024740	48	48	68	54	60	82	118	95	101	104	81	76	70	57	64
FBgn0024754	3757	3864	3370	3586	3603	3140	3124	2723	3410	3354	3338	3486	3592	3533	3622
FBgn0024806	4125	4415	4545	4900	4616	4231	4310	4878	4451	4839	3566	3566	3694	3699	3517
FBgn0024807	2859	2682	2718	2772	2732	2337	2303	2308	2299	2646	2393	2519	2526	2728	2451
FBgn0024811	1870	1852	2004	2055	2108	2210	2202	2131	2342	2149	1982	2082	1980	2258	1932
FBgn0024833	3192	3116	3246	3015	3079	3294	3195	3146	3313	3158	2851	2539	2704	2565	2718
FBgn0024887	942	930	1003	954	973	825	828	754	839	752	911	912	970	966	890
FBgn0024920	4299	3946	4026	3646	3635	4349	4220	3650	4291	4033	4442	4311	4384	4217	4652
FBgn0024945	1298	1300	1335	1193	1132	1321	1220	1007	1253	1165	1470	1471	1578	1464	1725
FBgn0024947	2184	2361	2375	2176	2429	2612	2396	2363	2593	2548	2609	2568	2520	2510	2575
FBgn0024956	1422	1304	1174	1154	1242	1199	1280	1349	1336	1287	1453	1432	1384	1499	1421
FBgn0024957	2883	2860	2824	2778	2820	2675	2656	2646	2732	2835	3249	3251	3223	3208	3400
FBgn0024973	1225	1348	1237	1155	1201	1536	1350	1328	1368	1391	1377	1432	1360	1216	1477
FBgn0024975	232	212	215	210	229	238	215	242	231	250	286	279	246	267	269
FBgn0024983	1092	1063	1035	1018	944	1143	1039	1078	1051	1090	922	936	980	942	1021
FBgn0024985	2007	2100	2033	2255	2067	1942	2102	2056	1957	2072	1979	1822	1753	1889	1735
FBgn0024986	1808	1639	1632	1480	1512	1691	1620	1004	1683	1507	1741	1721	1925	1594	2072
FBgn0024994	1612	1617	1653	1726	1584	1831	1829	1928	1851	1906	1521	1429	1492	1441	1446
FBgn0024997	398	372	406	384	332	324	303	249	352	334	368	359	416	379	399
FBgn0024998	892	806	764	839	840	752	708	744	740	789	779	740	778	813	881
FBgn0025109	606	757	686	708	664	783	720	741	775	737	644	551	644	578	655
FBgn0025111	1311	1211	1441	1119	1162	2474	2217	2231	2202	2075	1534	1410	1586	1422	1548
FBgn0025185	675	662	610	630	716	671	639	592	675	650	456	560	527	522	500
FBgn0025186	708	619	669	611	679	627	639	755	674	664	606	638	551	619	522
FBgn0025352	3865	3916	4109	3760	3364	3871	4039	4167	3646	3736	5047	4170	4320	4130	4619
FBgn0025382	777	696	613	608	576	622	505	438	594	600	545	590	686	577	605
FBgn0025383	231	178	207	184	187	169	155	81	137	138	203	179	202	175	227
FBgn0025394	2171	2189	2158	2335	2299	2281	2263	2461	2376	2207	2110	2144	2133	2192	2074
FBgn0025456	115	110	117	117	148	200	155	103	198	197	64	116	130	120	151
FBgn0025463	3762	3799	3552	3589	3539	3157	3122	2839	3201	3091	3528	3628	3701	3344	3639
FBgn0025558	745	679	798	744	772	643	585	505	584	535	788	724	740	675	790
FBgn0025574	2169	2306	2248	2476	2643	1672	1634	1561	1778	1740	2144	2368	2187	2570	2360
FBgn0025582	15830	15915	15841	15038	15562	14783	14558	12174	14934	14551	15365	15739	16154	14949	17315
FBgn0025592	2517	2384	2343	2467	2454	2318	2133	2036	2306	2277	2227	2550	2449	2428	2542
FBgn0025608	3111	3034	3181	3102	3124	3148	3219	3305	3188	3158	3470	3345	3505	3478	3470
FBgn0025615	3105	2991	2951	2865	2749	2851	2907	2520	2794	2771	3276	2917	2978	2883	3178
FBgn0025621	1435	1388	1247	1243	1354	1261	1348	1247	1336	1309	1540	1475	1588	1451	1536
FBgn0025624	1870	1985	2048	1923	1796	1911	1892	1819	1811	1776	2317	2200	2203	2002	2153
FBgn0025625	71	69	69	77	68	62	49	45	79	59	113	97	91	88	106
FBgn0025628	10818	11522	10901	10705	10960	9088	9214	8127	9328	9087	10853	10586	10900	10582	11066
FBgn0025629	1818	1732	1677	1596	1676	1594	1597	1538	1589	1538	1739	1782	1753	1680	1620
FBgn0025631	3033	3009	3004	3232	3241	2934	3045	2999	3362	3361	2780	2832	2752	3056	2819
FBgn0025633	2801	2682	2689	2741	2712	2471	2422	2543	2602	2676	2348	2445	2411	2527	2263
FBgn0025634	836	807	841	776	756	723	677	669	748	661	735	763	754	695	786
FBgn0025638	3394	3244	3374	3245	3242	3750	3622	3546	3639	3398	3452	3354	3362	3261	3470
FBgn0025640	2379	2179	1836	1785	1857	2216	1858	1294	2056	1757	1958	2209	2255	1973	2449
FBgn0025641	101	97	83	108	78	31	25	32	42	27	87	67	59	69	51
FBgn0025642	167	204	175	161	185	180	170	130	188	176	110	114	135	143	137
FBgn0025681	1903	1942	1978	2001	1996	2016	2274	2389	2148	2228	1889	1873	1892	1899	1809
FBgn0025682	13866	14526	14657	14261	14589	15997	15029	15464	15526	15722	14067	13335	13843	13226	14293
FBgn0025683	11744	12583	13007	13418	12587	12525	13421	14736	12769	13616	15258	14741	14381	14837	14142
FBgn0025684	815	836	815	817	773	1008	886	985	990	927	914	882	867	915	858
FBgn0025693	2086	2152	2334	2337	2269	1775	1731	1683	1761	1752	2116	2154	1939	2274	1989
FBgn0025700	6251	5978	5868	5973	5727	6992	6727	6860	6782	6497	6776	6320	6598	6084	6781
FBgn0025725	10567	10920	10210	10913	10421	11202	11337	12461	11146	11733	9920	9400	9616	9514	9475
FBgn0025739	1352	1232	1033	1190	1233	864	897	782	1002	874	900	1005	1167	1054	1077
FBgn0025742	1794	1783	1722	1549	1509	1713	1803	1835	1779	1697	1658	1370	1469	1438	1470
FBgn0025743	1530	1526	1518	1530	1497	1396	1490	1522	1424	1488	1414	1366	1222	1421	1270
FBgn0025777	1377	1286	1278	1506	1383	1228	1322	1457	1330	1357	1111	1195	1139	1268	988
FBgn0025781	1082	1039	1096	1151	1136	1130	1122	1277	1212	1190	1082	1001	1094	1080	1007
FBgn0025790	2298	2194	2330	2352	2184	2032	2096	1965	1967	2018	2363	2347	2306	2325	2385
FBgn0025802	3066	3154	3315	3385	3250	2904	3213	3594	3160	3459	2903	2929	2674	2790	2707
FBgn0025809	560	541	512	616	568	684	603	702	587	580	514	521	558	515	490
FBgn0025814	1341	1283	1274	1308	1333	1247	1203	1150	1262	1151	1505	1487	1485	1315	1554
FBgn0025830	943	950	972	908	926	869	897	972	872	948	807	832	789	820	718
FBgn0025836	52	53	58	58	49	98	130	151	122	108	47	51	53	66	53
FBgn0025839	4333	3592	3889	2868	2879	4366	3756	1657	3379	3285	4942	4554	5025	3983	6154
FBgn0025865	9467	9958	9014	9390	9422	10987	11264	11611	11751	11348	8468	8173	8118	8325	7958
FBgn0025866	1397	1529	1436	1562	1426	1223	1412	1577	1351	1412	1602	1575	1497	1662	1485
FBgn0025936	3970	4122	4346	4803	4376	4061	4217	4813	4388	4564	3454	4000	3400	4127	3371
FBgn0026056	738	741	720	799	799	927	1013	1091	868	952	615	648	637	739	580
FBgn0026060	136	120	106	122	107	120	122	133	149	131	87	87	110	93	105
FBgn0026080	1190	1134	1140	1108	1186	1081	1087	1163	1117	1095	1263	1225	1209	1242	1181
FBgn0026084	3858	4036	3893	4130	4009	4006	3662	3320	4166	3761	2884	3104	3140	3052	3034
FBgn0026088	2679	2558	2578	2184	2227	2377	2151	1380	2169	2045	2608	2562	2670	2334	2899
FBgn0026089	1589	1479	1431	1421	1394	1602	1529	1424	1456	1445	1738	1660	1793	1532	1801
FBgn0026090	1284	1247	1331	1248	1314	1164	1146	908	1211	1106	1281	1278	1282	1212	1364
FBgn0026143	1506	1439	1357	1318	1365	1264	1242	1206	1285	1223	1454	1304	1442	1377	1364
FBgn0026144	40	79	202	129	154	402	203	32	283	397	40	100	142	111	163
FBgn0026148	276	298	213	301	300	277	232	209	255	230	198	249	222	214	204
FBgn0026150	1236	1322	1259	1265	1291	1469	1431	1373	1415	1420	1032	1047	1130	1109	1152
FBgn0026160	1936	2051	2008	2130	2229	1470	1616	1599	1428	1656	1919	2069	1855	2248	1864
FBgn0026176	25	37	38	33	33	42	28	38	25	30	22	23	18	16	28
FBgn0026181	3060	3104	3227	3365	3187	3049	3322	3717	3129	3428	2981	2938	2701	3093	2701
FBgn0026189	22161	23460	24369	25442	23230	25697	27746	30714	27176	27980	22888	21324	20374	21445	19266
FBgn0026192	2717	2773	2935	3014	2899	3038	3181	3712	3102	3067	2828	2762	2657	2787	2421
FBgn0026207	2057	2067	1962	2095	2027	2377	2362	2591	2238	2355	2116	1938	2060	2073	1981
FBgn0026257	526	543	572	591	637	432	476	485	514	504	610	548	556	587	627
FBgn0026259	5520	5644	5478	5580	5484	5436	5920	6827	5583	5904	6753	6413	6156	6474	6158
FBgn0026261	1050	1063	1061	1081	1013	1217	1227	1307	1169	1124	1278	1113	1235	1091	1162
FBgn0026263	360	320	356	365	345	288	273	277	271	274	230	297	286	316	267
FBgn0026309	1375	1424	1381	1351	1527	1304	1375	1389	1413	1405	1256	1248	1243	1281	1270
FBgn0026313	1962	2081	2075	2211	2178	1855	1881	2074	1943	1813	1910	2048	1877	2063	1889
FBgn0026315	704	658	849	873	715	804	937	1044	757	703	1261	955	949	943	883
FBgn0026317	2203	2309	2218	2239	2188	1917	2021	1988	2186	2008	2114	2308	2253	2218	2429
FBgn0026361	1012	1043	843	994	942	1100	1056	1026	1133	1095	910	849	876	886	887
FBgn0026371	2006	2006	1857	2126	2009	1715	1687	1779	1813	1838	1487	1866	1626	1750	1638
FBgn0026373	1243	1173	1101	1007	1154	1142	1120	1022	1153	1025	1245	1174	1194	1133	1309
FBgn0026374	306	369	389	390	349	691	786	948	648	707	491	309	324	345	311
FBgn0026376	1118	1026	1285	1297	1198	892	1036	1114	839	891	1690	1443	1302	1621	1243
FBgn0026378	1431	1480	1464	1459	1513	1447	1292	1368	1421	1386	1339	1287	1253	1255	1266
FBgn0026393	110	98	94	114	135	150	119	124	143	142	103	109	117	99	96
FBgn0026400	1356	1272	1242	1140	1174	1348	1318	1119	1266	1178	1454	1407	1410	1245	1488
FBgn0026404	1542	1610	1658	1669	1637	1277	1361	1299	1327	1249	1393	1253	1316	1276	1303
FBgn0026409	11692	11922	12205	11520	11057	12425	13545	13924	12106	12312	14384	13031	12889	12872	12492
FBgn0026418	9587	9788	9762	9724	9080	12182	12958	15149	11843	12181	12004	10067	10320	10460	10079
FBgn0026427	2476	2667	2655	2583	2656	2550	2777	2934	2531	3120	2275	2529	2286	2597	2371
FBgn0026430	1213	1193	1196	1191	1127	1210	1184	1389	1226	1244	1032	1067	1020	1024	989
FBgn0026431	1090	1102	1192	1216	1319	1162	1215	1281	1208	1311	904	1021	958	1032	908
FBgn0026432	715	690	709	677	664	631	582	780	628	744	587	582	531	592	527
FBgn0026479	2487	2495	2514	2606	2438	2720	2837	3086	2698	2740	2730	2498	2473	2336	2405
FBgn0026562	53963	51740	46247	44565	45232	39646	38685	35012	38139	37229	54277	53249	53402	50942	58969
FBgn0026570	1169	1142	1269	1297	1270	1196	1148	1316	1231	1218	1014	995	1009	1006	1022
FBgn0026573	1955	1824	1869	1954	2008	1907	1902	1840	2056	2061	1678	1778	1781	1970	1618
FBgn0026582	918	988	930	871	918	911	886	857	919	880	752	768	780	771	815
FBgn0026597	2349	2387	2301	2468	2575	2366	2491	2615	2450	2555	2147	2487	2214	2371	2188
FBgn0026602	635	670	699	640	589	900	874	820	849	814	1166	1076	1080	1005	1161
FBgn0026619	922	936	919	857	876	920	934	970	899	886	826	752	833	864	816
FBgn0026634	711	754	731	801	828	791	866	900	863	834	588	620	639	667	581
FBgn0026702	1157	1137	1077	1028	1042	1262	1196	1379	1212	1165	1296	1210	1291	1206	1229
FBgn0026713	2355	2282	2092	2127	2290	2216	2380	2426	2239	2410	2124	2108	1958	2039	2026
FBgn0026718	1432	1566	1802	1638	1715	1673	1709	1974	1663	1732	2408	2130	2157	2030	2123
FBgn0026721	2225	2116	1711	1887	2056	2096	1570	2071	1952	1794	2607	2990	2953	2808	3194
FBgn0026722	1391	1276	1265	1354	1379	1518	1673	1818	1613	1652	1383	1374	1385	1395	1361
FBgn0026737	512	477	468	446	480	564	464	456	548	489	373	421	453	386	471
FBgn0026741	1107	1063	1114	978	973	1220	1106	1186	1190	1034	1238	1182	1171	1037	1217
FBgn0026761	3653	3739	3674	3642	3590	4701	4703	5338	4571	4841	4355	4058	4122	4092	4123
FBgn0026777	3781	3832	4234	4241	4179	4621	4983	5162	4700	4693	4491	4191	4202	4474	4083
FBgn0026787	747	790	827	888	818	890	910	949	974	968	726	664	659	723	654
FBgn0026869	4498	4312	4702	4646	4463	4606	5339	5859	4990	5489	5099	5029	4802	5581	4698
FBgn0026876	1056	951	890	908	1029	1002	958	881	1047	997	850	861	840	815	934
FBgn0027054	1811	1821	1733	1628	1818	2216	2116	1969	2225	2102	1868	1862	1817	1757	1910
FBgn0027079	2941	3108	2824	2939	2995	3323	3113	3371	3555	3265	2782	2962	3081	2881	2909
FBgn0027082	734	746	803	708	749	715	686	681	686	685	827	762	793	789	814
FBgn0027083	575	635	545	513	493	700	652	667	668	575	558	601	539	546	602
FBgn0027085	1781	1815	1955	1918	1871	2071	2109	2143	1937	1967	2137	1990	1920	1971	1969
FBgn0027091	2337	2387	2251	2183	2486	2557	2482	2568	2561	2458	2193	2100	2029	1943	2075
FBgn0027093	2000	2007	2182	2240	2101	2214	2204	2645	2288	2336	2284	2159	2275	2163	2052
FBgn0027095	7324	7444	7813	7244	6916	9101	8636	7816	8305	8131	8386	7573	7787	7213	8167
FBgn0027101	2464	2431	2798	2897	2844	2316	2343	2429	2308	2346	2397	2756	2494	2987	2393
FBgn0027108	113	114	126	135	119	61	67	74	85	66	118	129	136	130	112
FBgn0027280	6786	7020	7206	7386	6855	6291	6503	6327	6343	6596	7676	7472	7569	7622	7522
FBgn0027291	3875	3972	3919	4011	3939	3973	4409	4967	4016	4101	3852	3524	3522	3411	3148
FBgn0027296	899	869	990	958	959	788	871	1016	780	837	1161	1102	1107	1097	1075
FBgn0027329	10307	9959	9759	9779	9649	11647	11580	12757	11602	11218	10461	9471	9618	8835	9010
FBgn0027330	1399	1380	1365	1404	1226	1582	1575	2144	1634	1709	1606	1520	1481	1496	1477
FBgn0027334	998	974	952	863	820	1019	961	900	946	935	1215	901	1041	999	1191
FBgn0027335	20718	19248	18096	18769	18746	19594	19801	20138	20370	19645	18067	17032	16758	17030	16194
FBgn0027338	6263	6601	6744	6673	6545	6127	6548	7349	6269	6402	7516	7099	7161	7285	7060
FBgn0027339	3873	3728	3856	4120	3796	3000	3280	3331	3292	3431	3564	3870	3599	3914	3602
FBgn0027342	306	296	287	264	297	296	229	203	288	290	272	324	322	320	342
FBgn0027356	1562	1478	2011	1931	1463	2201	2655	3121	1983	2348	2516	2106	2027	2262	1822
FBgn0027359	1475	1463	1481	1376	1454	1697	1548	1495	1561	1521	1574	1563	1637	1487	1755
FBgn0027363	3470	3608	3511	3843	3564	3535	3839	4049	3689	3872	3446	3290	3288	3216	3071
FBgn0027453	1693	1695	1775	1755	1815	1653	1688	1684	1644	1578	1456	1438	1415	1509	1410
FBgn0027492	8490	8560	9058	9309	9532	7356	7891	8775	8045	8235	8315	8566	8260	8935	8254
FBgn0027493	10954	11652	10909	10247	11120	10709	10179	9940	10694	10150	12306	12365	12603	12095	13380
FBgn0027495	2015	1890	1777	1906	1956	2062	2129	2318	2120	2169	1884	1931	1970	1902	1815
FBgn0027497	2832	2876	3049	2604	2829	2882	2897	3023	2870	2891	2784	2360	2429	2406	2635
FBgn0027500	1813	1746	1346	1539	1698	1383	1425	1285	1460	1424	1243	1363	1459	1293	1364
FBgn0027504	3183	3221	2907	3119	3395	3349	3482	3484	3482	3663	2842	2739	2709	2846	2712
FBgn0027506	1637	1635	1570	1644	1692	1403	1459	1518	1408	1436	1696	1714	1678	1680	1565
FBgn0027507	2091	2153	2318	2327	2332	2227	2215	2405	2239	2138	2020	2009	2038	2175	1981
FBgn0027509	3992	4457	4586	4404	4277	4515	4850	5100	4654	4678	3866	3639	3779	3767	3450
FBgn0027513	581	560	569	542	579	605	602	615	602	656	504	536	545	492	512
FBgn0027518	1290	1186	1171	1200	1261	1171	1213	1285	1258	1307	1297	1374	1361	1409	1391
FBgn0027525	6421	6405	6239	6143	6843	5206	5167	4235	5483	5214	5764	6553	6390	6301	6594
FBgn0027526	1092	1068	1085	1100	1093	1302	1222	1185	1271	1212	1140	1189	1158	1139	1136
FBgn0027529	2729	2652	2800	2731	2747	2923	3083	3233	3109	2977	3087	3042	2993	3162	2991
FBgn0027538	677	637	733	727	652	664	705	726	696	704	777	798	755	770	731
FBgn0027539	719	717	734	769	779	752	748	773	730	733	898	790	850	847	768
FBgn0027547	3513	3201	3265	2997	3333	2637	2251	1378	2633	2365	2723	3276	3361	3218	3678
FBgn0027552	3746	3547	4078	3724	3525	3742	4213	4509	3548	3587	6372	5043	4985	4932	4867
FBgn0027553	975	928	909	831	880	863	863	925	848	851	1068	964	1034	943	972
FBgn0027565	1542	1514	1451	1440	1368	1350	1233	1252	1306	1373	1631	1691	1678	1746	1640
FBgn0027572	1744	1918	1913	1918	2021	2041	1972	1794	1998	1992	1869	1685	1704	1595	1783
FBgn0027578	36	50	30	30	39	22	28	31	24	21	20	40	14	16	24
FBgn0027579	1605	1673	1710	1649	1831	1492	1453	1488	1654	1488	2329	2702	2609	2691	2610
FBgn0027580	2670	2936	3225	2889	2952	3446	4334	4796	3505	3867	4891	3890	3901	4025	3968
FBgn0027582	4197	4488	4538	4630	4472	4631	5116	5813	4962	5194	4145	4008	3907	4023	3741
FBgn0027587	2908	2886	3170	3122	3258	2580	2812	3193	2682	2800	3360	3039	3005	3173	3081
FBgn0027588	18546	20490	20250	20451	18899	22301	23804	26651	22181	23871	20154	18192	18358	17386	18113
FBgn0027590	1992	1954	1954	1809	1725	1856	1746	1652	1738	1701	2822	2300	2449	2370	2531
FBgn0027594	6483	6456	6935	7168	6081	6358	7430	7755	6569	7452	6680	6430	6315	6394	6041
FBgn0027596	175	182	242	232	184	260	309	285	240	271	362	349	308	318	332
FBgn0027597	1205	1184	1177	1109	1179	1104	1042	898	1045	977	1108	1012	1109	1024	1151
FBgn0027598	7263	7533	6725	7280	7168	6050	6055	6209	6459	6362	5986	5858	5955	5770	5569
FBgn0027603	2849	2892	2940	3046	3119	2809	3121	3538	3126	3263	2609	2763	2652	2744	2530
FBgn0027607	3988	4201	4295	4403	4474	4959	5333	5492	5126	5263	4469	4215	4348	3985	4133
FBgn0027610	2079	2096	1998	2012	2235	2792	2685	2759	2722	2685	2743	2683	2691	2800	2934
FBgn0027611	960	1156	1617	1449	1046	372	537	872	346	407	2167	1655	1661	1676	1396
FBgn0027615	834	871	932	831	897	950	991	1025	926	934	874	909	904	894	947
FBgn0027616	6807	6419	6156	6068	6163	5769	5734	5366	5766	5822	5916	6016	6025	6124	6167
FBgn0027617	1266	1224	1233	1212	1392	1066	999	1042	1065	1046	1118	1306	1303	1261	1261
FBgn0027619	4810	4720	4584	4492	4414	5150	5195	5029	5236	4890	5368	5311	5245	5188	5158
FBgn0027620	2753	2642	2655	2678	2662	2904	3127	3777	2866	3187	2668	2779	2631	2882	2627
FBgn0027654	305	340	497	362	321	378	635	682	384	569	526	391	351	428	341
FBgn0027657	951	945	875	874	896	554	540	503	543	486	1005	949	952	922	1006
FBgn0027660	78	89	94	70	84	50	48	57	88	58	124	117	132	99	93
FBgn0027780	1021	1094	1058	1141	1149	934	877	897	982	984	831	1016	981	985	932
FBgn0027783	2790	2654	2795	2938	2824	2837	3051	3324	2881	2989	2619	2493	2513	2580	2428
FBgn0027785	3747	3524	3223	3002	2985	4038	3904	3256	3877	3679	3803	3514	3568	3266	4007
FBgn0027786	4796	5059	5110	4862	5024	5421	5458	5379	5561	5377	5404	5646	5529	5555	5659
FBgn0027793	35	32	36	25	40	37	37	19	25	36	52	38	58	73	76
FBgn0027795	49	53	58	49	70	111	91	110	105	99	72	82	73	72	76
FBgn0027835	21473	22974	21320	22354	22615	23644	25511	29505	24693	26087	23402	24992	23529	25064	23624
FBgn0027836	5072	5500	4757	4380	5876	5083	3817	2988	5395	4501	3278	3794	3846	3579	4252
FBgn0027841	657	646	564	551	557	665	583	635	656	642	564	495	535	531	533
FBgn0027872	588	536	552	567	513	594	591	699	586	562	706	670	635	695	706
FBgn0027889	5064	4826	4475	4763	4919	4472	4440	4544	4545	4684	4206	4483	4404	4277	4216
FBgn0027930	2782	2732	2634	2755	2742	2462	2474	2125	2426	2306	3006	2838	3060	2938	3102
FBgn0027945	998	981	945	970	979	1060	942	1056	970	996	1187	1206	1184	1151	1215
FBgn0027948	11580	12225	11998	12591	12681	11728	12866	13289	12649	13710	9993	10446	9944	10257	9756
FBgn0027949	1990	1840	1677	1726	1833	1513	1457	1466	1559	1551	1498	1579	1661	1573	1640
FBgn0028292	1031	1086	1022	1086	1002	1041	1026	1152	1074	1083	955	932	949	946	899
FBgn0028325	4438	4188	4355	4376	4186	5041	5007	5389	5169	4920	5630	5650	5360	5486	5328
FBgn0028327	7632	7921	7674	7528	7451	8731	8870	9723	8583	8559	8671	8484	8499	8488	8450
FBgn0028342	5666	5366	5371	4865	4682	6180	5881	5332	5665	5254	6501	5962	5896	5412	6512
FBgn0028369	47	65	76	48	38	137	157	154	110	153	445	352	376	401	369
FBgn0028372	718	732	698	703	761	631	639	542	677	607	535	617	598	603	660
FBgn0028375	1324	1403	1302	1511	1431	1199	1203	1298	1217	1207	1283	1313	1369	1474	1342
FBgn0028380	1807	1959	1986	2070	2008	1707	1780	1915	1830	1776	2353	2198	2041	2134	2060
FBgn0028398	722	674	660	657	656	749	770	752	786	717	716	640	717	664	685
FBgn0028399	3392	3519	4132	3994	3775	3673	3796	4079	3273	3679	4852	4150	4025	3881	4164
FBgn0028406	715	748	823	837	800	894	921	959	884	965	796	767	833	847	707
FBgn0028425	6963	7702	6611	6927	8483	7955	6774	7219	8595	7815	4822	5880	5927	5771	5790
FBgn0028426	1376	1435	1391	1457	1508	1763	1686	1912	1845	1787	1435	1400	1442	1595	1432
FBgn0028427	3666	3625	3408	3621	3707	3220	3141	2982	3468	3173	3310	3521	3469	3309	3403
FBgn0028430	106	106	222	148	91	227	322	377	162	245	412	164	149	190	169
FBgn0028467	1681	1813	1787	1694	1731	1861	1894	2218	1885	1934	1746	1701	1598	1713	1649
FBgn0028468	2117	2070	2120	2025	1900	2395	2341	2282	2307	2249	1981	1661	1694	1599	1707
FBgn0028471	1773	1788	1697	1777	1788	1444	1477	1598	1542	1536	1606	1668	1679	1684	1663
FBgn0028476	1797	1574	1679	1712	1769	1834	1948	2045	1965	1954	1670	1894	1726	1994	1632
FBgn0028479	6148	6553	6417	6194	5666	7185	7089	8212	6758	6893	8071	7222	7514	7286	7470
FBgn0028484	2389	2478	2241	2282	2487	2466	2476	2693	2619	2756	2091	2225	2173	2086	2024
FBgn0028487	711	656	706	673	769	808	734	753	791	761	870	746	758	829	732
FBgn0028490	6934	7910	7615	7716	7366	7435	8003	7952	7828	8381	7576	6713	6790	6451	6817
FBgn0028491	5502	5559	5141	5989	5602	3784	3355	3188	3821	3906	3837	4412	4237	4409	4337
FBgn0028499	254	263	235	245	234	320	279	272	331	314	188	194	205	169	218
FBgn0028506	870	912	1031	1140	979	754	812	880	786	800	989	884	821	975	829
FBgn0028509	693	742	701	768	684	487	568	548	592	602	756	694	687	715	611
FBgn0028523	1202	1473	1417	1435	1428	963	961	1057	963	956	1223	1146	1106	1026	1017
FBgn0028530	435	429	402	384	417	381	357	346	360	390	444	484	379	386	424
FBgn0028538	2142	2122	2240	2247	2268	2165	2330	2794	2400	2382	2111	2050	2017	2041	1902
FBgn0028539	3095	3467	3380	3488	3428	2793	3004	3241	2828	3199	2912	3073	2960	3201	3079
FBgn0028540	113	142	169	160	165	118	167	181	113	105	402	240	237	271	180
FBgn0028546	2916	3085	2784	2973	2952	2738	2927	2851	2852	2889	2589	2678	2677	2523	2644
FBgn0028552	2369	2366	2414	2347	2288	2102	2089	2009	2059	2035	2593	2401	2419	2378	2535
FBgn0028554	2936	2767	2942	2767	2710	2984	2881	3214	2999	3039	2918	2473	2511	2508	2675
FBgn0028562	25	40	30	37	39	16	17	16	28	33	39	37	24	33	33
FBgn0028563	1264	1281	1397	1325	1282	1327	1515	1884	1276	1384	2117	1807	1740	1857	1755
FBgn0028572	65	69	70	59	69	28	36	31	29	26	84	76	82	96	69
FBgn0028577	4538	4511	4381	4385	4612	4284	3936	3901	4001	4252	4277	4442	4385	4406	4437
FBgn0028579	1177	1166	1146	1143	1201	1263	1323	1405	1251	1337	1102	1133	1175	1178	1126
FBgn0028646	753	762	812	763	733	983	1049	1237	1003	992	1293	1205	1264	1235	1170
FBgn0028647	732	785	774	737	789	571	565	629	618	662	585	677	630	643	656
FBgn0028662	5946	6101	6184	5969	6204	6387	6425	6199	6477	6299	5635	5616	5427	5410	5513
FBgn0028663	4766	4646	5002	4648	4820	4431	4346	3522	4078	3917	4318	4360	4364	4106	4540
FBgn0028670	8332	8536	8783	8494	8154	9084	10582	10498	9648	9955	8569	7613	7473	7479	7072
FBgn0028675	2563	2587	2803	2768	2797	2625	2889	2782	2781	3046	2290	2337	2489	2594	2471
FBgn0028684	3882	3850	3762	3889	3713	3757	3428	3427	3628	3306	3765	3700	3743	3694	3813
FBgn0028685	4081	4298	3996	4081	3824	4439	4519	4926	4286	4257	4531	4155	4457	4144	4296
FBgn0028688	3930	3917	3749	3855	3670	4242	4264	4533	4186	4040	4221	3868	3992	3933	4115
FBgn0028690	4643	4466	4067	4389	4434	5364	5153	5277	5293	5074	4408	4198	4571	4406	4414
FBgn0028692	7213	7460	6978	7215	7281	8236	7936	9197	8010	8420	7264	7264	7414	7284	7271
FBgn0028694	3236	2974	2947	2897	3000	3508	3111	3007	3343	3208	2726	2798	2956	2828	3094
FBgn0028695	7824	7845	7468	7517	7414	8525	8595	9942	8536	8717	8276	7703	7498	7251	7463
FBgn0028697	85945	80867	87840	80985	84253	77171	76321	52908	78732	71550	89854	93810	95855	93718	100540
FBgn0028703	833	796	861	951	847	944	944	1003	948	897	939	1010	941	1069	989
FBgn0028704	56	75	66	77	66	110	129	84	122	115	75	37	46	48	38
FBgn0028717	2805	2661	2739	2764	2714	2531	2580	2622	2426	2592	3303	3185	2959	3194	3103
FBgn0028744	2604	2620	2535	2584	2635	3168	3313	4095	3090	3184	3179	2961	2988	2996	2966
FBgn0028833	4515	4305	4165	4073	3926	4084	3746	2987	3731	3697	4239	4243	4364	4096	4757
FBgn0028886	72	82	88	97	75	40	59	52	47	43	94	74	100	79	78
FBgn0028894	1914	1986	2063	2199	1912	1720	1860	1833	1703	1631	2021	1902	1873	1971	1979
FBgn0028897	211	200	232	210	180	204	149	157	205	186	237	212	230	198	259
FBgn0028916	412	408	413	421	393	433	465	537	426	444	446	378	399	396	328
FBgn0028919	638	640	548	558	592	550	440	351	508	485	488	566	588	532	588
FBgn0028926	925	975	896	936	837	768	758	654	759	668	977	974	954	901	978
FBgn0028936	13	9	37	10	9	21	34	56	13	21	148	45	55	47	49
FBgn0028952	239	255	253	260	282	203	200	197	222	176	206	246	194	221	195
FBgn0028956	1068	1056	1136	1212	1080	931	956	1042	942	936	1142	1079	1042	1143	1018
FBgn0028962	1826	2016	2032	1955	1958	1886	1963	2002	1830	1985	2217	2135	2171	2142	2250
FBgn0028970	711	688	703	591	649	991	878	808	861	888	872	708	778	662	920
FBgn0028979	120	113	119	115	116	6	5	7	13	8	97	98	95	77	92
FBgn0028983	1366	1289	1350	1206	1203	1579	1422	1244	1486	1341	1231	1051	1083	978	1159
FBgn0028990	3160	3046	2892	2754	3056	3462	3256	3200	3505	3388	3060	2960	3046	2719	3067
FBgn0028992	3677	3630	4012	4022	3989	4412	4281	4480	4312	4445	3849	3750	3664	3936	3567
FBgn0029002	3683	3726	3314	3858	3879	2546	2438	2103	2703	2721	2856	2984	3016	2912	2959
FBgn0029079	1369	1322	1219	1382	1238	1521	1472	1605	1433	1430	1217	1306	1328	1394	1306
FBgn0029088	1876	1973	1963	2065	2029	1991	2116	2312	2225	2315	1631	1656	1609	1691	1558
FBgn0029092	8552	8591	8836	8922	8878	7157	7577	7505	7185	7191	10187	9686	9693	10056	9372
FBgn0029113	6705	6665	6212	6411	6432	5862	5742	5850	5817	5814	5853	5651	5739	5679	5795
FBgn0029114	471	493	483	522	492	369	423	459	431	427	469	433	422	454	414
FBgn0029118	3760	3841	3595	3584	3542	3552	3310	2786	3344	3265	3998	3914	4166	3970	4574
FBgn0029134	10463	9738	9930	8918	8726	11092	9670	7325	9981	9112	10838	10333	10927	10244	12448
FBgn0029148	2246	2118	2118	1909	1937	2532	2249	2119	2209	2082	2438	2224	2281	2392	2599
FBgn0029152	2954	3098	2951	3551	3256	2724	2887	2948	2899	2675	2575	2870	2639	3252	2494
FBgn0029155	2104	2109	2416	2418	2210	2525	2873	3104	2612	2749	2386	1927	1986	2061	1891
FBgn0029174	6771	6645	6487	6416	6064	7613	7517	7591	7471	7205	7324	7131	7394	7162	7497
FBgn0029502	1167	1118	1070	1091	1065	1132	984	944	1049	1018	1134	1160	1171	1068	1149
FBgn0029504	3362	3439	3644	4215	4198	2625	2944	3012	2504	2952	3397	3852	3473	5176	3626
FBgn0029506	14876	14895	15461	17309	15270	12278	12852	14558	12241	12076	16632	15440	14968	17154	14719
FBgn0029507	1599	1862	1851	1696	1747	1252	1130	1010	1139	1131	1594	1305	1418	1168	1313
FBgn0029522	410	424	392	456	450	380	361	339	412	347	367	457	415	418	432
FBgn0029523	208	234	170	207	216	139	139	88	143	145	111	161	170	162	158
FBgn0029525	1106	1111	1173	1138	1062	1153	1281	1643	1313	1295	1364	1267	1295	1313	1159
FBgn0029526	439	416	379	467	452	315	295	266	316	347	281	346	341	410	412
FBgn0029573	35	31	24	37	20	62	38	50	53	78	24	29	30	30	25
FBgn0029588	165	187	143	133	152	118	73	67	115	84	122	134	163	122	191
FBgn0029594	1621	1558	1531	1402	1369	1658	1492	1385	1582	1434	1729	1615	1878	1580	2032
FBgn0029629	8752	8361	8170	7596	7785	8063	7219	5314	7500	7471	7626	8199	8220	7917	8959
FBgn0029662	392	308	366	381	409	334	338	277	299	334	281	307	324	316	321
FBgn0029665	975	956	958	828	828	1134	974	808	962	928	995	1032	1167	1006	1208
FBgn0029672	1737	1699	1707	1788	1753	1517	1484	1719	1514	1530	1717	1753	1803	1668	1739
FBgn0029676	3120	3014	3095	3190	3091	3507	3194	3848	3454	3461	3357	3962	3309	3715	3088
FBgn0029685	2267	2479	2554	2441	2464	2550	2654	2813	2619	2657	2330	2197	2219	2180	2268
FBgn0029687	10512	10483	10970	11898	10752	11405	11977	13273	12058	12227	10621	10713	10634	11342	10000
FBgn0029688	6785	7406	6903	7078	6830	7101	8011	8972	7559	8359	7034	7168	7075	7413	7118
FBgn0029689	623	606	658	586	610	648	662	703	665	662	797	716	666	649	693
FBgn0029714	558	536	590	518	515	526	466	492	528	500	595	579	595	496	588
FBgn0029718	1135	1111	993	985	1083	1114	1002	886	1060	1028	1091	1115	1142	1083	1261
FBgn0029737	1637	1589	1474	1506	1523	1276	1262	1068	1300	1257	1534	1539	1526	1360	1592
FBgn0029754	526	481	522	457	524	395	330	315	413	430	466	570	550	487	631
FBgn0029756	250	245	253	249	283	251	279	284	296	270	225	215	227	205	229
FBgn0029766	4617	4945	4049	4122	5446	7275	5945	6704	7734	6698	3610	4223	4339	4271	4540
FBgn0029783	348	332	291	308	298	343	334	279	331	288	370	340	338	378	455
FBgn0029785	116591	108303	115847	96821	100634	106216	104489	71597	108692	99388	111829	119230	125520	115610	131591
FBgn0029791	133	149	178	131	153	18	30	28	20	20	422	393	389	395	419
FBgn0029801	3673	3502	4072	3712	3497	4677	5333	5920	4375	4742	6192	5144	4872	5134	4816
FBgn0029819	2299	2228	2267	2146	2245	2342	2206	2266	2245	2203	2440	2468	2511	2449	2531
FBgn0029822	1036	1107	1057	1114	1185	995	1066	1212	1095	1113	967	1022	921	942	936
FBgn0029824	2048	1970	1929	2009	1806	1136	1355	1378	1181	1245	2212	2090	1937	2070	2039
FBgn0029825	703	685	788	769	809	751	721	685	760	752	727	839	891	809	899
FBgn0029831	340	401	366	367	469	112	122	123	113	136	265	290	271	267	288
FBgn0029833	1506	1443	1457	1411	1389	1452	1473	1337	1599	1515	1539	1583	1667	1553	1664
FBgn0029849	796	790	900	787	788	784	778	775	739	732	993	876	926	911	879
FBgn0029856	86	74	133	120	106	73	70	69	87	71	118	98	95	97	119
FBgn0029858	656	641	584	544	528	589	514	472	566	553	631	615	602	541	687
FBgn0029860	1045	858	966	815	833	868	792	650	800	772	957	953	951	823	1068
FBgn0029870	2950	3006	3100	3153	3062	3158	3464	3801	3203	3235	3709	3389	3244	3395	3310
FBgn0029874	820	786	783	711	682	673	712	647	709	708	635	631	684	620	621
FBgn0029882	2984	2969	2803	2735	2935	3427	3201	3518	3552	3329	2933	2967	3074	2963	3136
FBgn0029885	1407	1320	1209	1299	1135	1269	1170	927	1210	1126	1466	1441	1503	1458	1671
FBgn0029888	1768	1670	1658	1471	1488	1769	1748	1635	1666	1602	2034	1885	1808	1707	1965
FBgn0029891	2379	2381	2259	2183	2145	2308	2262	2174	2230	2341	2494	2501	2703	2396	2718
FBgn0029895	1914	1813	1922	2011	2075	1454	1585	1607	1523	1544	1752	1823	1769	1945	1760
FBgn0029896	193	259	273	273	301	309	253	256	291	303	183	155	170	166	168
FBgn0029897	51982	48685	50057	41368	46555	51108	43431	28908	44232	44435	49873	53161	52057	46218	61042
FBgn0029906	646	712	568	492	561	552	483	495	484	513	552	561	604	554	575
FBgn0029911	806	749	847	934	897	705	741	720	762	725	973	978	894	1057	946
FBgn0029928	103	91	97	82	119	70	47	88	71	78	70	61	91	72	80
FBgn0029937	1956	1896	1745	1762	1729	1634	1580	1370	1513	1514	1766	1743	1726	1689	1812
FBgn0029942	677	692	642	693	788	764	782	680	761	742	727	800	800	848	803
FBgn0029944	880	801	815	809	809	672	784	699	746	747	740	830	776	891	726
FBgn0029955	1537	1472	1301	1406	1466	1204	1192	1134	1124	1256	1277	1333	1450	1311	1508
FBgn0029959	1177	1137	1272	1270	1161	1069	1088	959	1019	1054	1212	1276	1184	1212	1233
FBgn0029969	1360	1459	1316	1198	1289	1438	1285	1177	1214	1189	1589	1740	1783	1676	2089
FBgn0029970	278	268	295	292	242	293	233	279	267	296	224	232	217	224	229
FBgn0029974	24	27	34	31	22	43	48	49	38	43	28	38	32	45	30
FBgn0029975	4039	3985	3841	3905	3793	3467	3382	2990	3343	3116	4177	4212	4286	4154	4412
FBgn0029976	1227	1239	1239	1250	1241	1071	1052	1067	1057	1171	1051	1022	1025	1059	1034
FBgn0029992	1141	1050	1204	1126	1052	1195	1199	1420	1192	1270	1151	1161	1165	1151	1109
FBgn0029996	2637	2736	2875	3093	2941	2426	2485	2546	2557	2466	2872	2955	2937	3022	2754
FBgn0029997	413	470	490	536	496	392	441	408	412	430	445	485	484	508	420
FBgn0030000	539	552	546	540	483	650	625	881	618	574	664	543	565	562	590
FBgn0030006	375	338	307	322	326	259	280	219	248	269	295	307	407	272	329
FBgn0030007	1899	1887	1673	1707	1661	2166	1824	1773	1999	1934	2024	2018	2127	1949	2241
FBgn0030018	1936	1925	2033	2113	1959	1998	2252	2373	2072	2169	1946	1921	1780	1892	1734
FBgn0030025	903	828	786	822	839	895	798	788	836	818	696	679	815	617	761
FBgn0030035	2342	2300	2319	2431	2251	2532	2438	2853	2423	2407	2298	2127	2152	2143	2064
FBgn0030038	3758	3860	3884	4110	3961	3760	3679	3872	3711	3662	4266	4185	4082	4138	4113
FBgn0030039	509	449	527	447	443	452	422	391	413	416	520	438	527	476	469
FBgn0030040	815	825	833	880	867	1002	1033	859	993	1025	809	685	732	660	731
FBgn0030049	1552	1550	1605	1731	1587	1623	1848	2044	1782	1852	1792	1762	1689	1814	1590
FBgn0030053	938	949	914	830	906	928	843	767	947	924	667	782	772	763	787
FBgn0030056	2963	2716	3065	2959	2924	3254	3715	3876	3412	3332	3628	3298	2936	3150	3156
FBgn0030057	892	950	963	914	884	970	888	911	954	936	722	784	876	823	940
FBgn0030060	1696	1740	1654	1451	1602	2016	1839	1812	1833	1730	1495	1390	1571	1409	1496
FBgn0030061	1747	1878	1792	1768	1797	1948	2004	2505	2013	1858	1986	1943	1922	2009	1888
FBgn0030065	443	486	491	476	412	609	610	557	616	611	494	447	464	443	484
FBgn0030067	1377	1407	1352	1310	1360	1519	1487	1798	1609	1583	1568	1514	1598	1566	1490
FBgn0030077	93	115	164	118	89	192	360	424	183	203	216	141	131	147	123
FBgn0030081	438	483	459	406	407	549	484	550	481	466	528	484	510	492	451
FBgn0030085	279	202	239	250	267	703	557	569	631	636	259	217	221	261	266
FBgn0030086	9553	9484	9442	9079	8823	11418	11484	12756	10914	11616	10503	9102	9557	9201	9258
FBgn0030087	3649	3784	3599	3477	3886	3854	3832	3716	4094	4311	3317	3566	3550	3652	3608
FBgn0030088	487	529	483	545	546	299	229	190	238	232	434	479	493	525	507
FBgn0030090	380	442	455	487	402	577	661	883	565	544	526	375	414	437	359
FBgn0030091	1278	1248	1369	1404	1380	1273	1258	1246	1193	1338	1403	1387	1438	1398	1336
FBgn0030093	3597	3333	3176	3200	3212	2750	2916	3130	2962	3178	3043	3070	3110	2952	3243
FBgn0030101	476	417	431	435	515	471	405	292	448	407	465	457	534	450	555
FBgn0030109	3312	3388	3498	3870	3670	3702	3875	4341	3829	3965	3710	3625	3478	3434	3448
FBgn0030114	1022	994	1087	988	998	946	913	810	861	950	990	935	956	939	887
FBgn0030136	61429	56223	57571	48194	51390	60875	52471	30539	58656	52778	61276	64658	67807	58700	75982
FBgn0030151	4862	4831	4613	4404	4529	4662	4274	4110	4575	4492	4779	4807	4860	4765	5030
FBgn0030160	201	248	274	276	213	189	248	181	200	192	335	262	253	268	315
FBgn0030174	35	42	29	33	33	67	54	42	41	58	24	39	46	50	33
FBgn0030177	1275	1247	1178	1202	1107	1320	1400	1728	1287	1385	1571	1355	1377	1435	1409
FBgn0030218	343	259	279	259	272	289	310	309	258	261	381	357	334	319	341
FBgn0030230	176	222	327	281	166	333	491	535	280	388	438	244	263	274	241
FBgn0030234	1054	968	1010	1125	1004	852	896	715	933	926	908	975	993	1033	1017
FBgn0030237	701	647	769	647	689	532	558	472	514	575	732	675	715	673	734
FBgn0030240	836	776	827	761	853	770	714	758	669	703	767	853	807	839	862
FBgn0030241	2660	2490	2420	2573	2255	3127	3058	3706	3200	3239	2558	2483	2504	2478	2474
FBgn0030242	407	347	324	351	327	334	328	348	341	370	271	295	293	305	257
FBgn0030245	2283	2368	2503	2381	2306	2655	2920	3030	2704	2690	2643	2327	2512	2407	2450
FBgn0030246	1716	1636	1717	1770	1756	1931	1940	1986	1919	1935	1904	1925	1915	1870	1856
FBgn0030263	3959	4048	4182	3671	4192	5399	4908	4187	5679	5176	3863	4007	4539	3741	4477
FBgn0030268	4349	4432	4603	5053	4704	4456	4751	5288	4488	4656	3954	4158	3784	4165	3605
FBgn0030276	3319	3461	3751	3910	3573	3501	3850	4452	3609	3696	3652	3336	3395	3587	3064
FBgn0030286	2150	2341	2250	2191	2241	1858	2064	2151	2046	2057	2589	2328	2321	2288	2249
FBgn0030294	857	758	873	832	807	1011	940	843	951	893	854	825	903	890	857
FBgn0030300	134	78	151	139	96	144	175	235	130	160	368	221	173	231	211
FBgn0030310	1001	1094	893	1035	1017	879	857	739	870	760	1307	1152	1099	1011	1174
FBgn0030314	1312	1235	1245	1126	1289	1100	1087	1026	1086	1081	1257	1210	1295	1258	1275
FBgn0030316	1156	1070	929	849	987	913	906	741	957	812	997	1003	1012	1015	1142
FBgn0030321	8186	8586	8559	8753	8326	9776	10361	12319	9987	10188	10467	9717	9516	10130	9398
FBgn0030326	265	264	346	214	320	292	340	327	349	323	1616	1093	1099	1084	1314
FBgn0030327	2661	2760	2725	2663	2566	3089	2956	3104	2971	2901	2730	2777	2895	2704	3085
FBgn0030329	9878	10187	10859	10101	9612	8625	8159	8005	7943	7755	11179	10547	11021	10513	11447
FBgn0030330	1904	1798	1896	1969	2015	1523	1559	1773	1619	1544	1864	1835	1874	1860	1926
FBgn0030332	505	486	664	591	403	484	558	477	423	448	767	668	599	579	616
FBgn0030334	47680	47146	49995	50057	48362	40894	40529	36329	40526	39409	43476	42345	42334	42366	42458
FBgn0030336	5220	5023	4816	4782	4913	3671	3676	3434	3773	3834	4571	4938	4915	4840	5176
FBgn0030342	2459	2404	2457	2256	2455	2263	2417	2380	2346	2365	2758	2458	2685	2615	2814
FBgn0030343	1274	1268	1364	1416	1358	1438	1512	1544	1451	1481	1449	1398	1411	1467	1346
FBgn0030350	1935	1880	1835	1483	1828	1849	1606	1196	1714	1516	1940	2024	2210	2173	2456
FBgn0030354	2738	2855	2738	2747	2797	2919	2906	3318	3157	3166	2909	2908	2768	2888	2792
FBgn0030357	163	124	171	205	153	182	177	149	177	138	244	187	167	216	231
FBgn0030361	288	294	310	278	277	313	310	290	323	279	250	197	215	235	211
FBgn0030362	4979	4122	3968	3901	3473	4032	3454	3589	3577	3454	5234	4762	4919	4628	5355
FBgn0030364	2871	2849	2795	2901	2924	2681	2456	2266	2752	2564	2481	2736	2719	2709	2760
FBgn0030365	1866	1759	1683	1514	1488	1783	1455	1250	1517	1555	1807	1530	1790	1585	2015
FBgn0030373	724	642	656	545	554	766	655	369	618	579	715	762	721	669	876
FBgn0030391	698	667	677	738	734	934	941	958	918	931	614	698	730	739	742
FBgn0030400	1890	1769	1899	1822	1951	1499	1514	1571	1632	1686	1874	1904	1819	1878	1870
FBgn0030407	125	133	129	117	112	143	142	132	185	140	111	99	130	110	110
FBgn0030409	37	52	72	71	66	46	31	19	54	45	26	59	41	45	48
FBgn0030412	2029	2144	2104	2263	2165	1795	1835	1927	1884	1953	2091	2158	1951	2144	2142
FBgn0030420	448	429	416	424	479	484	582	627	557	604	432	440	445	451	390
FBgn0030433	969	898	926	851	815	1053	966	792	1072	950	1061	968	1099	965	1158
FBgn0030435	926	945	904	1083	915	1065	1052	1220	1059	1021	1146	1066	1022	1013	938
FBgn0030447	856	802	790	684	665	775	711	517	728	705	842	787	807	725	956
FBgn0030466	981	1237	1176	1246	1116	1025	1073	1214	1110	1073	1010	898	892	934	923
FBgn0030468	1665	1674	1673	1535	1609	1508	1597	1569	1564	1434	1841	1743	1843	1692	1827
FBgn0030478	2668	2660	2571	2629	2610	2437	2463	2261	2427	2318	2860	2692	2821	2718	2837
FBgn0030479	1276	1270	1188	1242	1277	1219	999	1017	1059	1257	1103	1167	1030	1143	1083
FBgn0030481	847	837	752	770	780	994	945	984	996	886	838	828	855	832	907
FBgn0030482	7388	7473	6550	7465	7524	6747	6579	7124	6684	7031	5611	5884	6011	5656	6116
FBgn0030484	2308	2440	2272	2270	2387	1643	1892	1540	1964	1891	2855	2651	2794	2705	2930
FBgn0030485	149	147	147	145	149	118	104	129	121	125	138	134	116	125	125
FBgn0030486	1514	1569	1470	1385	1508	1301	1446	1672	1407	1424	1804	1740	1538	1653	1564
FBgn0030500	1605	1444	1329	1351	1458	1519	1337	1377	1560	1380	1225	1243	1391	1184	1370
FBgn0030501	5743	5086	4972	5131	5099	6050	5979	5677	5988	5800	5398	5370	5390	5264	5213
FBgn0030502	5269	5274	5444	5885	5530	5102	5326	5942	5170	5212	6064	6200	5839	6192	5845
FBgn0030504	5017	5172	4977	5163	4905	5861	6287	7955	5836	6082	6383	5968	5748	5824	5835
FBgn0030506	1201	1247	1226	1163	1205	1141	991	990	1148	1122	1082	1115	1195	1166	1244
FBgn0030510	573	519	552	477	506	528	415	278	413	440	467	489	494	473	651
FBgn0030512	739	764	799	817	792	732	794	806	671	732	893	847	844	901	814
FBgn0030514	1691	1669	1729	1742	1666	1671	1754	1967	1696	1806	1671	1476	1586	1592	1501
FBgn0030518	457	381	354	337	383	395	370	360	351	356	482	453	473	435	531
FBgn0030519	1166	1113	1140	936	992	1250	1297	1207	1228	1210	1455	1307	1311	1264	1373
FBgn0030520	14752	15313	14377	16068	15932	13781	14074	12330	14973	15031	14237	17073	17024	18114	16725
FBgn0030521	4382	4203	4204	4278	4021	4109	4109	3613	4054	3997	3856	3658	3787	3585	3833
FBgn0030522	282	282	251	257	266	224	198	149	209	168	302	282	284	261	312
FBgn0030528	169	138	132	147	181	168	139	149	164	157	175	206	205	188	198
FBgn0030529	12470	12456	12310	13265	13369	14103	14602	14836	14879	14597	10777	11265	11196	11107	10691
FBgn0030572	1103	1003	1016	885	956	1073	961	741	996	966	1181	1126	1099	1022	1231
FBgn0030576	39	41	41	44	38	25	29	28	24	36	34	32	40	41	29
FBgn0030590	51	57	86	63	88	102	92	80	108	97	69	71	78	69	53
FBgn0030600	109	120	106	122	99	133	149	135	122	154	109	99	101	125	106
FBgn0030607	287	271	272	253	282	202	188	178	166	216	213	279	300	271	230
FBgn0030610	1147	1067	1171	994	1015	1413	1314	1069	1257	1119	1530	1475	1497	1316	1656
FBgn0030612	2390	2185	2420	2251	2106	2484	2844	3646	2435	2496	4395	4084	3973	3958	3993
FBgn0030613	85	75	103	94	87	409	504	430	419	462	93	106	113	106	124
FBgn0030614	37	34	19	22	17	118	122	140	126	81	37	37	34	36	32
FBgn0030629	309	346	283	399	334	317	237	217	256	246	249	267	293	292	324
FBgn0030638	1119	1114	1181	1014	1100	1286	1242	1218	1278	1178	1029	944	1099	939	1083
FBgn0030645	292	227	232	206	252	216	203	149	215	164	162	218	234	181	243
FBgn0030654	217	244	235	221	240	190	173	198	205	165	183	191	201	193	235
FBgn0030658	1341	1378	1391	1338	1351	1656	1508	1646	1560	1455	1599	1452	1540	1433	1497
FBgn0030662	1459	1554	1495	1563	1658	1325	1331	1175	1340	1346	1224	1271	1280	1263	1304
FBgn0030667	26	29	30	25	42	40	37	24	42	44	17	26	22	32	24
FBgn0030671	763	749	738	698	735	685	601	529	694	641	627	626	618	599	723
FBgn0030672	6070	6391	6721	6393	6309	6848	7466	8458	6689	7074	8431	6991	7155	7213	6978
FBgn0030674	4673	5546	5404	4937	5311	5456	6210	7025	4955	6763	4855	4722	4702	5169	5354
FBgn0030678	580	543	518	452	474	648	599	590	697	660	555	571	519	584	618
FBgn0030680	656	595	596	633	619	628	726	725	687	702	499	584	608	599	525
FBgn0030685	2566	2582	2818	2878	2752	2197	2549	2732	2437	2470	2689	2748	2656	2774	2598
FBgn0030692	2187	2208	2180	2161	2143	2328	2467	2858	2400	2440	2363	2319	2446	2325	2299
FBgn0030693	1879	1799	2084	1934	1999	1669	1672	1445	1610	1507	1918	1800	1900	1937	1912
FBgn0030695	45	43	60	60	58	129	118	119	126	127	70	36	55	69	64
FBgn0030699	1464	1475	1510	1535	1541	1426	1351	1465	1452	1399	1558	1602	1527	1481	1584
FBgn0030703	4692	4934	5172	5258	5100	4706	4674	4481	4776	4513	5184	5566	5356	5808	5577
FBgn0030718	3081	2915	2973	2675	2849	3050	2919	2485	2866	2830	3223	3197	3192	3108	3635
FBgn0030720	1968	1925	1916	1960	1900	2321	2375	3146	2262	2269	2431	2284	2223	2183	2222
FBgn0030733	2834	2709	2731	2483	2361	3084	3036	2524	2875	2638	3503	3231	3310	3108	3581
FBgn0030735	1364	1393	1456	1467	1438	1272	1333	1365	1247	1344	1501	1498	1512	1511	1419
FBgn0030740	3970	4099	3879	4192	4238	3748	3741	3499	3887	3567	3675	3716	3728	3706	3762
FBgn0030744	1077	1067	1182	1221	1172	1122	1113	1189	1207	1184	1036	1066	973	1101	981
FBgn0030747	28	43	44	33	44	50	77	70	61	69	69	30	41	53	35
FBgn0030748	960	996	988	1053	1048	786	811	797	928	874	897	954	912	983	861
FBgn0030749	2919	2949	3028	3280	2914	2968	3192	2848	3026	3095	2628	2783	2650	2658	2644
FBgn0030759	1022	998	911	832	890	1109	975	844	1006	953	1001	1077	1116	1001	1189
FBgn0030761	723	651	712	665	630	791	759	884	751	753	815	783	766	801	776
FBgn0030766	602	621	673	710	703	633	665	749	665	666	611	564	497	566	531
FBgn0030786	1781	1603	1610	1401	1339	1844	1551	1290	1489	1509	1938	1707	1802	1635	2057
FBgn0030790	1321	1425	1380	1455	1440	1313	1337	1356	1356	1358	1242	1302	1183	1236	1279
FBgn0030791	1506	1620	1601	1697	1454	1342	1384	1605	1328	1434	1497	1464	1405	1495	1371
FBgn0030793	1005	864	836	874	901	796	853	698	776	807	908	879	994	831	976
FBgn0030795	83	65	81	107	73	63	74	55	75	71	88	82	85	90	91
FBgn0030796	1712	1395	1324	1433	1446	1675	1422	1927	1761	1519	1427	1494	1497	1380	1454
FBgn0030805	444	547	460	498	466	462	363	321	461	419	280	385	394	336	404
FBgn0030806	409	412	418	392	440	400	408	469	449	432	357	352	375	367	328
FBgn0030808	2876	2922	2943	2903	2820	2237	2601	2666	2299	2588	3083	2770	2796	2949	2869
FBgn0030833	312	259	273	277	320	324	294	382	353	321	252	297	302	300	264
FBgn0030834	654	649	633	628	588	655	657	614	572	625	755	691	716	665	737
FBgn0030853	2416	2197	2334	2273	2172	2564	2681	2892	2643	2399	2839	2616	2523	2516	2663
FBgn0030854	2596	2582	2451	2757	2657	2209	2331	2183	2255	2243	2135	2227	2170	2349	2251
FBgn0030855	1244	1318	1254	1310	1255	1425	1383	1600	1362	1395	1434	1354	1347	1400	1422
FBgn0030858	1633	1644	1612	1532	1583	1688	1824	1872	1660	1749	1626	1576	1533	1455	1599
FBgn0030863	2503	2376	2453	2743	2670	2170	2362	2252	2395	2318	2241	2351	2325	2402	2137
FBgn0030869	1259	1166	1239	1203	1258	1134	1135	1157	1024	1177	1161	1322	1288	1353	1194
FBgn0030872	731	692	720	638	699	640	573	509	610	576	680	733	701	730	766
FBgn0030891	1124	1199	1099	1073	1102	965	970	1020	1085	1041	1102	1063	1077	1096	989
FBgn0030892	790	800	778	787	824	727	702	639	763	703	765	876	853	902	898
FBgn0030894	1661	1673	1786	1795	1769	1825	1942	2029	1823	1976	1695	1529	1533	1523	1535
FBgn0030941	1791	1605	1711	1764	1743	1404	1476	1566	1344	1481	1931	1671	1691	1668	1625
FBgn0030945	1189	1098	971	924	879	896	864	698	885	950	806	881	829	795	963
FBgn0030946	3504	3702	3751	3571	3330	4870	4808	5243	4818	4599	3535	3482	3570	3284	3577
FBgn0030955	16149	16260	16424	15766	14243	13707	14662	13943	13159	13490	18270	16241	16683	16155	16887
FBgn0030961	25	22	21	21	25	37	27	38	42	34	14	23	34	34	45
FBgn0030966	493	531	524	488	472	551	554	601	611	494	618	554	578	580	587
FBgn0030968	283	307	315	303	249	623	684	715	644	599	1245	1105	1165	1100	1274
FBgn0030970	479	450	378	465	495	503	496	512	472	453	406	397	428	452	401
FBgn0030973	1261	1290	1222	1219	1248	1316	1325	1406	1374	1316	1194	1207	1200	1206	1241
FBgn0030974	1898	1939	1798	1837	1826	1573	1507	1714	1668	1619	1839	1836	1714	1810	1854
FBgn0030993	5233	5484	5501	5223	4786	4516	4681	4176	4438	4441	5546	5185	5333	4768	5570
FBgn0030994	125	100	112	118	118	144	161	137	140	142	94	114	107	105	97
FBgn0030996	1203	1113	1192	1188	1218	1235	1226	1238	1274	1246	929	1032	997	938	1051
FBgn0031008	989	933	906	902	822	1028	1027	1090	1065	964	1192	1076	1094	1004	1058
FBgn0031010	26	11	21	36	20	50	79	63	46	56	32	34	41	35	18
FBgn0031011	1360	1375	1788	1599	1400	1139	1460	1563	1191	1266	1941	1590	1555	1600	1387
FBgn0031016	134	179	155	159	161	106	133	106	103	131	115	128	109	153	130
FBgn0031022	510	504	440	444	475	464	443	430	485	442	495	541	527	496	538
FBgn0031042	39	25	37	31	37	45	66	55	44	47	58	64	47	46	62
FBgn0031049	2081	1963	1952	1986	1884	2504	2208	2158	2341	2082	2287	2259	2429	2302	2420
FBgn0031051	1417	1379	1383	1305	1492	1419	1373	1536	1512	1529	1217	1300	1309	1332	1315
FBgn0031052	2508	2633	2371	2509	2537	2350	2429	2780	2544	2674	2245	2353	2258	2326	2397
FBgn0031053	113	137	96	101	95	147	153	166	208	192	94	82	95	101	73
FBgn0031057	5060	5414	5337	5399	5289	5535	6077	6652	5777	6039	5566	5467	5328	5549	5585
FBgn0031059	467	484	446	455	448	456	449	372	430	420	323	353	383	439	441
FBgn0031061	818	779	784	732	784	683	705	686	740	725	729	693	721	628	708
FBgn0031062	1001	1033	981	1025	963	1157	1090	1291	1101	1135	1101	1112	1066	1126	1092
FBgn0031066	4596	4161	4096	3798	3574	5133	4989	4811	4877	4414	5321	4829	4844	4253	5020
FBgn0031068	499	470	403	441	498	628	531	434	630	563	392	463	492	420	443
FBgn0031070	1356	1324	1099	1109	1096	1251	1169	1209	1366	1288	1101	1098	1144	1045	1171
FBgn0031090	6754	6499	6891	6848	7233	6001	5912	6163	6207	6160	6092	6175	6323	6262	5948
FBgn0031091	1733	1596	1426	1438	1537	1684	1688	1741	1722	1701	1218	1402	1416	1479	1373
FBgn0031092	2349	2299	2252	2102	2112	2346	2357	2337	2308	2309	2577	2331	2444	2284	2575
FBgn0031093	1382	1314	1216	1131	1147	1556	1471	1604	1549	1518	1366	1308	1371	1250	1414
FBgn0031106	812	651	681	587	637	702	604	414	673	601	787	720	779	663	857
FBgn0031107	1478	1626	1422	1387	1431	1595	1750	1836	1523	1775	1602	1613	1432	1497	1618
FBgn0031115	861	917	867	855	935	801	752	751	831	781	853	840	816	868	921
FBgn0031116	113	123	83	94	117	20	23	37	31	28	78	62	78	69	84
FBgn0031119	557	582	525	552	575	648	668	604	554	601	558	529	537	559	540
FBgn0031126	632	588	640	629	611	554	606	567	560	598	587	635	686	656	686
FBgn0031142	67	56	42	45	44	65	88	71	70	60	60	53	48	64	60
FBgn0031145	4055	3798	3955	3684	3709	4437	4419	4658	4658	4256	4301	4101	4202	4033	4137
FBgn0031148	2238	2255	2370	1971	1843	2094	2217	2249	1889	1831	2986	2452	2518	2368	2663
FBgn0031149	6163	6071	6012	6420	5920	6374	6243	6877	6446	6408	5612	5534	5668	5531	5393
FBgn0031150	732	675	736	807	782	708	758	702	803	744	573	667	610	677	608
FBgn0031157	154	181	117	156	147	280	256	270	248	267	139	147	142	117	184
FBgn0031161	1107	1070	1019	1019	1089	1229	1127	1123	1155	1139	965	1026	1005	1000	1009
FBgn0031170	1752	1703	1986	2068	1846	1859	2068	2268	1823	2167	1799	1756	1739	1786	1685
FBgn0031174	5017	5086	5048	5183	4658	5674	6211	6649	5771	6062	5945	5261	5273	5259	5089
FBgn0031183	610	645	700	674	664	772	758	861	769	735	686	705	700	695	642
FBgn0031194	2008	2058	2029	2014	1963	2137	2298	2637	2177	2274	2120	2013	1874	2090	1895
FBgn0031195	389	418	395	369	371	388	331	279	327	342	360	322	304	351	360
FBgn0031196	28	33	32	36	26	19	24	19	20	22	26	21	33	33	28
FBgn0031213	1537	1553	1567	1522	1749	2196	1980	1904	2467	2179	1543	1790	1676	1684	1664
FBgn0031217	2607	2701	2622	2850	2662	2882	2980	3107	2934	2950	2706	2685	2697	2824	2600
FBgn0031220	16438	17176	15691	17837	17451	14647	13820	14255	15363	15070	13575	16103	15563	16103	15874
FBgn0031228	4694	4235	4779	4418	4393	5281	4988	3990	4818	4538	5316	4972	5127	5085	5450
FBgn0031231	839	814	852	803	803	1014	987	918	986	912	837	800	809	830	895
FBgn0031245	1733	1874	1775	1854	1843	1277	1055	902	1232	1287	1672	1837	1886	1869	2007
FBgn0031250	1580	1632	1727	1706	1697	1468	1485	1429	1417	1491	1553	1561	1555	1578	1463
FBgn0031252	1156	1115	974	984	1039	1001	872	789	906	902	977	986	1074	946	974
FBgn0031254	52	42	44	43	42	165	138	147	149	168	31	30	40	36	37
FBgn0031256	4450	5066	4958	4791	4521	6387	6132	5573	5995	5768	4835	4293	4835	4460	4903
FBgn0031258	1021	1023	887	1060	1267	715	685	579	785	911	675	990	993	1167	970
FBgn0031261	2928	2865	2722	2601	2390	3302	3255	4027	3051	3109	5302	4590	4572	4518	4839
FBgn0031265	1773	1832	1690	1628	1776	1725	1838	2017	2130	1953	1594	1539	1632	1610	1655
FBgn0031267	1621	1626	1513	1465	1435	1655	1622	1611	1597	1494	1515	1320	1377	1347	1309
FBgn0031268	522	501	452	517	559	374	352	320	405	357	333	438	442	466	451
FBgn0031270	252	222	229	256	266	216	187	192	220	198	190	195	203	222	221
FBgn0031281	474	513	470	477	495	469	394	360	408	463	413	424	382	380	428
FBgn0031282	439	381	373	338	307	343	304	251	317	284	313	397	417	383	446
FBgn0031284	588	529	497	448	523	467	405	418	453	401	429	413	456	426	436
FBgn0031285	4573	4730	4980	4745	4736	4542	4984	4749	4561	4806	4695	3990	4191	4160	3985
FBgn0031304	1962	2010	1942	1928	1999	2018	2012	2077	2036	2038	1954	1845	1758	1745	1781
FBgn0031310	1802	1855	1663	1561	1768	1953	1656	1466	1905	1745	1486	1452	1567	1416	1591
FBgn0031313	2708	2999	2857	2763	2762	1493	1684	1911	1473	1565	3010	2564	2480	2453	2563
FBgn0031317	1683	1730	1580	1603	1774	1378	1356	1384	1340	1360	1638	1684	1809	1797	1840
FBgn0031318	3068	3017	2846	2849	3178	2456	2410	2332	2493	2504	2555	2840	2781	2846	2757
FBgn0031319	1172	1098	1077	1190	1200	908	940	887	1040	983	937	1089	1097	1188	1032
FBgn0031321	851	812	824	651	728	801	706	646	769	728	808	887	846	777	923
FBgn0031322	188	196	302	237	214	263	376	408	292	314	507	257	244	285	245
FBgn0031327	102	129	169	131	152	154	139	104	192	125	99	84	91	94	98
FBgn0031337	537	599	531	560	640	404	370	342	405	404	358	497	475	463	466
FBgn0031351	299	334	286	282	297	251	213	221	252	234	230	245	233	296	269
FBgn0031356	1941	1924	1962	1937	1980	2139	2105	2216	2203	2184	1693	1786	1644	1666	1674
FBgn0031359	2391	2286	2464	2308	2486	2527	2988	3023	2632	2779	3462	3278	3269	3392	3016
FBgn0031379	1687	1749	1866	1930	1788	1731	1782	2033	1772	1785	1747	1579	1621	1576	1502
FBgn0031381	505	465	504	396	411	527	508	448	461	482	628	512	534	470	603
FBgn0031389	1332	1392	1955	1662	1136	1409	1734	2157	1166	1269	3568	2354	2241	2354	2317
FBgn0031392	2123	2289	2215	2142	2156	2573	2493	2803	2429	2462	2579	2402	2423	2410	2358
FBgn0031398	217	209	192	207	235	240	221	259	214	237	181	206	180	199	217
FBgn0031399	873	895	800	821	786	766	902	892	789	801	945	1075	969	906	966
FBgn0031401	1090	988	1053	1020	1135	1274	1298	1451	1287	1335	1035	1212	1190	1178	1170
FBgn0031418	1723	1581	1807	1511	1403	2072	2350	2103	2058	2106	2356	1999	2049	1916	2118
FBgn0031422	115	119	112	127	145	164	150	187	165	140	129	110	115	109	114
FBgn0031434	83	77	54	70	59	75	78	80	80	99	62	62	64	63	54
FBgn0031436	1547	1519	1492	1392	1326	1837	1888	1682	1804	1665	1917	1759	1775	1667	1872
FBgn0031437	2253	2059	2084	1944	1862	2167	1954	1482	2095	1891	1858	1713	1789	1624	1804
FBgn0031449	1240	1331	1436	1462	1242	1743	1809	2050	1612	1775	1618	1541	1502	1621	1467
FBgn0031450	2540	2507	2327	2410	2366	2362	2533	2598	2378	2487	2103	2071	2071	1917	2004
FBgn0031451	32	29	31	23	23	45	50	37	33	29	20	29	24	25	33
FBgn0031452	777	809	783	757	744	820	882	1026	852	899	829	786	772	812	720
FBgn0031453	13646	11595	11481	11509	11264	10827	9739	7810	11295	10188	8403	11110	10262	10800	11967
FBgn0031456	638	614	600	606	610	738	699	774	745	688	597	626	612	622	645
FBgn0031457	1228	1243	1132	1157	1222	1351	1340	1262	1406	1302	1121	1086	975	1037	958
FBgn0031458	984	1004	980	960	995	1064	1071	1037	1133	1039	948	858	910	810	859
FBgn0031459	3628	3419	3266	2733	2857	4136	3770	2748	3744	3471	3889	3742	3896	3475	4287
FBgn0031461	68	95	114	87	116	193	145	69	221	173	89	133	102	118	104
FBgn0031470	111	183	82	128	84	147	105	63	137	102	58	33	40	30	54
FBgn0031474	4363	4724	4610	4809	4796	4121	4600	4740	4627	4701	4046	4101	3821	4074	3879
FBgn0031479	632	635	656	690	627	752	724	801	710	728	725	726	706	682	764
FBgn0031483	1632	1645	1528	1516	1640	1698	1393	1229	1567	1600	1110	1336	1371	1363	1416
FBgn0031484	1610	1543	1662	1544	1581	1794	1679	1660	1740	1637	1695	1460	1537	1482	1477
FBgn0031489	2870	3010	2703	2665	2934	2268	1982	1374	2193	2042	2401	2892	2995	2868	3334
FBgn0031490	1836	1979	1713	1726	1766	1503	1355	1117	1589	1473	1487	1651	1757	1737	1842
FBgn0031491	1044	1038	1035	1135	1025	1053	1078	1060	1117	1131	880	994	1043	937	1048
FBgn0031495	1550	1555	1422	1467	1460	1520	1499	1426	1598	1441	1257	1301	1325	1194	1256
FBgn0031497	4907	5111	4830	4389	4762	6075	5609	5524	5847	5565	5278	5015	5321	5039	5758
FBgn0031500	357	291	350	260	302	383	355	354	429	360	306	278	324	301	370
FBgn0031505	3603	2831	2846	2075	2035	4432	3567	1400	3366	2890	3685	3857	4211	3472	5072
FBgn0031516	952	1017	1086	1130	1141	1434	1112	1065	1285	1339	731	894	973	1014	953
FBgn0031530	80	98	89	101	110	67	43	49	66	74	63	63	71	78	70
FBgn0031534	2798	2803	2795	2853	2887	3002	2951	2904	2983	2892	2418	2384	2459	2394	2418
FBgn0031536	849	845	833	826	880	878	983	956	904	983	913	791	848	881	798
FBgn0031538	85	90	115	122	94	114	116	148	113	93	375	243	254	235	274
FBgn0031540	390	368	377	344	383	477	454	533	426	441	416	383	397	400	392
FBgn0031544	1364	1344	1317	1383	1239	1638	1676	1725	1600	1624	1386	1438	1404	1399	1475
FBgn0031549	1276	1149	1107	1105	1265	1221	1194	1205	1239	1305	1049	1037	1167	1140	1050
FBgn0031574	227	274	225	235	218	307	318	429	291	318	267	255	215	254	236
FBgn0031575	362	344	334	358	355	383	405	443	402	429	326	352	325	318	312
FBgn0031590	3647	3635	3818	3692	3655	4132	4468	4738	4525	4611	3510	3405	3558	3317	3353
FBgn0031598	689	692	632	638	711	751	688	786	718	801	562	643	637	582	562
FBgn0031600	769	717	692	714	760	798	777	784	871	838	757	780	770	758	847
FBgn0031604	976	1038	1011	960	907	1231	1186	1332	1186	1196	1146	1108	1103	1027	1073
FBgn0031606	572	592	497	504	563	639	624	667	669	631	576	570	594	619	546
FBgn0031609	480	453	447	472	500	510	531	538	531	564	502	483	482	490	458
FBgn0031610	252	207	183	243	225	254	275	256	281	245	212	199	216	195	205
FBgn0031621	538	541	547	561	597	711	679	767	765	735	588	554	637	611	579
FBgn0031622	5919	6062	5863	6049	5985	6590	6564	7336	6657	6640	6454	6528	6452	6324	6321
FBgn0031637	1541	1482	1480	1545	1638	1476	1549	1531	1582	1591	1395	1318	1455	1462	1345
FBgn0031639	786	705	706	666	757	992	768	775	826	772	845	823	902	848	920
FBgn0031640	665	744	694	762	743	765	777	795	770	806	665	726	666	650	647
FBgn0031643	2262	2222	2255	2304	2555	2677	2640	2559	2714	2729	2363	2355	2505	2324	2545
FBgn0031645	160	168	213	205	157	215	295	323	174	232	246	197	188	163	165
FBgn0031649	177	180	234	229	218	260	274	267	287	291	215	168	167	190	194
FBgn0031651	1456	1345	1370	1377	1264	1749	1671	1618	1694	1590	1585	1551	1498	1515	1577
FBgn0031655	595	578	645	629	599	745	657	732	791	682	590	610	574	582	573
FBgn0031657	1167	1051	1127	918	982	1350	1218	1118	1215	1153	1224	1254	1250	1120	1360
FBgn0031660	2310	2284	2096	2016	2345	2816	2479	2520	2777	2649	2252	2200	2207	2225	2214
FBgn0031661	1585	1548	1516	1616	1550	1682	1657	1663	1760	1676	1382	1430	1508	1474	1540
FBgn0031662	1604	1704	1644	1712	1572	2015	1961	1874	2055	2023	1752	1748	1863	1767	1950
FBgn0031663	2274	2129	1894	1884	1824	2749	2516	2041	2602	2240	2387	2194	2214	2118	2445
FBgn0031673	3668	4074	4025	4099	3808	4106	4146	4283	4322	4287	3506	3398	3446	3607	3341
FBgn0031675	26	26	25	19	30	36	39	43	40	66	18	29	36	30	25
FBgn0031676	565	607	565	622	684	678	620	666	656	680	517	598	557	502	435
FBgn0031677	74	70	81	95	90	116	78	72	140	62	75	78	53	61	62
FBgn0031678	2781	3009	2740	2968	3162	2884	2758	2750	3141	3042	2355	2630	2559	2583	2584
FBgn0031681	2166	2292	2365	2331	2274	2491	2570	3062	2524	2608	2531	2593	2420	2660	2313
FBgn0031682	497	468	433	453	463	547	470	511	512	462	534	483	588	534	566
FBgn0031684	1085	932	1039	931	981	1154	1210	1034	1092	1061	1184	1167	1180	1077	1278
FBgn0031689	41	37	42	38	40	30	19	15	32	31	23	31	29	36	39
FBgn0031696	1039	1060	920	1016	1012	1200	1272	1425	1211	1336	1074	1182	1120	1191	1090
FBgn0031698	1935	1995	2051	2028	1970	2068	2237	2498	2151	2364	2087	2017	1893	2154	1934
FBgn0031703	325	323	364	367	319	604	765	671	640	666	599	512	445	539	543
FBgn0031717	543	576	622	536	576	442	404	375	402	424	451	461	471	480	495
FBgn0031736	1438	1435	1472	1526	1490	1614	1593	1907	1619	1725	1802	1582	1701	1595	1604
FBgn0031738	632	641	717	727	678	885	968	1072	820	879	656	615	607	752	657
FBgn0031739	863	837	804	782	900	810	766	602	830	744	620	747	767	698	760
FBgn0031740	1360	1198	1166	1123	1278	1242	1298	978	1344	1240	1002	1083	1001	987	1059
FBgn0031760	238	236	283	363	321	299	345	402	318	354	204	282	229	295	224
FBgn0031762	313	353	388	379	375	201	219	204	227	268	383	363	362	357	375
FBgn0031764	986	961	891	892	845	1130	1027	1207	996	988	949	943	1000	988	997
FBgn0031768	783	862	780	773	827	777	733	727	730	779	635	649	666	662	617
FBgn0031769	2667	2618	2581	2908	2811	2874	2876	2832	2838	2816	2228	2248	2333	2321	2248
FBgn0031771	4210	4174	4008	3997	3808	4922	4733	4511	4592	4643	5090	4766	4728	4720	5068
FBgn0031776	2380	2223	2345	2275	2136	2671	2565	2468	2496	2402	2717	2201	2498	2390	2373
FBgn0031779	1218	1301	1222	1159	1286	1391	1382	1354	1340	1399	1153	1153	1179	1113	1191
FBgn0031799	915	949	958	965	967	958	985	1121	980	1080	906	917	897	884	823
FBgn0031805	31	30	32	34	25	25	8	12	23	21	45	34	39	41	63
FBgn0031813	738	684	663	726	720	631	601	601	651	667	613	579	627	545	646
FBgn0031815	781	845	865	840	731	932	941	1016	820	892	944	966	892	1008	954
FBgn0031824	526	532	539	537	505	677	682	649	657	585	759	638	736	645	749
FBgn0031842	2886	3130	3185	3226	3140	3190	3276	3617	3253	3607	2903	3014	2783	2982	2827
FBgn0031844	332	364	371	369	361	338	302	255	306	346	313	431	421	348	398
FBgn0031850	3522	3910	3699	3921	4031	3914	3924	3790	4040	4237	3162	3460	3466	3376	3382
FBgn0031851	705	651	703	667	706	833	847	1023	853	840	781	803	666	827	691
FBgn0031866	140	128	171	149	161	276	314	298	313	322	139	190	183	176	171
FBgn0031868	1375	1360	1281	1408	1294	1518	1545	1747	1538	1562	1365	1376	1372	1364	1378
FBgn0031871	920	887	878	903	849	879	907	905	916	894	843	814	836	811	798
FBgn0031875	1032	999	1025	1020	1007	1032	1085	1188	1030	1024	864	923	891	815	918
FBgn0031877	224	260	185	200	197	226	191	184	207	221	261	293	258	253	312
FBgn0031881	433	491	410	400	488	658	486	401	633	572	405	462	478	445	455
FBgn0031885	615	695	645	677	628	770	768	838	834	765	708	780	688	842	657
FBgn0031888	1867	2041	2214	2304	1899	2973	3182	3427	2675	2799	2591	2040	1861	2187	1796
FBgn0031893	932	948	959	971	1054	852	810	731	906	864	903	1084	1111	1055	1070
FBgn0031896	531	482	481	510	549	556	539	633	549	572	459	445	491	478	419
FBgn0031904	1015	1050	1155	1118	1069	1197	1211	1259	1140	1144	877	921	909	989	910
FBgn0031910	82	102	78	84	76	66	57	54	67	57	84	57	76	87	54
FBgn0031913	2220	2204	1950	1849	1982	2236	2068	1782	2272	2077	2318	2305	2521	2307	2596
FBgn0031914	21	25	43	36	22	26	17	33	15	16	52	33	44	38	32
FBgn0031937	1919	2010	2278	2275	2181	1454	1411	1768	1437	1517	2527	2619	2461	2577	2348
FBgn0031948	212	201	223	260	237	172	192	192	176	185	252	223	279	243	294
FBgn0031952	590	584	578	610	604	609	645	693	608	685	522	572	549	637	478
FBgn0031968	46	62	51	52	55	41	47	24	55	42	24	33	34	48	35
FBgn0031971	13939	14298	10589	10805	16997	11242	6044	2862	12734	10101	4049	10707	10667	10227	12079
FBgn0031972	629	677	560	599	600	564	500	449	546	562	527	563	622	581	620
FBgn0031973	814	886	882	797	852	813	784	682	796	770	902	887	986	937	930
FBgn0031975	577	557	677	609	564	748	860	807	680	687	758	685	591	698	646
FBgn0031980	62779	57688	58981	52631	55667	57658	54225	35310	56638	51157	61521	67210	67020	63491	71881
FBgn0031985	4157	4412	4428	4509	4297	4699	4900	5405	4795	4994	4172	4105	4076	4074	3833
FBgn0031987	708	699	680	659	610	686	632	559	600	620	930	810	837	728	944
FBgn0031988	4509	4446	5283	5216	4304	5202	5917	7072	4712	5248	7137	6160	6083	6135	6017
FBgn0031990	4402	4465	4795	4648	4359	4597	5119	6075	4699	5300	4646	4286	4228	4302	4186
FBgn0031998	665	690	906	738	762	656	754	835	643	700	1062	831	855	872	775
FBgn0032000	1158	1107	1140	1048	1073	995	1017	878	965	957	1085	1067	1217	1019	1220
FBgn0032003	32	34	43	52	31	18	28	45	35	22	43	33	65	46	43
FBgn0032004	713	719	771	762	728	927	921	944	870	906	1008	806	839	779	806
FBgn0032006	15822	16020	15741	16419	15589	12631	13538	15864	12647	13396	16436	16768	15968	17312	15835
FBgn0032013	125	111	146	150	124	251	249	343	222	252	219	124	137	138	148
FBgn0032014	1567	1535	1520	1563	1546	1557	1405	1121	1533	1356	1510	1625	1642	1489	1802
FBgn0032016	1450	1497	1475	1376	1488	1352	1365	1276	1333	1296	1245	1258	1282	1238	1342
FBgn0032020	1519	1468	1380	1446	1435	1449	1264	1159	1426	1225	1503	1341	1385	1469	1560
FBgn0032025	54	68	109	104	48	87	129	175	65	104	211	145	141	115	112
FBgn0032029	782	721	728	725	743	796	794	885	768	810	1064	846	902	817	863
FBgn0032034	713	829	823	787	791	860	853	825	847	794	900	856	978	832	914
FBgn0032036	7405	7032	8521	8281	7094	8480	9859	11882	8128	8579	10262	8137	7896	7775	7264
FBgn0032040	171	221	250	248	203	163	139	175	142	144	230	218	187	220	192
FBgn0032050	5191	5131	4952	5243	4740	6452	6614	8703	6393	6252	6235	5908	5890	5983	5703
FBgn0032051	2062	2073	2021	2039	2113	2332	2468	2943	2333	2301	2408	2269	2350	2309	2307
FBgn0032052	2854	2835	2847	2742	2684	3143	2931	2844	2887	2959	2611	2355	2424	2372	2403
FBgn0032053	1119	963	1060	1021	875	1288	1170	1103	1136	1094	1300	1054	1107	1033	1239
FBgn0032054	1811	1755	1639	1687	1554	1971	1968	1848	1959	1865	2029	1877	1908	1901	1898
FBgn0032075	906	997	1070	878	1005	836	767	516	806	812	861	1047	933	914	1002
FBgn0032078	9323	9324	10265	10034	8936	10165	10574	10988	9961	9895	9700	8417	8151	8475	8186
FBgn0032079	715	709	810	894	797	559	651	812	595	638	1140	1258	1149	1190	1137
FBgn0032082	1746	1894	2072	2063	1815	1587	1900	2019	1577	1789	2563	2166	2189	2298	2031
FBgn0032105	1907	1800	1639	1644	1612	1516	1444	1467	1646	1532	1488	1366	1449	1386	1585
FBgn0032117	563	533	579	616	612	540	468	429	506	510	497	502	492	559	502
FBgn0032123	461	495	830	675	597	705	867	969	644	746	1154	775	681	862	698
FBgn0032130	787	715	707	798	760	752	848	776	805	815	654	764	716	711	749
FBgn0032139	101	92	116	110	118	88	95	92	105	88	108	62	80	72	81
FBgn0032140	6818	6460	6066	5536	5488	7799	6866	4684	7904	7022	5352	4837	5018	4437	5322
FBgn0032147	2947	2813	2747	2767	2824	2085	2255	2176	2095	2197	2671	2470	2545	2465	2342
FBgn0032149	1620	1462	1374	1307	1373	1457	1185	990	1311	1231	1407	1483	1507	1333	1658
FBgn0032153	148	122	128	120	102	117	98	76	115	93	115	121	161	142	162
FBgn0032154	756	769	700	686	815	835	788	851	779	803	835	900	860	816	860
FBgn0032156	3244	3363	3208	3350	3283	3251	3543	3483	3420	3579	3281	3116	3153	3120	2851
FBgn0032160	3863	3641	3928	3578	3246	4084	3851	3615	3760	3734	4861	4367	4578	4168	5028
FBgn0032161	115	92	102	128	125	100	128	125	112	103	299	233	240	194	287
FBgn0032166	1054	1125	1104	1101	1060	1275	1322	1637	1283	1314	1332	1189	1232	1215	1188
FBgn0032167	326	364	386	385	435	309	324	206	306	333	621	429	436	429	475
FBgn0032168	815	900	822	840	863	978	934	990	933	921	876	984	905	922	933
FBgn0032171	412	364	346	327	295	357	295	227	307	309	373	344	289	377	389
FBgn0032178	33	47	40	32	45	54	44	37	53	41	108	99	79	85	73
FBgn0032189	516	465	525	589	523	576	501	659	574	544	537	474	461	484	441
FBgn0032192	62	67	96	90	98	117	104	107	141	122	80	59	75	70	85
FBgn0032193	608	624	575	560	624	536	530	453	514	536	509	614	579	538	581
FBgn0032196	2697	2475	2829	2721	2803	2586	2407	2073	2555	2308	2773	2802	2779	2909	2887
FBgn0032198	12721	12127	12092	12168	11889	13798	13031	13941	13387	12435	14409	14417	14293	14746	14523
FBgn0032200	2734	2538	2792	2910	2957	2627	2588	2489	2660	2477	2223	2339	2411	2354	2388
FBgn0032202	3265	2888	3238	2849	2930	2286	2273	1217	2236	2082	3380	3483	3615	3465	4156
FBgn0032204	745	761	704	757	776	700	601	624	692	688	574	735	727	686	716
FBgn0032210	1455	1534	1573	1624	1666	1418	1436	1367	1443	1390	1263	1284	1317	1289	1223
FBgn0032213	6886	7288	7357	7186	7068	6459	6391	6083	6408	6131	7560	7043	7403	7312	7422
FBgn0032217	3484	3696	3997	4126	3847	3855	4066	4741	3958	3986	3618	3771	3677	3663	3504
FBgn0032221	99	88	96	102	114	54	54	41	62	71	62	95	90	108	88
FBgn0032223	1597	1691	1653	1887	1864	1454	1613	1733	1551	1703	1506	1574	1527	1669	1416
FBgn0032224	1062	1153	1108	1110	1209	886	926	814	980	944	974	1092	1051	1144	1138
FBgn0032229	2322	2334	2173	2264	2249	2047	1972	1823	2075	1967	2225	2162	2339	2177	2406
FBgn0032231	1284	1203	1117	1119	1143	1116	1088	900	1091	1058	1303	1216	1213	1216	1337
FBgn0032233	175	202	223	240	274	118	93	90	101	99	150	163	163	174	167
FBgn0032235	83	73	74	97	80	58	66	58	55	69	103	95	68	74	83
FBgn0032236	2515	2417	2639	2541	2454	2498	2509	2279	2506	2347	2888	2884	2856	2846	2919
FBgn0032242	5472	5638	5549	5980	6142	5769	6062	7023	6029	6104	5245	5282	5202	5364	5028
FBgn0032243	1268	1149	1233	1318	1296	1847	1869	2016	1911	1976	1242	1238	1182	1332	1162
FBgn0032249	148	194	142	179	139	188	151	209	173	200	113	140	131	130	120
FBgn0032253	395	424	666	598	431	206	256	412	121	194	1002	656	618	645	614
FBgn0032259	492	496	497	516	523	506	496	477	533	509	451	415	455	495	416
FBgn0032262	160	173	139	170	160	219	213	202	234	191	135	153	169	178	176
FBgn0032287	246	216	289	191	228	423	456	290	429	416	336	363	352	308	472
FBgn0032290	930	970	868	836	820	780	812	732	815	777	879	837	917	926	925
FBgn0032295	2075	2102	1910	2040	2097	1920	1972	1958	1955	2118	1817	1837	1743	1694	1662
FBgn0032297	109	118	136	115	122	70	62	93	65	51	154	101	108	104	131
FBgn0032329	887	805	839	796	927	848	750	721	806	801	857	915	920	889	1048
FBgn0032330	590	615	608	558	645	476	539	551	460	535	751	736	653	766	615
FBgn0032339	989	1018	1068	1051	1007	882	1070	1039	1011	955	1192	1199	1142	1204	1154
FBgn0032341	2432	2447	2282	2519	2483	2244	2405	2611	2474	2372	1982	2252	2110	2366	2096
FBgn0032346	685	702	617	617	622	741	708	828	658	677	819	791	728	827	826
FBgn0032348	2315	2287	2282	2359	2314	2246	2407	2660	2309	2492	2073	1940	1893	1922	1845
FBgn0032354	404	399	386	375	390	373	325	322	359	349	405	438	406	381	401
FBgn0032358	410	353	437	445	425	441	444	377	441	399	529	554	533	579	567
FBgn0032363	4902	5467	5493	5385	5439	4618	5288	5758	4815	5430	4844	4511	4364	4677	4221
FBgn0032377	90	66	96	61	84	55	45	24	55	57	67	43	64	62	53
FBgn0032393	2346	2449	2426	2336	2539	3281	2696	2645	3123	2891	2242	2408	2554	2272	2591
FBgn0032397	2678	2791	2589	2705	2722	2922	2908	3375	2951	2942	2508	2522	2586	2605	2490
FBgn0032398	3958	4144	4189	4143	4109	4769	4582	4794	4736	4750	4117	3886	4107	3955	4249
FBgn0032399	145	162	214	188	189	233	263	295	184	214	293	183	203	240	203
FBgn0032400	6993	5945	7344	6825	6399	6291	8313	6884	6130	6544	11670	9394	9138	9658	8576
FBgn0032402	366	418	549	489	370	365	534	392	332	405	640	486	480	483	453
FBgn0032408	1642	1522	1549	1514	1552	1595	1514	1692	1430	1440	1843	1687	1618	1666	1676
FBgn0032409	2803	2833	2599	2923	2937	2322	2291	2299	2389	2425	2128	2160	2086	2075	2064
FBgn0032420	335	322	272	284	302	262	232	204	269	253	262	305	289	297	278
FBgn0032421	680	693	636	750	759	568	480	401	552	497	598	610	616	575	662
FBgn0032429	1452	1474	1532	1514	1566	1276	1327	1196	1385	1278	1439	1338	1501	1517	1458
FBgn0032444	13686	13924	13914	12499	12256	15426	14872	13329	14118	13907	13530	12009	12847	11613	13740
FBgn0032447	67	82	65	72	77	107	84	108	103	98	49	45	69	64	51
FBgn0032452	198	179	151	160	170	218	183	182	228	216	136	172	170	152	153
FBgn0032454	5108	5163	4841	5361	5115	4866	4838	5702	5018	5231	4422	4451	4407	4616	4337
FBgn0032455	1930	1845	2046	1973	1905	1908	1942	1844	1754	1906	2373	2194	2232	2250	2162
FBgn0032456	8027	8741	8846	8921	8628	9663	9830	12125	9289	10079	9304	9134	8644	9512	8715
FBgn0032465	2320	2410	2312	2401	2505	2516	2432	2625	2552	2572	2264	2317	2389	2144	2429
FBgn0032467	3500	3654	3739	3682	3655	3965	4118	4554	3883	4259	4039	3834	3760	3845	3784
FBgn0032470	47	43	35	51	57	37	36	19	37	38	48	40	32	42	56
FBgn0032474	1251	1209	1283	1251	1268	1472	1478	1488	1368	1370	1376	1232	1295	1293	1250
FBgn0032475	2980	3048	2891	3071	2905	2850	2910	3283	3017	3154	2859	2766	2756	2832	2698
FBgn0032476	2507	2638	2436	2282	2327	2316	2338	2414	2409	2398	2319	2039	2206	2154	2136
FBgn0032477	974	1106	1040	1135	994	1150	1218	1233	1315	1242	1110	1031	1020	1016	1021
FBgn0032479	8042	8448	8524	8493	8212	8354	9266	10144	9096	9153	9150	9012	8630	8457	8272
FBgn0032485	1874	2035	1884	1974	1937	1947	1915	2046	1959	1958	1690	1578	1587	1661	1568
FBgn0032486	335	328	314	293	321	451	406	482	361	459	427	372	399	401	399
FBgn0032511	3239	3175	3093	2860	2825	3530	3418	3299	3292	3243	3603	3578	3419	3153	3538
FBgn0032513	1690	1686	1657	1692	1656	1942	1909	2328	1876	1838	1955	1850	1944	2035	1749
FBgn0032514	6964	7368	7568	7529	7425	7961	8267	8609	8027	8194	6481	5852	6058	5978	5949
FBgn0032518	85330	74460	82065	61468	63324	73372	65210	26986	65625	62588	79392	82863	86531	76804	115942
FBgn0032520	45	41	62	43	46	164	159	218	138	171	60	49	47	44	49
FBgn0032524	611	563	561	595	599	480	446	389	528	436	591	678	615	633	687
FBgn0032533	69	73	41	46	73	112	60	33	102	75	28	41	44	24	53
FBgn0032587	1245	1280	1306	1319	1526	1117	1085	1041	1035	1127	1238	1282	1241	1472	1328
FBgn0032595	387	320	270	301	310	340	313	194	316	303	328	356	353	327	427
FBgn0032597	1637	1589	1567	1294	1405	1637	1291	891	1457	1366	1426	1533	1615	1468	1903
FBgn0032600	1931	2015	1958	2078	1905	1777	1871	1841	1734	1793	1849	1969	1852	1955	1907
FBgn0032613	193	152	181	159	214	27	37	24	34	27	159	154	137	132	137
FBgn0032620	398	413	326	386	383	472	471	555	545	514	334	438	387	373	396
FBgn0032635	1390	1449	1288	1410	1262	1273	1225	1263	1292	1253	1156	1172	1139	1106	1138
FBgn0032643	5605	6069	5683	5923	5451	6160	6154	6470	5899	6248	5130	4585	4739	4451	4534
FBgn0032644	344	324	369	312	292	370	359	338	347	277	405	385	426	398	387
FBgn0032666	86	115	95	82	153	34	38	17	39	43	26	80	81	76	74
FBgn0032668	73	63	67	73	84	58	39	28	50	33	59	44	59	49	72
FBgn0032670	142	137	137	114	119	81	70	54	76	71	82	103	113	123	136
FBgn0032688	1130	1115	1097	1187	1196	858	891	956	878	880	1040	1121	1030	1118	1058
FBgn0032690	1558	1564	1537	1535	1502	1316	1321	1497	1420	1349	1555	1515	1525	1632	1461
FBgn0032691	736	712	787	774	771	660	697	744	658	687	730	764	795	772	741
FBgn0032693	889	870	1072	977	810	1015	1042	1342	942	981	1345	1083	1047	1075	1045
FBgn0032694	4119	4202	4119	4209	4299	3388	3675	3611	3494	3453	4383	4255	4167	4531	4232
FBgn0032699	3422	3272	2835	3332	3544	2697	2550	2179	2908	2877	1908	2451	2479	2388	2349
FBgn0032700	720	705	731	755	756	783	881	808	762	737	789	803	820	881	818
FBgn0032701	913	899	843	833	781	1117	1032	1293	1090	1006	1079	951	1006	922	907
FBgn0032703	779	742	730	766	742	889	733	869	787	707	899	886	822	849	828
FBgn0032704	7274	7186	7421	7074	6872	7459	6951	6375	7041	6723	6767	6237	6370	6337	6725
FBgn0032705	1105	1086	1102	1122	1054	1027	976	1011	987	1000	1109	1094	1108	1066	1010
FBgn0032715	562	528	452	457	423	541	418	350	502	473	494	524	573	538	623
FBgn0032723	611	580	706	684	639	637	741	788	696	746	567	583	578	592	491
FBgn0032727	448	426	434	442	403	378	403	314	335	345	522	444	474	436	494
FBgn0032729	399	368	419	376	375	489	466	476	549	544	454	469	507	511	555
FBgn0032731	8345	8727	7969	8898	8529	6852	7268	6783	7528	7264	7434	7329	6843	7584	6853
FBgn0032732	506	475	534	507	473	525	484	499	490	444	613	528	547	509	627
FBgn0032746	1176	1156	1121	1039	1061	1089	997	896	1062	958	1075	1128	1129	1174	1176
FBgn0032775	2603	2678	2376	2403	2224	2550	2453	2549	2374	2470	2267	2254	2282	2149	2344
FBgn0032781	1771	1960	1689	1726	1717	2119	2012	2083	2232	1985	1843	1933	1900	1906	1942
FBgn0032782	638	653	660	604	624	555	619	516	667	577	829	752	744	749	806
FBgn0032783	66	68	58	49	44	78	77	91	69	90	36	57	55	53	62
FBgn0032785	1575	1502	2062	1982	1567	1424	1732	1868	1410	1503	2095	1776	1813	1929	1701
FBgn0032787	569	585	629	539	588	530	509	388	488	491	494	584	568	548	513
FBgn0032788	278	272	267	311	307	188	212	245	230	234	225	263	311	233	221
FBgn0032790	578	572	563	538	542	478	457	469	549	488	546	579	565	542	540
FBgn0032799	2164	2075	2094	2027	1962	2021	1799	1582	1926	1895	1990	2097	2073	2010	2384
FBgn0032811	534	489	497	494	484	475	423	438	461	385	431	410	422	406	461
FBgn0032812	1135	1140	1055	969	976	908	866	722	845	768	982	1012	974	911	1130
FBgn0032814	740	698	704	701	715	536	529	569	577	549	629	655	672	642	643
FBgn0032815	2365	2200	2351	2275	2501	1937	1999	2110	1989	2040	2225	2208	2106	2260	2031
FBgn0032816	945	871	849	890	828	813	763	613	774	672	847	837	871	879	952
FBgn0032820	115	105	108	89	104	116	99	114	85	109	193	120	157	135	165
FBgn0032821	2431	2435	2522	2591	2557	2259	2308	2461	2263	2527	2748	2655	2452	2701	2545
FBgn0032822	208	179	233	220	210	192	188	194	188	184	257	234	246	246	226
FBgn0032833	8493	8039	7445	6682	6517	8140	8073	6993	7387	6847	8953	8336	8378	7849	8965
FBgn0032845	321	270	289	264	281	268	240	214	241	222	305	276	310	309	296
FBgn0032847	1486	1551	1522	1375	1449	1319	1257	1160	1295	1171	1368	1360	1444	1417	1584
FBgn0032848	1991	1994	1759	1869	1715	1764	1692	1850	1739	1635	2021	1821	1872	1892	1947
FBgn0032858	496	499	447	530	527	464	451	474	497	477	401	382	425	371	381
FBgn0032859	5654	5677	5902	6236	6169	5812	5954	6286	5771	5851	5100	4838	4827	4933	4772
FBgn0032870	825	816	750	845	827	760	722	715	758	661	665	770	789	745	751
FBgn0032871	340	313	290	281	284	253	222	169	245	230	280	321	322	326	333
FBgn0032876	926	977	1012	1037	976	869	867	867	900	833	765	825	870	901	833
FBgn0032877	320	292	300	277	271	258	238	241	295	263	290	337	329	329	337
FBgn0032880	5541	6146	6280	6347	6090	5379	5584	5877	5486	5575	5575	5606	5577	5555	5324
FBgn0032886	1594	1626	1782	1952	1793	1042	1069	1271	1012	1056	1971	1858	1757	1988	1699
FBgn0032889	4834	4918	6680	5294	4562	5956	7694	8135	5240	5743	9796	6910	6879	6803	6696
FBgn0032897	29	22	36	30	19	44	51	73	39	54	40	28	6	23	30
FBgn0032899	1167	1165	1593	1333	1121	1625	2009	1918	1532	1585	2308	1709	1751	1681	1595
FBgn0032906	3985	3639	3570	3330	3422	3463	2944	2504	3082	3073	3217	3206	3251	3052	3536
FBgn0032907	622	672	716	704	692	586	585	551	641	627	667	697	652	656	708
FBgn0032908	59	79	70	72	71	52	44	33	42	49	41	59	58	63	51
FBgn0032916	526	583	517	540	529	529	550	620	576	556	752	835	764	762	814
FBgn0032919	2502	2567	2484	2497	2224	2789	2885	3592	2633	2815	3050	2846	2716	2974	2697
FBgn0032922	311	305	348	296	272	315	300	262	281	224	364	326	337	308	333
FBgn0032924	1105	1119	1131	1137	1148	1158	1202	1287	1208	1188	990	1036	1107	1058	1069
FBgn0032943	1496	1639	1716	1820	1754	1570	1578	1531	1598	1486	1690	1795	1703	2033	1674
FBgn0032955	2392	2472	2917	2903	2771	2176	2459	2258	2163	2220	2754	2533	2445	2621	2313
FBgn0032961	8628	8773	9015	9038	8967	10144	10417	11594	10023	10208	9658	9134	9488	9268	9203
FBgn0032965	31	29	54	49	31	62	47	61	61	64	44	63	37	51	33
FBgn0032974	3489	3298	3464	3536	3440	3098	3321	3354	3238	3310	3222	3122	3119	3192	3049
FBgn0032979	3817	3895	4070	4015	3858	3398	3635	3650	3430	3559	3932	4029	3841	4091	3718
FBgn0032981	2078	1938	2561	2252	2318	2923	2840	2436	2785	2893	2728	2730	2581	2724	2648
FBgn0032986	3200	3110	3405	3186	3347	3047	3115	2922	3180	3047	3569	3506	3563	3612	3595
FBgn0032987	77728	74146	80684	73723	75867	75791	73981	55488	71816	71356	81015	84265	87317	82855	92005
FBgn0032988	2978	3077	3461	3387	3328	3361	3432	4084	3376	3445	3875	3716	3641	3806	3544
FBgn0032997	1509	1480	1803	1798	1631	1521	1727	2005	1472	1559	2110	1910	1792	1965	1756
FBgn0033000	1759	1750	1841	1824	1783	1583	1500	1295	1614	1391	1525	1541	1576	1786	1799
FBgn0033005	2598	2707	2997	3120	3126	3155	3162	3952	3260	3211	3215	3506	3306	3496	3103
FBgn0033010	822	892	834	1003	963	886	891	1091	911	959	590	790	732	858	703
FBgn0033015	2609	2562	2566	2636	2769	2351	2437	2487	2388	2409	2434	2682	2449	2608	2503
FBgn0033017	3196	3110	3355	3361	3340	2960	3072	2789	3206	2945	2910	3028	3190	3307	2924
FBgn0033019	778	719	745	746	720	610	675	631	693	619	657	613	729	744	664
FBgn0033027	77	91	85	74	83	134	134	97	135	116	49	77	91	56	91
FBgn0033032	754	707	720	727	815	647	552	478	617	602	628	651	655	697	686
FBgn0033033	545	579	455	545	570	901	1021	1039	1117	1012	564	474	507	541	497
FBgn0033038	3585	3837	3788	3616	3668	3977	4049	4174	4076	4153	3616	3498	3670	3418	3434
FBgn0033050	4043	3935	3924	3808	4034	3508	3223	3154	3349	3454	3968	3969	3847	3839	3901
FBgn0033055	4171	4274	4259	4259	4361	3623	3684	3825	3866	3592	3627	3571	3786	3697	3664
FBgn0033079	2333	2343	2465	2431	2560	3032	3394	3625	3072	3096	2980	2863	2920	2851	2663
FBgn0033085	423	379	358	312	369	513	493	324	417	422	453	449	413	424	486
FBgn0033088	800	793	791	785	773	845	729	691	822	776	623	616	666	601	630
FBgn0033089	1113	1051	1056	967	903	1254	1117	972	1081	1019	1209	1179	1205	1018	1316
FBgn0033092	565	563	575	593	541	658	653	600	627	680	570	582	553	551	618
FBgn0033101	2426	2470	2189	2014	2106	2878	2700	2645	2661	2730	2117	1986	2011	1950	2083
FBgn0033113	872	922	999	850	911	753	713	832	733	745	1176	1010	998	982	1009
FBgn0033115	49	76	64	54	64	104	97	73	90	89	49	54	57	50	54
FBgn0033153	753	840	868	935	831	508	590	451	576	552	697	640	684	713	748
FBgn0033170	38	29	39	26	39	42	36	32	31	27	68	43	54	35	57
FBgn0033174	713	702	626	694	686	611	508	396	549	553	706	732	737	727	709
FBgn0033177	1966	2084	1791	1696	1854	1724	1744	1764	1753	1841	1735	1607	1598	1608	1571
FBgn0033187	934	969	944	979	891	968	958	1079	1016	964	931	923	865	859	915
FBgn0033188	2021	1934	2047	1757	1957	1348	1808	1513	1371	1410	2512	2009	1926	2076	1910
FBgn0033190	23	30	42	32	41	19	29	15	24	26	22	30	28	31	37
FBgn0033194	4120	4603	4932	4649	4697	4794	5226	6057	4566	5568	4666	4530	4314	4586	4482
FBgn0033196	371	457	470	422	364	556	578	696	538	567	516	418	415	427	404
FBgn0033204	221	239	318	249	251	373	356	443	327	343	441	285	277	289	281
FBgn0033206	994	1016	983	983	979	1053	1163	1184	1106	1130	1008	876	897	905	885
FBgn0033209	1182	1092	1068	1055	1065	1296	1171	1131	1323	1248	1190	1283	1245	1215	1237
FBgn0033212	6394	6474	5964	6395	6557	5754	5806	5531	6212	6607	4967	5531	5364	5405	5205
FBgn0033224	2358	2341	2358	2515	2432	2675	2860	3146	2722	2962	2663	2694	2619	2645	2360
FBgn0033226	2223	2479	2217	2093	2335	2551	2361	2224	2698	2483	2154	2064	2098	2046	2132
FBgn0033232	1695	1655	1704	1597	1585	2126	2030	1750	2166	1983	2202	2512	2345	2297	2620
FBgn0033233	442	446	443	414	422	520	510	538	490	527	353	453	379	458	415
FBgn0033235	3179	3159	3265	3230	3201	4298	4142	4408	4315	4272	3561	3542	3634	3449	3727
FBgn0033236	2639	2531	2799	2717	2865	2816	3021	3012	3030	2997	2663	2694	2515	2777	2514
FBgn0033240	428	429	436	468	506	384	360	352	361	332	364	394	403	396	407
FBgn0033244	3032	2968	2967	3235	3114	3322	3488	3776	3515	3705	2808	2860	2649	2779	2669
FBgn0033246	13261	13724	14121	13991	13764	14654	16205	17028	15480	16795	16267	16358	15576	16589	15687
FBgn0033247	1723	1713	1841	1692	1766	1898	1929	1777	1870	1798	2143	2005	2014	1978	2044
FBgn0033259	2668	3027	3042	3150	3116	2879	3017	3195	3051	3039	2809	2558	2627	2663	2658
FBgn0033261	1639	1437	1470	1435	1682	1383	1280	871	1346	1195	1597	1736	1659	1606	1931
FBgn0033266	2285	2270	2502	2562	2310	2435	2573	2585	2336	2477	2276	2137	2322	2275	2024
FBgn0033268	437	394	475	427	619	1110	856	368	1040	910	299	347	427	360	493
FBgn0033272	2793	2592	2845	2651	2738	2591	2666	2619	2511	2576	2922	2891	2836	2796	2833
FBgn0033273	546	460	466	523	500	618	667	693	579	572	553	549	515	577	519
FBgn0033302	89	135	101	102	143	72	85	68	77	68	80	63	73	80	74
FBgn0033304	93	125	141	124	127	15	12	14	9	13	90	83	79	92	91
FBgn0033308	66	89	47	62	71	66	29	27	67	51	26	51	29	32	51
FBgn0033309	1604	1634	1549	1549	1565	1944	1732	1736	1843	1740	1579	1531	1674	1575	1674
FBgn0033313	3807	3681	3737	3740	3925	3401	3525	3171	3445	3882	3043	3194	3247	3326	3142
FBgn0033339	7273	7010	6954	7040	7046	7469	7900	8379	7663	7944	7036	6954	6952	6420	6645
FBgn0033348	713	679	615	704	716	719	636	703	733	732	587	603	627	628	558
FBgn0033349	3308	3464	3093	3011	3115	3386	3520	3437	3626	3673	2858	2913	2937	2768	2850
FBgn0033350	987	1012	978	1001	954	1170	1048	1095	1201	1143	980	1033	1074	873	1078
FBgn0033351	1425	1439	1279	1233	1207	1648	1520	1449	1488	1448	1549	1339	1365	1290	1557
FBgn0033352	5257	5181	5265	5415	5420	5149	5423	5409	5367	5637	4581	4590	4513	4306	4321
FBgn0033354	1220	1254	1272	1330	1352	1394	1348	1467	1482	1582	1068	1126	1113	1145	1078
FBgn0033357	2549	2402	2384	2166	2407	3074	2872	2656	3128	2726	2461	2617	2577	2662	2706
FBgn0033372	248	248	232	288	292	329	323	339	353	358	183	251	254	240	214
FBgn0033373	917	893	886	890	861	1014	1068	1115	1003	1032	1365	1212	1312	1133	1236
FBgn0033374	83	66	87	87	77	269	229	226	259	247	54	70	93	95	84
FBgn0033376	1040	996	1034	1079	1128	983	978	948	1029	1052	906	945	904	964	924
FBgn0033377	4277	4272	3985	4073	4288	4628	4502	4211	4645	4494	3723	3652	3790	3551	3815
FBgn0033378	3056	3046	2834	2967	2924	2808	2869	2922	2816	2848	3072	3090	3170	3212	3040
FBgn0033379	2368	2439	2344	2299	2256	2769	2735	3388	2579	2557	3048	2719	2722	2766	2690
FBgn0033387	632	698	599	703	610	536	521	455	526	543	573	685	626	636	635
FBgn0033388	2147	2350	2023	2331	2289	1580	1400	1311	1666	1511	1650	1802	1777	1830	1869
FBgn0033401	1397	1386	1303	1338	1374	1566	1406	1234	1521	1527	1150	1168	1298	1162	1253
FBgn0033402	921	913	804	842	868	962	980	1000	964	1045	1052	1078	1034	1027	1049
FBgn0033423	92	84	86	62	78	141	101	87	130	96	80	89	83	57	95
FBgn0033428	2647	2696	2465	2496	2351	3189	2740	2762	2816	2712	2659	2520	2656	2437	2832
FBgn0033431	1336	1292	1003	1106	1246	1032	784	580	981	885	745	890	918	916	1109
FBgn0033434	2043	1988	2085	2204	2092	2155	2157	2530	2241	2292	1999	1947	1941	2047	2014
FBgn0033438	3281	3252	3476	3674	3206	3071	3287	3213	3396	3314	3916	3759	3531	3574	3462
FBgn0033449	270	287	312	284	318	258	196	227	269	246	225	226	261	281	270
FBgn0033450	323	356	357	325	319	285	302	293	296	338	358	371	372	375	374
FBgn0033458	536	615	756	642	614	377	413	460	313	381	701	578	594	557	532
FBgn0033460	2943	3143	2969	3134	3175	3157	3246	3506	3092	3375	3003	3061	2908	2814	2891
FBgn0033463	3148	3085	3259	3368	3294	2859	2951	3095	2959	3073	3006	2899	3036	2971	2859
FBgn0033469	49	70	70	68	41	88	79	129	72	73	79	45	51	65	56
FBgn0033474	5397	5303	5456	5503	5355	5360	5495	5824	5385	5263	5292	4970	5026	4986	4854
FBgn0033479	294	350	335	295	301	306	328	399	313	318	263	241	218	240	229
FBgn0033483	1752	1845	1803	1941	1603	1832	1777	2100	1873	1823	2303	2437	2243	2286	2127
FBgn0033485	2711	2517	2657	2374	2375	3103	2958	2942	2830	2675	3288	2959	3265	3158	3359
FBgn0033494	506	597	578	541	451	715	761	707	740	783	508	469	473	453	476
FBgn0033504	2356	2403	2764	2743	2265	2434	2971	2991	2452	2832	3303	3004	2703	3086	2670
FBgn0033507	1036	1008	963	867	962	1219	1102	1315	1091	1069	1115	1147	1104	1084	1067
FBgn0033518	77	44	69	71	70	89	78	105	75	82	67	45	62	51	72
FBgn0033519	80	74	76	73	80	96	98	100	93	86	60	52	66	57	58
FBgn0033526	1043	955	818	925	895	1006	965	1077	1122	1052	813	899	945	912	871
FBgn0033528	2503	2506	2395	2426	2289	2732	2877	2616	2683	2709	2478	2446	2406	2345	2457
FBgn0033529	3939	4012	3830	3805	4021	3810	3789	3859	4048	3690	3449	3598	3480	3388	3435
FBgn0033538	701	790	804	805	785	862	867	868	860	877	876	817	853	786	860
FBgn0033539	2690	2763	2562	2546	2712	2409	2337	2282	2550	2509	2181	2141	2167	2094	2098
FBgn0033540	1382	1346	1477	1508	1449	1527	1605	1764	1610	1607	1689	1630	1484	1574	1510
FBgn0033543	439	480	378	361	414	325	302	322	409	358	338	405	382	359	402
FBgn0033544	1609	1621	1831	1801	1832	1610	1539	1538	1644	1540	1498	1592	1471	1449	1433
FBgn0033548	2187	2031	2162	1918	1863	2222	2004	1619	1979	1782	2391	2356	2595	2167	2707
FBgn0033551	3030	3054	3349	3555	3513	2833	3024	3211	2908	3016	3434	3446	3345	3623	3175
FBgn0033555	3030	2789	2808	2810	2757	2732	2325	1927	2487	2219	2663	2875	2811	2559	3091
FBgn0033556	1121	1148	1076	1066	1114	960	934	786	1017	899	1023	1021	1082	1122	1147
FBgn0033557	1099	1097	1112	1100	1050	1210	1251	1885	1195	1274	1369	1290	1365	1374	1259
FBgn0033558	561	608	641	586	638	265	284	204	301	263	553	624	661	645	704
FBgn0033570	1989	1799	1860	1747	1622	1934	1814	1481	1884	1551	2125	2031	2130	1897	2222
FBgn0033571	3208	3138	2983	2814	2912	3134	2914	2546	2969	2690	3341	3185	3332	3146	3661
FBgn0033584	1418	1369	1420	1286	1604	1760	1593	1479	1846	1696	1377	1671	1703	1689	1654
FBgn0033607	1255	1252	1212	1224	1270	1444	1442	1587	1451	1475	1209	1122	1077	1107	1080
FBgn0033608	2264	2079	2115	2005	1789	2729	2563	2042	2425	2318	2542	2379	2499	2171	2597
FBgn0033609	1767	1645	1666	1764	1719	1739	1767	1915	1929	1878	1645	1706	1687	1722	1739
FBgn0033615	801	768	790	811	791	829	826	857	831	774	679	706	715	825	776
FBgn0033624	3005	2874	2765	2675	2409	2423	2680	1946	2418	2472	3055	2748	2974	2797	3234
FBgn0033627	423	344	320	354	407	340	237	193	335	338	205	318	317	333	309
FBgn0033636	5613	5948	5993	5765	6086	6122	6678	7020	6211	7228	5009	5128	4933	5230	4907
FBgn0033638	1546	1524	1806	1718	1642	1878	2238	2375	1901	2137	2519	2010	1852	2098	1845
FBgn0033644	193	230	177	191	200	174	169	128	181	168	154	155	147	182	183
FBgn0033653	544	564	622	564	546	676	669	813	652	631	619	597	600	521	665
FBgn0033656	1267	1281	1302	1348	1326	1528	1497	1394	1571	1424	1265	1226	1300	1244	1257
FBgn0033659	67	51	70	73	61	30	23	28	23	31	82	107	103	109	115
FBgn0033661	2215	2641	2621	2563	2549	3180	3806	4838	2679	4056	2593	2591	2597	3058	2882
FBgn0033663	36340	37280	35483	36499	34329	40653	40604	41086	39369	40074	34718	31636	32460	31021	32208
FBgn0033665	439	479	482	443	440	617	592	595	598	567	455	438	451	408	484
FBgn0033672	1986	2015	1912	1751	1835	2443	2115	1846	2414	2115	1822	1844	1910	1808	2204
FBgn0033673	556	542	553	570	525	684	671	699	661	608	575	520	570	531	586
FBgn0033677	556	585	582	586	641	681	580	569	698	610	454	456	461	448	471
FBgn0033688	8992	9250	9079	9005	8998	9805	9960	11864	9853	10687	8619	8730	8389	9162	8621
FBgn0033691	3576	3168	3192	2933	2877	4283	3771	3215	3861	3512	3571	3333	3686	3245	3902
FBgn0033692	852	791	772	714	747	957	893	861	906	891	775	806	784	782	797
FBgn0033698	2242	2221	2280	2316	2178	2372	2606	2807	2581	2623	2248	2199	2140	2201	2208
FBgn0033713	756	777	791	713	756	818	942	1035	901	907	699	770	816	845	742
FBgn0033715	876	771	744	758	824	910	754	655	903	844	574	679	729	700	792
FBgn0033717	6081	6432	6253	6405	5997	6504	6773	6861	6353	6337	7770	6916	6784	6437	6726
FBgn0033724	551	557	655	495	454	925	933	1053	713	722	1005	551	563	543	505
FBgn0033725	5	22	25	21	13	25	45	30	20	32	48	26	31	28	23
FBgn0033734	1605	1395	1562	1344	1409	1882	1757	1537	1766	1744	1465	1301	1420	1370	1451
FBgn0033737	1695	1777	1603	1638	1644	1884	1801	1907	1802	1848	1559	1610	1703	1654	1774
FBgn0033738	2466	2567	2447	2586	2584	2601	2825	3168	2831	3111	2480	2585	2453	2522	2311
FBgn0033739	788	773	780	814	851	977	1056	1095	1012	985	1085	909	893	951	910
FBgn0033740	1144	1138	1123	1098	1106	1353	1346	1504	1274	1275	1253	1159	1213	1116	1149
FBgn0033741	4087	4207	4207	4284	4141	5103	5593	7242	5495	5479	5242	4654	4660	4961	4548
FBgn0033750	539	547	529	588	524	667	618	614	615	572	573	570	529	543	567
FBgn0033752	513	485	472	512	505	589	569	534	592	583	479	469	493	463	467
FBgn0033753	113	110	146	131	100	226	264	274	125	214	165	143	134	169	142
FBgn0033754	478	419	465	470	456	656	598	806	664	593	566	491	491	532	508
FBgn0033756	1331	1389	1362	1532	1552	1222	1092	1184	1282	1165	1284	1581	1449	1778	1407
FBgn0033757	579	502	522	554	582	557	529	569	530	556	424	509	467	495	443
FBgn0033761	3185	3071	2781	2793	2686	3270	2958	2482	3052	2853	3250	3188	3231	3256	3711
FBgn0033763	60	57	64	52	60	33	29	28	26	23	64	57	63	58	65
FBgn0033766	2235	2178	2187	2224	2188	2119	2261	2598	2244	2320	1975	2135	2124	2107	1945
FBgn0033769	332	337	329	348	305	342	294	252	359	317	251	262	263	246	331
FBgn0033781	254	257	284	252	313	372	301	313	363	287	314	323	342	332	336
FBgn0033785	63	65	65	63	80	28	22	44	31	32	53	40	49	40	41
FBgn0033806	664	684	707	715	763	645	653	730	687	748	628	643	580	647	573
FBgn0033810	738	693	773	661	721	739	618	558	680	627	748	762	732	663	859
FBgn0033814	1354	1332	1338	1299	1300	1512	1488	1590	1495	1490	1433	1320	1433	1362	1385
FBgn0033816	1594	1611	1645	1707	1573	1766	1789	2023	1812	1817	1763	1671	1642	1641	1639
FBgn0033842	1046	1050	1028	1003	1035	1025	948	892	886	900	1011	975	1093	977	1100
FBgn0033845	2658	2363	1844	2091	2276	1930	1884	1893	2025	2028	1816	1970	1906	1987	1949
FBgn0033871	319	281	323	242	266	286	232	156	287	250	305	351	329	319	404
FBgn0033875	3856	3335	3785	3968	4305	2084	1931	1695	2185	2006	3681	3962	3917	4281	3913
FBgn0033876	477	469	441	503	533	718	705	637	870	887	368	386	478	417	418
FBgn0033879	4641	4505	4020	3984	3902	3912	4011	3613	3952	3683	5288	5428	5553	5161	6043
FBgn0033889	11137	11468	11344	12331	11479	9971	10518	10741	10335	10876	10863	10914	10652	10902	10285
FBgn0033891	893	856	864	889	794	836	802	731	767	750	933	852	915	871	888
FBgn0033901	4341	4132	4122	4109	4229	4239	4082	3707	4294	4059	3539	3583	3531	3353	3880
FBgn0033903	478	368	417	378	406	426	412	320	434	410	475	482	446	454	516
FBgn0033906	4152	3813	4091	3782	3627	4167	3634	2896	3670	3511	4435	4042	4247	3739	4527
FBgn0033907	926	794	807	725	708	1010	921	900	971	873	968	929	933	916	965
FBgn0033912	164221	146992	152619	121777	128363	155536	135157	73006	144010	128696	158094	175325	180402	167594	210127
FBgn0033913	3515	3702	4463	4045	3510	4364	5432	7282	4287	4780	7825	5596	5391	5378	4925
FBgn0033916	1327	1234	1223	1264	1358	1325	1445	1485	1342	1324	1300	1261	1213	1266	1164
FBgn0033919	583	571	440	582	601	394	423	378	451	458	576	562	500	522	505
FBgn0033921	189	200	173	198	189	370	410	408	339	420	118	110	121	117	123
FBgn0033924	1165	1092	1076	1138	1251	1230	1251	1287	1309	1282	1253	1224	1209	1228	1259
FBgn0033926	10510	10352	10134	10740	10628	11353	10488	9831	11475	10853	10071	9417	9460	8567	9692
FBgn0033928	1707	1767	1754	1683	1783	1899	1816	1568	1970	1778	2225	2081	2110	1999	2125
FBgn0033948	414	371	341	364	376	295	282	292	280	346	367	368	363	375	361
FBgn0033949	91	96	96	98	80	35	22	26	25	26	102	101	125	105	82
FBgn0033960	62	56	51	45	50	69	69	65	66	89	69	62	59	59	63
FBgn0033961	1231	1096	1140	912	964	1376	1325	1046	1281	1153	1495	1385	1370	1167	1561
FBgn0033980	1301	1504	1466	1488	1865	1694	1394	1283	1855	1591	1365	1232	1303	1361	1338
FBgn0033984	969	1012	1022	1042	1170	934	946	1141	1029	1095	845	920	844	905	773
FBgn0033987	80	94	97	90	80	53	49	57	41	52	105	89	86	78	81
FBgn0033988	1244	1344	1277	1432	1460	1204	1159	1090	1271	1316	1179	1323	1285	1404	1219
FBgn0033989	1065	985	1129	1025	1140	1243	1265	1364	1202	1227	1124	1049	1063	1044	1042
FBgn0034001	581	563	552	542	488	650	565	642	577	595	607	612	621	621	704
FBgn0034002	863	825	907	776	898	741	629	627	684	700	706	726	801	810	787
FBgn0034009	1204	1188	1183	1303	1237	1128	1322	1518	1347	1322	1418	1472	1397	1469	1361
FBgn0034010	132	102	126	118	105	114	125	159	115	107	200	132	171	173	153
FBgn0034013	3382	3572	3491	3639	3835	3263	3246	2964	3336	3381	2809	2994	2867	3105	2871
FBgn0034025	1027	1130	1120	1103	1193	1258	1230	1310	1282	1265	1116	1044	1123	1089	1126
FBgn0034032	540	535	537	584	520	492	612	633	588	637	525	531	522	497	482
FBgn0034035	1434	1279	1295	1270	1252	1287	1236	1069	1178	1204	1153	1164	1140	1087	1163
FBgn0034046	1471	1507	1605	1574	1518	1840	1819	2043	1871	1771	1776	1790	1684	1745	1579
FBgn0034049	5775	6110	5735	5547	6242	4863	5117	4893	5028	4974	5613	5618	5405	5479	5446
FBgn0034059	1029	1003	983	888	964	1073	918	771	1046	970	1011	1092	1115	1047	1164
FBgn0034061	733	731	733	700	656	1013	932	857	879	881	974	749	824	843	924
FBgn0034062	297	304	256	275	296	224	206	208	246	214	233	263	281	260	261
FBgn0034063	724	823	691	752	814	627	571	614	642	671	611	648	637	641	640
FBgn0034067	398	471	379	392	462	132	121	132	124	142	274	264	307	287	343
FBgn0034072	5523	5905	6452	6376	6214	5344	5719	6159	5893	6124	5336	5106	4954	5198	4458
FBgn0034073	1305	1150	1278	1289	1300	1231	1364	1700	1406	1392	1369	1260	1295	1329	1228
FBgn0034075	51	68	47	68	46	63	76	97	84	77	72	60	57	59	68
FBgn0034083	3347	3008	3091	3221	3513	2581	2735	2565	2659	2819	3608	4155	3871	4185	3779
FBgn0034087	4248	4374	4395	4636	4470	4999	5402	6928	5192	5538	5293	5089	4788	4985	4701
FBgn0034093	697	687	743	685	659	779	749	836	777	760	676	710	705	724	732
FBgn0034094	36	37	54	62	38	34	39	43	27	31	109	75	71	66	63
FBgn0034095	29	30	34	31	21	60	55	50	57	63	26	26	27	36	25
FBgn0034098	2724	2650	2520	2929	2757	2704	2789	3244	2914	2933	2374	2492	2288	2446	2374
FBgn0034109	595	606	595	643	614	559	532	548	528	525	637	593	590	601	659
FBgn0034117	1176	1158	1312	1248	1158	932	980	1005	785	896	1262	1168	1206	1109	1201
FBgn0034126	1385	1279	1547	1529	1305	1079	1149	818	1084	1047	1372	1285	1275	1069	1340
FBgn0034138	77010	69570	70020	58692	61786	70206	63448	37727	66386	61249	70343	73920	78285	68419	89560
FBgn0034141	1851	1848	1841	1702	1724	1666	1583	1363	1628	1530	1555	1670	1630	1552	1846
FBgn0034142	1956	1983	2016	2132	1892	1984	2048	2213	1986	1942	2303	2189	2285	2301	2190
FBgn0034158	3152	3016	3136	3177	3024	2429	2715	3244	2474	2665	3206	3204	2882	3030	2721
FBgn0034175	76	96	110	80	95	120	156	134	103	104	93	105	101	99	91
FBgn0034176	3330	3469	3353	3602	3506	2963	2951	3256	3143	3099	3116	3062	3175	3173	3140
FBgn0034179	3035	2971	2767	3118	2656	2622	2571	2808	2406	2422	3197	3073	3040	3186	3049
FBgn0034180	3095	3134	3369	3367	3302	2923	2840	3177	2923	3045	3229	3565	3364	3622	3173
FBgn0034184	2023	2187	2115	2076	2152	2319	2568	2572	2585	2480	1868	1845	1835	1896	1737
FBgn0034186	783	725	750	791	771	875	906	878	804	894	763	810	742	761	742
FBgn0034187	402	381	371	444	385	439	383	387	420	429	304	351	358	322	302
FBgn0034191	517	453	468	462	443	397	360	424	386	444	467	508	566	530	598
FBgn0034194	1262	1344	1588	1451	1152	1407	1507	1655	1400	1348	2324	1900	1819	1948	1753
FBgn0034198	210	241	381	249	210	477	601	870	399	443	629	345	331	398	326
FBgn0034199	493	458	566	459	415	567	571	458	503	519	712	528	550	524	562
FBgn0034200	231	240	342	301	216	280	362	361	291	276	441	310	345	318	281
FBgn0034210	811	749	777	758	850	857	786	874	905	859	639	584	675	669	694
FBgn0034214	571	583	534	497	508	638	676	673	598	602	704	545	633	585	603
FBgn0034215	1172	1158	1070	1042	1032	1294	1237	1149	1152	1180	1313	1336	1315	1270	1482
FBgn0034223	2019	2171	1981	2241	2025	2018	2029	2087	2061	1985	1581	1560	1541	1664	1551
FBgn0034230	3297	3322	3239	3476	3448	3023	3067	3332	3179	3225	3042	3176	3041	3143	2844
FBgn0034232	900	789	871	747	732	1139	906	767	931	820	1045	903	954	838	1113
FBgn0034245	2880	2501	2652	2176	2192	3027	2589	1363	2581	2385	2914	3021	3135	2617	3814
FBgn0034249	1822	1828	1588	1682	1687	1649	1570	1803	1628	1698	1358	1469	1566	1593	1456
FBgn0034253	52	32	37	44	38	48	62	48	49	66	26	24	31	46	42
FBgn0034265	962	994	945	1055	998	1068	1144	1099	1139	1104	1093	944	972	1003	950
FBgn0034269	1266	1305	1289	1278	1289	1436	1395	1479	1405	1453	1082	1143	1124	1006	1076
FBgn0034277	12793	13537	13816	13949	13351	15499	15355	16798	15597	15803	12337	12279	12258	11480	12054
FBgn0034300	1327	1296	1183	1284	1423	1227	1267	1367	1349	1411	1115	1222	1147	1202	1148
FBgn0034304	864	845	938	918	920	1016	1183	1260	1065	1112	754	800	820	832	756
FBgn0034307	579	573	584	603	624	663	722	753	719	713	649	647	612	599	617
FBgn0034308	1864	1836	1972	1963	1932	1915	2079	2212	1998	2147	1941	1944	1738	1932	1864
FBgn0034310	2493	2648	2574	2479	2435	2844	2864	3164	2878	2860	2633	2512	2564	2493	2568
FBgn0034315	3790	3845	3935	3528	3563	3937	3707	3043	3692	3641	3434	3014	3317	3117	3572
FBgn0034331	82	80	102	63	79	114	171	128	126	119	79	87	80	100	98
FBgn0034346	1208	1278	1373	1359	1325	1360	1473	1648	1425	1468	1156	1141	1077	1072	1119
FBgn0034351	809	888	761	802	836	1009	833	872	901	811	799	722	843	754	806
FBgn0034354	809	800	818	548	657	792	475	184	679	553	725	981	1037	884	1470
FBgn0034361	593	592	550	548	535	649	592	429	560	561	638	647	699	636	773
FBgn0034365	713	696	671	717	658	734	758	650	755	722	796	756	793	728	827
[truncated: 2,144 more rows]

## Sheet: averagemiPEP8_expression_FDR
gene	OEmiPEP8	control	logFC	pvalue (FDR)
FBgn0000032	1578	1407	0.166105	0.0126458
FBgn0000037	18	33	-0.929575	0.000747399
FBgn0000042	188474	234563	-0.31534	0.0134667
FBgn0000052	2871	2085	0.460618	8.6191e-13
FBgn0000053	2904	2379	0.287175	6.13211e-06
FBgn0000057	1508	1324	0.188442	0.00732783
FBgn0000064	18688	12868	0.530989	4.2217e-07
FBgn0000079	76	23	1.62127	8.3285e-05
FBgn0000083	11656	10059	0.212902	0.000981389
FBgn0000097	3783	3263	0.213338	0.00505932
FBgn0000115	1136	1260	-0.148905	0.023946
FBgn0000116	10922	22526	-1.04785	4.97038e-22
FBgn0000139	1994	2366	-0.245785	2.50859e-05
FBgn0000146	2735	2223	0.298719	1.02514e-07
FBgn0000150	31870	25539	0.322262	0.00204449
FBgn0000158	586	44	3.72941	1.5874e-137
FBgn0000173	5316	4497	0.242504	2.70987e-05
FBgn0000221	762	903	-0.245147	0.0174132
FBgn0000228	1250	1137	0.137656	0.0398912
FBgn0000244	617	471	0.39359	0.00042283
FBgn0000246	493	349	0.498382	1.21535e-08
FBgn0000256	2480	3161	-0.354381	1.51033e-08
FBgn0000259	8428	10176	-0.271835	3.41639e-05
FBgn0000261	6006	8340	-0.473521	3.29595e-16
FBgn0000276	233	334	-0.521545	0.000905058
FBgn0000289	4262	4768	-0.162853	0.00660222
FBgn0000318	2815	2367	0.242745	0.0258157
FBgn0000326	1287	1116	0.203617	0.000993896
FBgn0000339	1590	1848	-0.218255	0.00707668
FBgn0000352	2180	1979	0.139414	0.0260485
FBgn0000376	614	684	-0.154792	0.0492422
FBgn0000377	3126	4060	-0.377075	3.88009e-10
FBgn0000382	1678	1909	-0.186269	0.00329601
FBgn0000395	231	378	-0.708111	5.0704e-07
FBgn0000414	2205	1958	0.170456	0.014737
FBgn0000454	4472	4103	0.124931	0.049138
FBgn0000479	462	731	-0.658085	8.03338e-19
FBgn0000482	1126	1257	-0.158062	0.0129429
FBgn0000533	85	145	-0.765027	1.69527e-09
FBgn0000542	6489	9563	-0.562892	1.53844e-18
FBgn0000557	341	138	1.29394	1.176e-25
FBgn0000562	2131	1894	0.168969	0.00669736
FBgn0000565	1343	1016	0.405914	1.80307e-05
FBgn0000566	2041	1736	0.23255	0.000581982
FBgn0000567	786	1112	-0.501457	3.25292e-17
FBgn0000568	1807	2083	-0.205849	0.00274415
FBgn0000575	3285	3780	-0.200799	0.00253492
FBgn0000579	18335	15644	0.228395	0.00293183
FBgn0000581	4798	4166	0.202789	0.0022518
FBgn0000629	748	832	-0.152334	0.0440818
FBgn0000667	3309	3619	-0.128745	0.0285271
FBgn0000711	1481	1269	0.220842	0.0265847
FBgn0000721	1854	1559	0.249846	0.000584452
FBgn0000810	935	1093	-0.222498	0.00168225
FBgn0000826	458	554	-0.274406	0.0156305
FBgn0001078	737	892	-0.270706	0.00416555
FBgn0001091	12302	9947	0.302968	0.00131664
FBgn0001098	1681	1453	0.211579	0.0377967
FBgn0001104	9731	11217	-0.204725	0.000977575
FBgn0001108	1782	1553	0.197576	0.0118822
FBgn0001123	4319	5523	-0.354576	1.32046e-10
FBgn0001125	4783	4181	0.195035	0.00140176
FBgn0001128	1030	849	0.280893	0.000199184
FBgn0001137	365	688	-0.918304	3.47115e-26
FBgn0001149	10330	9225	0.164255	0.0335974
FBgn0001186	3443	3967	-0.206532	0.00404788
FBgn0001202	1993	2237	-0.165699	0.00471896
FBgn0001218	97869	77654	0.334914	0.00213903
FBgn0001220	23738	17997	0.396843	1.79778e-07
FBgn0001222	4029	3399	0.2452	2.29374e-05
FBgn0001224	11049	5487	1.01679	1.07532e-12
FBgn0001225	2857	1552	0.868909	4.30944e-07
FBgn0001226	4539	2391	0.929609	1.52147e-16
FBgn0001230	3023	2254	0.417375	3.65062e-05
FBgn0001233	101644	85111	0.255881	0.0218512
FBgn0001235	207	122	0.772615	0.000122271
FBgn0001296	152	94	0.700738	2.77963e-06
FBgn0001297	17077	14659	0.220556	0.00355367
FBgn0001313	147	242	-0.729542	5.49415e-05
FBgn0001341	1481	1168	0.336854	1.11976e-05
FBgn0001612	1191	1062	0.166381	0.0140304
FBgn0001986	1987	1790	0.150316	0.0204004
FBgn0001987	325	449	-0.474018	0.000156531
FBgn0001990	461	536	-0.219408	0.0126575
FBgn0001992	1	91	-6.69418	6.99596e-83
FBgn0001994	4702	5491	-0.223762	0.000218282
FBgn0002283	853	978	-0.197684	0.00772963
FBgn0002354	643	476	0.43065	5.96134e-06
FBgn0002521	2786	3127	-0.165319	0.0289134
FBgn0002524	7733	9038	-0.223729	0.000170647
FBgn0002543	2128	2491	-0.230077	0.0270569
FBgn0002552	1770	1560	0.181945	0.0015034
FBgn0002577	914	806	0.179717	0.017485
FBgn0002638	5677	6266	-0.141487	0.0223839
FBgn0002715	320	382	-0.260188	0.0160719
FBgn0002719	34621	27346	0.34092	0.000396174
FBgn0002733	797	926	-0.216536	0.000524489
FBgn0002774	2130	2416	-0.179779	0.00352953
FBgn0002778	1767	1381	0.354182	5.08411e-06
FBgn0002780	14077	11340	0.307546	0.000198717
FBgn0002781	9354	7352	0.347443	9.98814e-08
FBgn0002791	1758	2219	-0.333833	3.49986e-07
FBgn0002868	6531	9836	-0.636134	0.0137249
FBgn0002891	1363	1233	0.146219	0.0201612
FBgn0002905	1105	941	0.230632	0.00235056
FBgn0002906	1209	1037	0.222151	0.000960633
FBgn0002914	3691	4040	-0.130708	0.0315741
FBgn0002932	1338	1015	0.397809	4.08571e-07
FBgn0002945	316	153	1.04205	2.77598e-08
FBgn0002973	1084	910	0.248101	0.000634716
FBgn0002989	564	490	0.202771	0.00920894
FBgn0003008	937	1168	-0.319193	5.66575e-06
FBgn0003041	2485	2852	-0.199624	0.00354954
FBgn0003044	2715	2129	0.348421	9.00185e-07
FBgn0003048	4890	5904	-0.273681	0.000474477
FBgn0003074	5249	4009	0.388163	7.16454e-07
FBgn0003079	2189	3342	-0.610163	2.81977e-29
FBgn0003116	742	658	0.173241	0.0210509
FBgn0003118	11950	13971	-0.225572	0.000947218
FBgn0003124	6372	7609	-0.255538	1.2066e-05
FBgn0003139	1509	1354	0.158111	0.00964648
FBgn0003165	5441	6099	-0.165948	0.0150645
FBgn0003204	2216	1947	0.185983	0.0044656
FBgn0003206	2355	2586	-0.135277	0.0280734
FBgn0003256	3559	4226	-0.245264	0.000190341
FBgn0003257	2200	1674	0.394264	2.17949e-09
FBgn0003278	1725	1329	0.371642	1.0426e-05
FBgn0003321	2021	2452	-0.278079	2.65741e-06
FBgn0003353	274	352	-0.355974	0.00194502
FBgn0003358	138	100	0.454668	0.00833897
FBgn0003371	2874	3321	-0.207579	0.0118822
FBgn0003372	507	320	0.653519	1.22998e-07
FBgn0003390	43	67	-0.635824	0.00303012
FBgn0003401	1081	781	0.467927	1.28257e-14
FBgn0003423	5381	4330	0.311895	1.85073e-05
FBgn0003435	177	289	-0.70528	6.47231e-07
FBgn0003444	2291	2077	0.14025	0.041739
FBgn0003447	125	71	0.812031	0.000506414
FBgn0003463	196	135	0.535675	0.00499258
FBgn0003464	4587	5135	-0.162831	0.00622559
FBgn0003475	4273	5290	-0.309373	1.38111e-06
FBgn0003483	1257	1011	0.314037	2.08877e-07
FBgn0003495	6093	6806	-0.159797	0.0110736
FBgn0003507	6851	5698	0.266248	0.000514438
FBgn0003520	2661	2307	0.20517	0.000871961
FBgn0003575	1725	2142	-0.312331	5.07712e-07
FBgn0003607	9463	10845	-0.197343	0.00367719
FBgn0003638	2657	3157	-0.249039	6.28005e-06
FBgn0003654	2606	2339	0.155165	0.0143213
FBgn0003676	13010	11220	0.21402	0.00326622
FBgn0003741	429	558	-0.380685	5.28672e-06
FBgn0003748	829	1051	-0.344223	0.0005304
FBgn0003866	2385	3122	-0.389017	2.09636e-09
FBgn0003885	5479	4883	0.164472	0.0170231
FBgn0003886	356	547	-0.62026	9.30056e-12
FBgn0003890	194	387	-0.994471	6.76885e-15
FBgn0003969	3005	3309	-0.137885	0.0369246
FBgn0003996	10318	82	6.95829	0
FBgn0003997	333	686	-1.03564	1.20064e-29
FBgn0004049	2345	1815	0.369292	1.19151e-07
FBgn0004050	3684	3057	0.270052	1.51026e-06
FBgn0004055	2735	3106	-0.185112	0.0133447
FBgn0004057	1217	1072	0.181894	0.00437934
FBgn0004101	704	800	-0.183335	0.0162635
FBgn0004103	14099	12136	0.215378	0.00399616
FBgn0004108	174	114	0.608903	0.00428939
FBgn0004118	105	59	0.803107	0.000235185
FBgn0004197	156	213	-0.465902	0.00072057
FBgn0004198	2993	3975	-0.409486	7.41643e-08
FBgn0004237	10751	9624	0.157555	0.0393589
FBgn0004359	75	144	-0.940015	5.97202e-12
FBgn0004362	31338	36319	-0.212214	0.0374858
FBgn0004363	30776	27178	0.180136	0.0391283
FBgn0004369	312	385	-0.303435	0.00143236
FBgn0004387	1869	2296	-0.295749	5.06578e-06
FBgn0004391	1664	1442	0.20605	0.00121978
FBgn0004395	2406	2725	-0.176431	0.0389519
FBgn0004396	3297	2777	0.24768	0.000365454
FBgn0004397	5645	7138	-0.338456	5.90754e-09
FBgn0004435	512	616	-0.249589	0.0293808
FBgn0004449	11913	15517	-0.381925	2.22831e-07
FBgn0004463	1925	1573	0.291294	1.48497e-07
FBgn0004509	2124	2688	-0.338747	2.03601e-06
FBgn0004512	80	126	-0.637693	0.000196295
FBgn0004556	1163	945	0.298228	0.000141808
FBgn0004573	42	27	0.642703	0.0107315
FBgn0004607	395	65	2.61606	1.49823e-80
FBgn0004611	1525	1817	-0.261034	0.00150401
FBgn0004635	318	257	0.310508	0.00848166
FBgn0004647	3714	4628	-0.31798	1.11195e-08
FBgn0004652	3028	3560	-0.23326	0.000485417
FBgn0004811	1070	1214	-0.180973	0.00367434
FBgn0004856	1928	2250	-0.22266	0.000295666
FBgn0004860	814	953	-0.228671	0.000913288
FBgn0004861	178	425	-1.25541	6.55407e-37
FBgn0004865	521	364	0.518665	0.00540047
FBgn0004868	13000	11512	0.175089	0.00879441
FBgn0004875	4546	3872	0.229748	0.000882838
FBgn0004876	1367	1192	0.197371	0.00838124
FBgn0004913	3714	3359	0.14393	0.0303434
FBgn0004914	4909	6073	-0.308725	2.86796e-08
FBgn0004919	1010	1477	-0.545937	3.76854e-16
FBgn0004924	5224	4677	0.15931	0.016142
FBgn0005386	1687	1865	-0.145174	0.0292826
FBgn0005427	672	766	-0.188791	0.0496781
FBgn0005536	2159	2559	-0.245042	0.000947218
FBgn0005558	119	79	0.614428	5.46595e-05
FBgn0005564	33	49	-0.562364	0.01188
FBgn0005624	914	1035	-0.179689	0.0130244
FBgn0005632	9779	8677	0.171993	0.0147385
FBgn0005636	298	201	0.570196	4.93388e-08
FBgn0005640	2156	2448	-0.188635	0.00441077
FBgn0005649	7021	7908	-0.172217	0.0105651
FBgn0005660	525	364	0.529134	1.15373e-06
FBgn0005666	1429	593	1.26928	2.7047e-90
FBgn0005672	8012	10569	-0.399188	4.3857e-13
FBgn0005695	634	737	-0.217028	0.00197996
FBgn0005696	1102	1262	-0.196367	0.00413857
FBgn0008635	9063	8193	0.146099	0.0274352
FBgn0010039	5359	4539	0.239319	0.000238165
FBgn0010040	46	26	0.844537	0.00181569
FBgn0010041	1166	742	0.652699	2.48705e-15
FBgn0010043	469	227	1.04521	1.26317e-05
FBgn0010051	3280	2181	0.587868	2.74194e-20
FBgn0010053	1450	1164	0.317124	0.00046457
FBgn0010100	11361	9582	0.2428	0.00151195
FBgn0010194	981	879	0.157261	0.0230332
FBgn0010215	5759	6872	-0.253799	3.13985e-05
FBgn0010217	61103	49856	0.292468	0.00364494
FBgn0010220	1849	1588	0.218674	0.000335749
FBgn0010223	43	29	0.579168	0.0267242
FBgn0010225	13308	15245	-0.197531	0.0144239
FBgn0010228	3709	4585	-0.31409	0.017485
FBgn0010246	6142	5355	0.196993	0.0163913
FBgn0010263	154	102	0.606061	0.000318783
FBgn0010280	3087	3790	-0.29704	1.56851e-05
FBgn0010287	516	443	0.218593	0.0162877
FBgn0010288	2962	2460	0.268049	1.34581e-05
FBgn0010292	1487	1329	0.162053	0.0121541
FBgn0010309	488	556	-0.193814	0.0355602
FBgn0010313	60	36	0.704427	0.0013175
FBgn0010328	7776	9099	-0.228773	0.00162223
FBgn0010339	2163	1868	0.212524	0.00021098
FBgn0010342	3159	2777	0.185431	0.00337922
FBgn0010350	1284	1491	-0.213934	0.000692099
FBgn0010352	7463	6529	0.191384	0.00437934
FBgn0010395	334	467	-0.476339	0.00159936
FBgn0010407	106	66	0.706523	0.000187885
FBgn0010415	1079	1281	-0.241847	0.00141809
FBgn0010417	1185	1336	-0.173435	0.0129429
FBgn0010422	1245	1497	-0.266627	4.00853e-05
FBgn0010441	1620	1936	-0.257782	4.22578e-06
FBgn0010473	39	120	-1.66899	9.99225e-24
FBgn0010516	5671	4576	0.309729	2.19342e-07
FBgn0010548	2801	2317	0.274186	3.75432e-06
FBgn0010549	124	64	0.95207	4.34654e-08
FBgn0010583	2533	2212	0.194158	0.00742311
FBgn0010611	3318	2981	0.153547	0.0239451
FBgn0010620	77	51	0.59672	0.0150449
FBgn0010621	23737	18406	0.368122	3.45854e-07
FBgn0010651	1675	1349	0.308197	8.07704e-06
FBgn0010747	6181	7207	-0.221763	0.000239397
FBgn0010750	2220	2552	-0.201427	0.00243101
FBgn0010762	1299	1423	-0.131043	0.0483964
FBgn0010768	588	491	0.259766	0.0285271
FBgn0010770	1430	1070	0.418565	2.18907e-11
FBgn0010774	3902	4458	-0.192673	0.00462333
FBgn0010786	2762	2282	0.276653	8.8659e-06
FBgn0010803	3457	3148	0.134002	0.0449899
FBgn0010894	401	600	-0.577472	1.77776e-08
FBgn0010926	1600	1148	0.473893	5.77315e-11
FBgn0011016	6348	5550	0.192993	0.0031861
FBgn0011202	1977	2297	-0.217914	0.0015367
FBgn0011206	210	149	0.487639	0.00776648
FBgn0011211	25554	21117	0.273778	0.000908199
FBgn0011225	2366	2846	-0.265068	1.60661e-05
FBgn0011227	2381	2127	0.162651	0.0149808
FBgn0011232	1764	1512	0.222626	9.9866e-05
FBgn0011236	2215	2468	-0.156004	0.0134897
FBgn0011260	1062	2784	-1.38988	8.13513e-107
FBgn0011288	82	153	-0.881135	1.12534e-07
FBgn0011289	2533	3087	-0.285408	2.90387e-07
FBgn0011297	805	920	-0.194252	0.0155802
FBgn0011300	3989	4962	-0.31491	6.36801e-07
FBgn0011305	1494	1913	-0.358086	4.89452e-09
FBgn0011570	7967	6997	0.187693	0.00157475
FBgn0011576	155	114	0.454082	0.00185057
FBgn0011638	7708	6576	0.228308	0.000154845
FBgn0011642	2383	2807	-0.235619	0.000164251
FBgn0011656	1836	2077	-0.178004	0.00825384
FBgn0011661	40147	33680	0.253019	0.00603506
FBgn0011666	1671	2023	-0.274287	4.46637e-05
FBgn0011676	326	414	-0.367712	0.0359634
FBgn0011704	11530	9594	0.265578	8.07704e-06
FBgn0011722	16060	9532	0.743736	3.02177e-13
FBgn0011725	1695	2125	-0.326207	8.6396e-08
FBgn0011740	1502	1362	0.140582	0.0236343
FBgn0011745	4182	3634	0.202629	0.000332982
FBgn0011747	8556	7377	0.215242	0.00300575
FBgn0011770	474	583	-0.305049	0.00437934
FBgn0011774	1891	1588	0.252091	3.40103e-05
FBgn0011787	1749	1453	0.268182	8.34897e-05
FBgn0011826	1948	1662	0.228163	0.000608404
FBgn0011828	14045	17918	-0.355566	2.59307e-05
FBgn0011829	74	15	2.30917	5.22941e-10
FBgn0012034	4562	5231	-0.19783	0.00240933
FBgn0013275	880	548	0.64632	0.000515473
FBgn0013276	910	571	0.633945	0.000499985
FBgn0013277	569	183	1.63514	1.52924e-32
FBgn0013278	51391	233	7.79364	0
FBgn0013279	83	46	0.832858	0.00313723
FBgn0013303	800	938	-0.230385	0.00160174
FBgn0013323	12	68	-2.4505	7.63549e-25
FBgn0013347	1663	1954	-0.237023	0.00455079
FBgn0013432	2088	1787	0.222768	0.002081
FBgn0013548	1535	1271	0.271235	2.99758e-05
FBgn0013576	10175	11629	-0.196288	0.0474076
FBgn0013675	36235	44917	-0.309602	0.0242986
FBgn0013720	613	753	-0.300909	0.0013382
FBgn0013732	403	491	-0.28708	0.00275797
FBgn0013750	6468	7164	-0.145394	0.0378744
FBgn0013756	8491	7217	0.232999	0.000358594
FBgn0013759	2195	2476	-0.17413	0.00343982
FBgn0013762	715	824	-0.206388	0.00250651
FBgn0013764	2728	3188	-0.223051	0.000253147
FBgn0013771	333	402	-0.2752	0.0305757
FBgn0013772	546	294	0.893912	1.0187e-11
FBgn0013773	248	606	-1.2914	7.97623e-51
FBgn0013995	91	59	0.627313	0.00636702
FBgn0013997	2256	2771	-0.297021	5.16549e-07
FBgn0014006	1789	1614	0.149302	0.00836098
FBgn0014010	6440	5835	0.141692	0.0335889
FBgn0014011	2826	3601	-0.348134	1.05871e-09
FBgn0014028	5318	4537	0.230139	0.00010726
FBgn0014032	383	261	0.552486	1.16435e-06
FBgn0014033	3414	2777	0.302698	0.0283315
FBgn0014075	8151	7083	0.202648	0.000955719
FBgn0014092	730	830	-0.188864	0.0131755
FBgn0014127	1686	1997	-0.244952	4.34856e-05
FBgn0014133	8790	10194	-0.213304	0.000799589
FBgn0014135	641	517	0.302433	0.00847673
FBgn0014340	2219	1982	0.162798	0.00888261
FBgn0014391	3270	2833	0.204508	0.0302802
FBgn0014465	60	20	1.58328	9.70175e-07
FBgn0014877	1710	1451	0.235948	0.00103082
FBgn0014906	3764	3003	0.323055	2.6709e-05
FBgn0014931	423	363	0.222104	0.0260264
FBgn0015000	2864	2468	0.214386	0.000145381
FBgn0015019	14741	11954	0.302912	6.09821e-06
FBgn0015031	3672	2909	0.336876	5.161e-07
FBgn0015221	90	170	-0.915708	1.85406e-09
FBgn0015222	33627	41435	-0.303988	0.00382472
FBgn0015245	21723	16545	0.394039	1.03455e-07
FBgn0015247	3167	3510	-0.149575	0.0236343
FBgn0015268	23717	28684	-0.27388	0.000533081
FBgn0015271	581	516	0.172548	0.0431515
FBgn0015283	4224	3828	0.142044	0.0185893
FBgn0015288	11741	15674	-0.422258	0.0037015
FBgn0015338	1353	1601	-0.244355	0.000236946
FBgn0015351	507	397	0.355094	0.000311898
FBgn0015371	598	699	-0.223686	0.0112406
FBgn0015396	2378	2832	-0.253198	0.000332851
FBgn0015402	1198	1097	0.127668	0.0449248
FBgn0015477	7326	6483	0.175124	0.0156435
FBgn0015509	7810	6626	0.236567	3.18405e-05
FBgn0015513	2006	2700	-0.431082	4.71454e-12
FBgn0015527	5095	4479	0.185198	0.00947828
FBgn0015558	72	37	0.969271	3.06521e-07
FBgn0015568	294	388	-0.409401	0.000373968
FBgn0015575	6318	7241	-0.196633	0.000580805
FBgn0015600	85	51	0.718288	0.00262987
FBgn0015602	1703	1930	-0.179826	0.00130578
FBgn0015622	18631	14054	0.404918	3.71702e-07
FBgn0015623	3419	2967	0.204214	0.000256379
FBgn0015714	2143	3498	-0.710819	1.91944e-18
FBgn0015754	3305	3622	-0.131297	0.0423819
FBgn0015765	1366	1518	-0.152313	0.0211807
FBgn0015773	27	72	-1.38542	1.04626e-10
FBgn0015776	6893	5926	0.21725	0.0152074
FBgn0015778	14742	11528	0.353165	3.01492e-06
FBgn0015790	14723	12628	0.221436	0.000999777
FBgn0015791	1313	1506	-0.193689	0.0206942
FBgn0015793	475	561	-0.244076	0.00410589
FBgn0015794	2050	2412	-0.234833	0.000532289
FBgn0015795	9381	12792	-0.447806	5.31708e-11
FBgn0015801	1846	2154	-0.225065	0.00305618
FBgn0015808	1231	1385	-0.172808	0.0288746
FBgn0015838	5828	5185	0.168011	0.00736413
FBgn0015903	840	672	0.323621	0.000287016
FBgn0015929	1977	2326	-0.234554	2.4537e-05
FBgn0016034	1252	1042	0.266455	2.20585e-05
FBgn0016041	2702	2242	0.26899	1.11037e-05
FBgn0016075	5950	7142	-0.260821	0.00495427
FBgn0016078	1147	965	0.249355	0.0217789
FBgn0016119	9680	10820	-0.159913	0.0378167
FBgn0016120	9030	6416	0.493806	3.35594e-16
FBgn0016122	144	204	-0.506331	0.000215006
FBgn0016126	1872	2230	-0.249358	0.000287902
FBgn0016684	45	27	0.74069	0.00377048
FBgn0016691	7156	6134	0.224284	0.0126735
FBgn0016693	10157	9141	0.152056	0.0229354
FBgn0016701	2559	2810	-0.135304	0.0308339
FBgn0016754	892	1234	-0.469748	2.68282e-14
FBgn0016762	626	514	0.285553	0.000377775
FBgn0016794	4468	6193	-0.47106	5.13e-16
FBgn0016920	546	416	0.382791	0.00691101
FBgn0017430	281	333	-0.24243	0.0187566
FBgn0017456	62	83	-0.414543	0.047945
FBgn0017558	1183	1009	0.231631	0.00102995
FBgn0017566	5538	4616	0.262498	0.000118077
FBgn0017567	2738	2432	0.171729	0.00470165
FBgn0017577	2164	2430	-0.169231	0.0103618
FBgn0017578	1334	1471	-0.140324	0.0210046
FBgn0019624	10209	8547	0.258992	0.00139332
FBgn0019650	72	22	1.72504	8.07274e-17
FBgn0019660	5358	6597	-0.313688	0.0224039
FBgn0019686	1542	1741	-0.175496	0.00253198
FBgn0019830	1681	1431	0.23109	0.00222849
FBgn0019932	1686	1849	-0.132471	0.043873
FBgn0019938	3013	2360	0.345568	0.000188533
FBgn0019952	3708	4616	-0.316847	9.71039e-08
FBgn0019960	4090	3353	0.285934	1.78441e-05
FBgn0019982	1324	871	0.60771	8.47254e-18
FBgn0020224	957	1187	-0.308552	5.26766e-05
FBgn0020235	28594	23313	0.296054	0.000418215
FBgn0020249	1889	2275	-0.270874	3.77184e-05
FBgn0020251	478	561	-0.234509	0.00684251
FBgn0020269	7	37	-2.35451	2.35006e-11
FBgn0020277	81	46	0.800011	2.13457e-05
FBgn0020294	238	103	1.20958	1.99864e-14
FBgn0020306	7476	6380	0.225311	0.0079591
FBgn0020309	11426	12928	-0.178307	0.0163616
FBgn0020369	9282	8200	0.178755	0.00332182
FBgn0020376	76	51	0.58103	0.00520331
FBgn0020381	587	750	-0.355404	8.97437e-06
FBgn0020386	5773	4667	0.306841	0.00108591
FBgn0020414	4220	5845	-0.469364	1.24681e-14
FBgn0020415	382	466	-0.285751	0.0146272
FBgn0020416	149	192	-0.360991	0.0231527
FBgn0020503	1998	2234	-0.160494	0.0160534
FBgn0020513	4043	3657	0.145329	0.0289134
FBgn0020621	3590	3208	0.162946	0.0308175
FBgn0020622	2985	2427	0.300882	0.000326927
FBgn0020633	2235	2664	-0.252199	1.58225e-05
FBgn0020653	8346	7530	0.148726	0.0194655
FBgn0020767	2396	2720	-0.182496	0.00578154
FBgn0020909	879	758	0.211876	0.00674243
FBgn0021764	1638	2464	-0.588382	4.97038e-22
FBgn0021768	4022	3336	0.268549	1.22769e-05
FBgn0021795	9155	7355	0.314811	0.000182597
FBgn0021796	3258	2909	0.162917	0.0214052
FBgn0021800	383	218	0.817008	4.91684e-14
FBgn0021875	781	903	-0.209654	0.00196146
FBgn0021895	4865	5685	-0.22528	0.000108988
FBgn0021906	7029	6373	0.142864	0.0403621
FBgn0021944	4460	3828	0.217982	0.00131875
FBgn0022029	3565	3038	0.230376	3.85625e-05
FBgn0022069	3502	2864	0.286873	0.000152845
FBgn0022097	2684	3093	-0.204129	0.00146813
FBgn0022160	1118	814	0.459398	1.16046e-11
FBgn0022288	2847	2595	0.133672	0.0340026
FBgn0022338	4841	4439	0.125348	0.0344069
FBgn0022344	1397	1274	0.133957	0.0404594
FBgn0022699	995	1141	-0.197761	0.00316831
FBgn0022702	33	112	-1.77391	2.2526e-25
FBgn0022774	5694	3544	0.682063	3.44308e-13
FBgn0022935	1130	1362	-0.269697	4.50623e-06
FBgn0022936	1022	1127	-0.141634	0.0391283
FBgn0022959	5447	6669	-0.292443	2.22983e-07
FBgn0023000	2091	2423	-0.216447	0.00319031
FBgn0023023	879	1088	-0.312299	0.000154129
FBgn0023081	2810	3128	-0.154677	0.00780938
FBgn0023094	949	1189	-0.327299	0.000172522
FBgn0023095	276	322	-0.224866	0.0453629
FBgn0023097	2209	2004	0.140162	0.0453271
FBgn0023129	1222	874	0.484952	0.00016025
FBgn0023167	1722	1494	0.203585	0.00710621
FBgn0023170	60333	86921	-0.548293	0.00592378
FBgn0023174	2541	2147	0.243777	1.55567e-05
FBgn0023212	3131	2822	0.150012	0.0144259
FBgn0023214	1389	1226	0.174687	0.0142143
FBgn0023215	1232	1433	-0.218549	0.000408912
FBgn0023216	2120	1927	0.136636	0.0297921
FBgn0023388	1659	1856	-0.161148	0.00859698
FBgn0023416	839	441	0.926597	3.30752e-37
FBgn0023479	1452	2048	-0.512856	3.01962e-05
FBgn0023522	2031	2279	-0.166888	0.00915859
FBgn0023525	135	205	-0.606493	1.91822e-05
FBgn0023526	3572	4469	-0.319155	8.59355e-06
FBgn0023528	4060	5243	-0.368328	9.45374e-10
FBgn0023531	552	634	-0.202683	0.0103486
FBgn0023535	656	534	0.295199	0.00200648
FBgn0023542	3197	2858	0.161153	0.0240847
FBgn0023545	1694	1975	-0.228132	0.0070879
FBgn0023549	626	1565	-1.32834	1.32466e-75
FBgn0024187	1270	1555	-0.292553	1.5177e-07
FBgn0024188	2496	2171	0.200981	0.000879384
FBgn0024232	409	180	1.18766	2.09917e-30
FBgn0024245	684	853	-0.316647	0.00013946
FBgn0024250	719	634	0.184658	0.0244039
FBgn0024320	3430	3946	-0.201816	0.0015313
FBgn0024352	20361	15969	0.349958	2.30214e-07
FBgn0024371	1034	1274	-0.301189	5.17233e-07
FBgn0024491	1734	1579	0.136181	0.0488
FBgn0024555	5068	4426	0.194065	0.00466652
FBgn0024558	2196	1917	0.196016	0.00119576
FBgn0024732	477	699	-0.550174	1.68879e-10
FBgn0024740	100	56	0.846251	2.5406e-06
FBgn0024754	3150	3636	-0.209798	0.00215629
FBgn0024807	2379	2753	-0.212011	0.00115508
FBgn0024811	2207	1978	0.158277	0.013619
FBgn0024887	800	960	-0.265468	6.63523e-05
FBgn0024973	1395	1233	0.177605	0.0100959
FBgn0024994	1869	1638	0.190328	0.000773586
FBgn0024997	312	378	-0.283118	0.0196283
FBgn0024998	747	828	-0.149025	0.0338798
FBgn0025111	2240	1249	0.844735	1.19631e-43
FBgn0025382	552	654	-0.248304	0.0473801
FBgn0025383	136	197	-0.55634	0.0013143
FBgn0025456	171	121	0.484536	0.0290926
FBgn0025463	3082	3648	-0.2438	5.71095e-05
FBgn0025558	570	748	-0.392049	1.90386e-06
FBgn0025574	1677	2368	-0.495961	6.88634e-19
FBgn0025592	2214	2433	-0.137327	0.0416977
FBgn0025628	8969	10981	-0.292821	4.22588e-06
FBgn0025634	696	803	-0.20963	0.0047787
FBgn0025638	3591	3300	0.121892	0.0426592
FBgn0025641	31	93	-1.5721	5.65636e-20
FBgn0025681	2211	1964	0.170281	0.00481091
FBgn0025684	959	811	0.241238	0.000156995
FBgn0025693	1740	2236	-0.360693	2.12715e-09
FBgn0025700	6772	5959	0.184306	0.00218371
FBgn0025739	884	1208	-0.4533	5.08185e-07
FBgn0025790	2016	2272	-0.172809	0.00292529
FBgn0025836	122	54	1.16578	1.39333e-13
FBgn0025865	11392	9450	0.269946	9.58801e-06
FBgn0026056	970	759	0.354108	2.50149e-05
FBgn0026088	2024	2445	-0.282166	0.0176849
FBgn0026090	1107	1285	-0.219094	0.00533737
FBgn0026143	1244	1397	-0.16768	0.0071293
FBgn0026144	263	121	1.25437	0.0351065
FBgn0026150	1422	1275	0.15753	0.0110257
FBgn0026160	1554	2071	-0.412629	1.56861e-09
FBgn0026189	27863	23732	0.231606	0.00972899
FBgn0026192	3220	2868	0.165697	0.0222105
FBgn0026207	2385	2042	0.224085	0.000236533
FBgn0026257	482	574	-0.24923	0.00228425
FBgn0026261	1209	1054	0.198428	0.00207802
FBgn0026263	277	349	-0.336112	0.00217719
FBgn0026313	1913	2101	-0.134159	0.0400601
FBgn0026317	2024	2231	-0.142014	0.0231527
FBgn0026361	1082	967	0.163594	0.0176351
FBgn0026371	1766	2001	-0.178859	0.0081989
FBgn0026374	756	361	1.06383	1.59305e-15
FBgn0026376	954	1185	-0.310294	0.00449827
FBgn0026404	1303	1623	-0.316508	7.62768e-08
FBgn0026418	12863	9588	0.421219	3.5766e-08
FBgn0026479	2816	2508	0.166803	0.0121089
FBgn0026562	37742	48349	-0.355281	0.000240835
FBgn0026602	851	647	0.396533	2.58522e-08
FBgn0026634	851	765	0.155926	0.0321973
FBgn0026702	1243	1088	0.191091	0.00233823
FBgn0026722	1655	1333	0.311561	1.32623e-06
FBgn0026761	4831	3660	0.399637	3.56965e-12
FBgn0026777	4832	4053	0.254332	6.09193e-05
FBgn0026787	938	814	0.206805	0.00241883
FBgn0026869	5257	4524	0.215426	0.00434867
FBgn0027054	2126	1762	0.270183	3.97988e-06
FBgn0027079	3325	2961	0.166686	0.00911888
FBgn0027083	652	552	0.24253	0.00584917
FBgn0027085	2045	1868	0.131024	0.0467999
FBgn0027093	2337	2106	0.149938	0.0222916
FBgn0027095	8398	7348	0.191402	0.00527192
FBgn0027101	2348	2687	-0.190801	0.0119588
FBgn0027108	71	121	-0.786077	1.38972e-08
FBgn0027280	6412	7051	-0.13667	0.0244039
FBgn0027329	11761	9891	0.249524	0.00013416
FBgn0027330	1729	1355	0.34782	1.53817e-05
FBgn0027339	3267	3875	-0.246706	3.64574e-05
FBgn0027356	2462	1689	0.545597	2.32016e-06
FBgn0027492	8060	8990	-0.15763	0.0190499
FBgn0027495	2160	1909	0.178047	0.00577198
FBgn0027500	1395	1628	-0.220713	0.00888261
FBgn0027504	3492	3165	0.143069	0.0209203
FBgn0027506	1445	1636	-0.178246	0.00326706
FBgn0027509	4759	4343	0.132465	0.0402489
FBgn0027525	5061	6410	-0.343659	7.51068e-07
FBgn0027526	1238	1088	0.186202	0.00150496
FBgn0027529	3065	2732	0.165961	0.00407448
FBgn0027547	2253	3262	-0.552405	2.96588e-05
FBgn0027565	1303	1463	-0.168207	0.0101995
FBgn0027578	25	37	-0.526168	0.0437255
FBgn0027579	1515	1694	-0.161015	0.0147089
FBgn0027580	3990	2934	0.439017	3.01084e-06
FBgn0027582	5143	4465	0.202711	0.00276492
FBgn0027588	23762	19727	0.266702	0.00148344
FBgn0027596	273	203	0.429544	0.001333
FBgn0027597	1013	1171	-0.210673	0.00310034
FBgn0027598	6227	7194	-0.207746	0.000652309
FBgn0027607	5235	4272	0.293193	9.96563e-07
FBgn0027610	2729	2084	0.390348	9.02217e-13
FBgn0027611	507	1246	-1.33617	9.25906e-15
FBgn0027615	965	873	0.146316	0.0270802
FBgn0027616	5691	6323	-0.151887	0.0138388
FBgn0027617	1044	1265	-0.277474	2.40504e-05
FBgn0027619	5100	4604	0.147727	0.00834316
FBgn0027620	3172	2678	0.24084	0.00157151
FBgn0027654	530	365	0.533956	0.00465529
FBgn0027657	525	908	-0.790169	7.85318e-38
FBgn0027660	60	83	-0.473907	0.0268491
FBgn0027780	935	1093	-0.224373	0.0010178
FBgn0027785	3751	3296	0.187308	0.0190424
FBgn0027786	5439	4970	0.130372	0.0233995
FBgn0027795	103	56	0.894741	3.94304e-08
FBgn0027835	25888	22147	0.223372	0.00984823
FBgn0027930	2359	2729	-0.211466	0.000694988
FBgn0027949	1509	1813	-0.264985	3.94579e-05
FBgn0028325	5105	4309	0.244839	9.29114e-06
FBgn0028327	8893	7641	0.218213	0.00029446
FBgn0028369	142	55	1.38141	1.32012e-15
FBgn0028372	619	722	-0.224625	0.00604575
FBgn0028375	1225	1394	-0.183807	0.00358796
FBgn0028398	755	674	0.163841	0.0242995
FBgn0028406	925	785	0.239282	0.00102913
FBgn0028426	1799	1433	0.327876	1.55733e-08
FBgn0028427	3197	3605	-0.174205	0.00509583
FBgn0028430	267	135	1.00201	0.000936566
FBgn0028467	1958	1741	0.169218	0.0124642
FBgn0028468	2315	2046	0.177947	0.00425127
FBgn0028471	1519	1765	-0.216211	0.000125772
FBgn0028476	1949	1706	0.191208	0.0092917
FBgn0028479	7227	6196	0.220763	0.000972439
FBgn0028491	3611	5559	-0.623756	5.41328e-24
FBgn0028499	303	246	0.295827	0.0153551
FBgn0028506	806	986	-0.285166	0.00103122
FBgn0028509	559	718	-0.359502	1.51769e-05
FBgn0028523	980	1391	-0.503377	4.91854e-12
FBgn0028539	3013	3372	-0.161837	0.0105724
FBgn0028552	2059	2357	-0.195537	0.000517976
FBgn0028562	22	34	-0.653909	0.0124064
FBgn0028572	30	66	-1.13465	1.68627e-09
FBgn0028577	4075	4485	-0.139158	0.0194415
FBgn0028579	1316	1167	0.172716	0.00437934
FBgn0028646	1053	765	0.460088	5.13737e-13
FBgn0028647	609	763	-0.327309	3.00714e-06
FBgn0028663	4059	4776	-0.237419	0.000727376
FBgn0028670	9953	8460	0.234491	0.00109729
FBgn0028684	3509	3819	-0.122869	0.0444344
FBgn0028685	4485	4056	0.14421	0.0265489
FBgn0028688	4253	3824	0.153324	0.0139945
FBgn0028690	5232	4400	0.250285	1.40965e-05
FBgn0028692	8360	7229	0.2083	0.000963043
FBgn0028695	8863	7614	0.218572	0.0010966
FBgn0028703	947	858	0.145702	0.0448413
FBgn0028704	112	68	0.719384	0.000439191
FBgn0028744	3370	2596	0.372369	2.04735e-07
FBgn0028833	3649	4197	-0.206074	0.0102944
FBgn0028886	48	83	-0.77452	1.7843e-05
FBgn0028894	1749	2015	-0.202305	0.00207109
FBgn0028919	467	595	-0.357267	0.00187114
FBgn0028926	721	914	-0.342331	4.8216e-07
FBgn0028936	29	16	0.943258	0.0268869
FBgn0028952	200	258	-0.368561	0.00233846
FBgn0028956	961	1110	-0.205137	0.0022394
FBgn0028970	885	668	0.404427	4.20853e-07
FBgn0028979	8	117	-3.9102	1.17523e-74
FBgn0028990	3362	2982	0.174431	0.00521331
FBgn0028992	4386	3866	0.18303	0.00322119
FBgn0029002	2502	3692	-0.563926	1.46346e-19
FBgn0029079	1492	1306	0.193432	0.00504902
FBgn0029088	2192	1981	0.145318	0.0203747
FBgn0029092	7323	8756	-0.257749	1.57181e-05
FBgn0029113	5817	6485	-0.156511	0.00646187
FBgn0029114	422	492	-0.222312	0.0173085
FBgn0029118	3251	3664	-0.175338	0.0209779
FBgn0029152	2827	3162	-0.15837	0.0233806
FBgn0029155	2773	2251	0.301549	0.000224001
FBgn0029174	7479	6477	0.207863	0.000394578
FBgn0029504	2807	3772	-0.415895	3.08298e-05
FBgn0029506	12801	15562	-0.280766	0.000562972
FBgn0029507	1132	1751	-0.631475	2.07384e-15
FBgn0029522	368	426	-0.212259	0.036055
FBgn0029523	131	207	-0.673672	2.35853e-05
FBgn0029525	1337	1118	0.253897	0.0010966
FBgn0029526	308	431	-0.485256	1.88994e-06
FBgn0029573	56	29	0.916563	0.0001895
FBgn0029588	91	156	-0.783301	0.000174328
FBgn0029629	7113	8133	-0.201069	0.0422074
FBgn0029662	316	371	-0.231742	0.0476423
FBgn0029672	1553	1737	-0.162197	0.00780938
FBgn0029676	3493	3102	0.171146	0.0339046
FBgn0029685	2659	2441	0.123634	0.0489619
FBgn0029687	12188	10923	0.158739	0.0242835
FBgn0029688	8000	7000	0.190391	0.00640094
FBgn0029737	1233	1546	-0.328675	6.17964e-07
FBgn0029754	377	502	-0.42109	0.000112983
FBgn0029766	6871	4636	0.571508	2.65109e-10
FBgn0029791	23	149	-2.67226	6.17926e-57
FBgn0029801	5009	3691	0.438099	1.73648e-07
FBgn0029824	1259	1952	-0.632253	1.03958e-21
FBgn0029831	121	389	-1.67697	1.81233e-62
FBgn0029856	74	104	-0.480689	0.0122203
FBgn0029860	776	903	-0.219793	0.021842
FBgn0029882	3405	2885	0.238799	6.43644e-05
FBgn0029895	1543	1947	-0.334807	1.01334e-08
FBgn0029906	505	596	-0.233135	0.0187881
FBgn0029911	731	847	-0.209423	0.00367856
FBgn0029928	71	98	-0.48615	0.00479119
FBgn0029937	1522	1818	-0.25725	9.26122e-06
FBgn0029944	730	823	-0.176658	0.0274352
FBgn0029955	1182	1436	-0.28202	1.86451e-05
FBgn0029959	1038	1203	-0.214756	0.00130692
FBgn0029974	44	28	0.672471	0.00300575
FBgn0029975	3260	3913	-0.264617	1.29936e-05
FBgn0029976	1084	1239	-0.194233	0.000875054
FBgn0029992	1255	1115	0.170617	0.00856131
FBgn0029996	2496	2856	-0.193011	0.00110926
FBgn0029997	417	481	-0.202866	0.031711
FBgn0030000	670	532	0.324995	0.00189264
FBgn0030006	255	334	-0.388104	0.00349713
FBgn0030040	982	844	0.217498	0.00548395
FBgn0030049	1830	1605	0.188893	0.00826147
FBgn0030056	3518	2925	0.265725	0.000495739
FBgn0030060	1846	1629	0.181068	0.00620662
FBgn0030061	2066	1796	0.197563	0.00856571
FBgn0030065	601	462	0.378932	1.16451e-05
FBgn0030067	1599	1361	0.230817	0.000283721
FBgn0030077	272	116	1.20193	1.21064e-07
FBgn0030081	506	439	0.207125	0.0178475
FBgn0030085	619	247	1.32439	1.94527e-58
FBgn0030086	11638	9276	0.326642	4.06016e-07
FBgn0030088	238	518	-1.12821	2.13246e-26
FBgn0030090	646	433	0.567307	1.25512e-05
FBgn0030093	2987	3304	-0.146267	0.0337999
FBgn0030109	3942	3548	0.152543	0.0349512
FBgn0030114	896	1018	-0.185389	0.0105668
FBgn0030174	52	34	0.602973	0.0177913
FBgn0030177	1424	1202	0.243181	0.00376203
FBgn0030230	405	234	0.799327	0.000308873
FBgn0030234	864	1032	-0.26043	0.000564706
FBgn0030237	530	691	-0.384131	2.16187e-06
FBgn0030240	723	811	-0.164673	0.0280734
FBgn0030241	3266	2480	0.396839	9.45374e-10
FBgn0030245	2800	2368	0.241489	9.20587e-05
FBgn0030246	1942	1719	0.176808	0.001421
FBgn0030263	5070	4010	0.338506	0.000128402
FBgn0030294	928	825	0.16713	0.024695
FBgn0030300	169	120	0.520107	0.0316008
FBgn0030310	821	1008	-0.295632	9.15437e-05
FBgn0030314	1076	1241	-0.206801	0.000811491
FBgn0030316	866	998	-0.204985	0.0302419
FBgn0030321	10526	8482	0.309296	2.24852e-05
FBgn0030327	3004	2675	0.167412	0.00743455
FBgn0030329	8097	10127	-0.322765	4.08571e-07
FBgn0030330	1604	1916	-0.256258	1.68261e-05
FBgn0030334	39537	48648	-0.299895	0.000900969
FBgn0030336	3678	4951	-0.430007	3.67392e-14
FBgn0030343	1485	1336	0.154348	0.0140367
FBgn0030354	3093	2775	0.156073	0.0136709
FBgn0030362	3621	4089	-0.17091	0.0279295
FBgn0030364	2544	2868	-0.175019	0.00834889
FBgn0030391	936	703	0.415173	3.38157e-10
FBgn0030400	1580	1866	-0.240949	2.21159e-05
FBgn0030409	39	60	-0.622436	0.0347827
FBgn0030412	1879	2141	-0.187237	0.00143236
FBgn0030420	571	439	0.375761	7.45397e-05
FBgn0030435	1083	955	0.184551	0.0225398
FBgn0030478	2381	2628	-0.142504	0.0165923
FBgn0030479	1110	1251	-0.1753	0.017178
FBgn0030481	961	797	0.269872	0.000109395
FBgn0030484	1786	2335	-0.390972	7.78875e-09
FBgn0030485	119	147	-0.304508	0.028011
FBgn0030501	5899	5206	0.180984	0.00192475
FBgn0030504	6404	5047	0.338297	2.20538e-05
FBgn0030506	1078	1208	-0.167103	0.0213658
FBgn0030510	415	525	-0.35985	0.0103967
FBgn0030519	1238	1069	0.213218	0.00156128
FBgn0030522	190	268	-0.502618	3.63589e-05
FBgn0030529	14603	12774	0.193298	0.003817
FBgn0030576	28	41	-0.495499	0.0349912
FBgn0030590	96	69	0.480821	0.0232007
FBgn0030600	139	111	0.31835	0.0377517
FBgn0030607	190	273	-0.525663	6.85106e-05
FBgn0030610	1234	1079	0.19205	0.0321973
FBgn0030612	2781	2270	0.284034	0.00141425
FBgn0030613	445	89	2.31749	4.05561e-80
FBgn0030614	117	26	2.1851	5.18673e-29
FBgn0030629	255	334	-0.389071	0.00380565
FBgn0030638	1240	1106	0.166929	0.0168064
FBgn0030645	189	242	-0.353028	0.0496988
FBgn0030654	186	231	-0.311326	0.018296
FBgn0030658	1565	1360	0.202577	0.000682438
FBgn0030662	1303	1546	-0.245991	3.18368e-05
FBgn0030671	630	737	-0.230631	0.00901762
FBgn0030672	7307	6377	0.194008	0.0155337
FBgn0030674	6082	5174	0.227606	0.00693522
FBgn0030678	639	513	0.311077	0.000890167
FBgn0030685	2477	2719	-0.13527	0.0476086
FBgn0030692	2499	2176	0.197492	0.00124809
FBgn0030693	1581	1939	-0.295067	9.6973e-06
FBgn0030695	124	53	1.23155	2.70649e-13
FBgn0030720	2475	1934	0.349176	1.19389e-05
FBgn0030740	3688	4076	-0.143897	0.0177082
FBgn0030747	65	38	0.77487	0.00285778
FBgn0030748	839	1009	-0.267684	3.38599e-05
FBgn0030761	788	676	0.220415	0.00169155
FBgn0030791	1419	1576	-0.150181	0.0441996
FBgn0030793	786	896	-0.190032	0.0234078
FBgn0030796	1661	1462	0.182125	0.0489619
FBgn0030808	2478	2893	-0.224055	0.00126651
FBgn0030853	2636	2278	0.210628	0.00141809
FBgn0030854	2244	2609	-0.215991	9.0803e-05
FBgn0030855	1433	1276	0.167831	0.0136709
FBgn0030858	1759	1601	0.135535	0.0244301
FBgn0030863	2299	2549	-0.148095	0.0207413
FBgn0030872	582	696	-0.263078	0.00156948
FBgn0030891	1016	1119	-0.140313	0.04913
FBgn0030892	707	796	-0.173791	0.0178527
FBgn0030894	1919	1737	0.14426	0.0274352
FBgn0030941	1454	1723	-0.243353	0.000304004
FBgn0030945	859	1012	-0.241837	0.0156625
FBgn0030946	4868	3572	0.446625	1.23429e-15
FBgn0030955	13792	15768	-0.192491	0.0108929
FBgn0030961	36	23	0.638694	0.0176912
FBgn0030968	653	291	1.16367	2.62908e-44
FBgn0030974	1616	1860	-0.20203	0.00107516
FBgn0030993	4450	5245	-0.237224	0.000359573
FBgn0030994	145	115	0.330913	0.022121
FBgn0031008	1035	910	0.185496	0.00566689
FBgn0031010	59	23	1.37125	9.05071e-07
FBgn0031016	116	158	-0.437399	0.00204306
FBgn0031042	51	34	0.603773	0.00646469
FBgn0031049	2259	1973	0.193456	0.00278313
FBgn0031053	173	108	0.670969	6.07034e-05
FBgn0031057	6016	5300	0.181944	0.0041316
FBgn0031062	1155	1001	0.207476	0.00220801
FBgn0031066	4845	4045	0.263396	5.80768e-05
FBgn0031068	557	462	0.264852	0.0288746
FBgn0031090	6089	6845	-0.168764	0.0041969
FBgn0031093	1540	1238	0.316071	1.85827e-06
FBgn0031107	1696	1469	0.207775	0.00228622
FBgn0031115	783	887	-0.179142	0.00781709
FBgn0031116	28	106	-1.92284	7.16612e-22
FBgn0031142	71	51	0.488045	0.0145031
FBgn0031145	4486	3840	0.224349	9.80788e-05
FBgn0031157	264	151	0.812104	7.08285e-09
FBgn0031174	6073	4998	0.28139	2.20585e-05
FBgn0031183	779	659	0.243735	0.000365454
FBgn0031194	2305	2014	0.193557	0.00780736
FBgn0031195	333	388	-0.227451	0.0376962
FBgn0031196	21	31	-0.586248	0.0199848
FBgn0031213	2145	1586	0.433254	2.03121e-09
FBgn0031217	2971	2688	0.145082	0.0151314
FBgn0031220	14631	16919	-0.208669	0.00551297
FBgn0031231	963	822	0.227308	0.000769275
FBgn0031245	1151	1816	-0.665537	8.27746e-17
FBgn0031250	1458	1668	-0.193728	0.00112621
FBgn0031252	894	1054	-0.238138	0.00182283
FBgn0031254	153	45	1.76919	5.36363e-32
FBgn0031256	5971	4757	0.327466	1.74739e-06
FBgn0031258	735	1052	-0.522355	2.05401e-06
FBgn0031261	3349	2701	0.308897	7.13694e-05
FBgn0031265	1933	1740	0.149036	0.0390105
FBgn0031268	362	510	-0.499098	1.01086e-06
FBgn0031270	203	245	-0.27275	0.0179774
FBgn0031281	419	486	-0.219302	0.0201645
FBgn0031282	300	368	-0.296046	0.0432144
FBgn0031284	429	517	-0.26963	0.00410589
FBgn0031313	1625	2818	-0.795708	6.75466e-27
FBgn0031317	1364	1674	-0.294889	8.79275e-07
FBgn0031318	2439	2992	-0.29478	5.76475e-07
FBgn0031319	952	1147	-0.272761	5.27041e-05
FBgn0031322	331	227	0.546469	0.0134347
FBgn0031337	385	573	-0.573249	1.7084e-09
FBgn0031351	234	300	-0.35948	0.0022394
FBgn0031356	2169	1949	0.154649	0.00704696
FBgn0031359	2790	2387	0.223972	0.00154446
FBgn0031392	2552	2185	0.223659	0.000187877
FBgn0031401	1329	1057	0.329585	3.73884e-07
FBgn0031418	2138	1605	0.416134	9.47354e-09
FBgn0031422	161	124	0.387473	0.00998272
FBgn0031436	1775	1455	0.286553	4.74758e-06
FBgn0031449	1798	1342	0.42331	2.50347e-09
FBgn0031452	896	774	0.210586	0.00649199
FBgn0031453	9972	11899	-0.262833	0.0201433
FBgn0031456	729	614	0.248018	0.000661876
FBgn0031457	1332	1196	0.155508	0.0127734
FBgn0031461	160	96	0.69687	0.0103999
FBgn0031479	743	648	0.198144	0.00768086
FBgn0031489	1972	2836	-0.533833	8.92123e-07
FBgn0031490	1407	1804	-0.364168	3.4235e-05
FBgn0031497	5724	4800	0.254681	7.63602e-05
FBgn0031500	376	312	0.269804	0.0333561
FBgn0031516	1247	1065	0.229348	0.0230332
FBgn0031530	60	96	-0.686565	9.36896e-05
FBgn0031536	941	847	0.153207	0.0440325
FBgn0031540	466	372	0.325143	0.000299259
FBgn0031544	1653	1329	0.313961	6.06055e-08
FBgn0031574	333	236	0.498259	0.000199885
FBgn0031575	412	351	0.233962	0.016253
FBgn0031590	4495	3689	0.2841	6.76181e-07
FBgn0031600	814	730	0.154612	0.0272641
FBgn0031604	1226	978	0.326102	3.32123e-08
FBgn0031606	646	546	0.243954	0.0039006
FBgn0031609	535	470	0.185618	0.029904
FBgn0031621	731	557	0.393505	1.33233e-08
FBgn0031622	6757	5976	0.176726	0.00325767
FBgn0031639	827	724	0.18868	0.0224323
FBgn0031643	2664	2320	0.201083	0.000562049
FBgn0031645	248	181	0.440797	0.014232
FBgn0031649	276	208	0.414882	0.00119532
FBgn0031651	1664	1362	0.28844	2.59661e-07
FBgn0031655	721	609	0.243176	0.001343
FBgn0031657	1211	1049	0.20801	0.0081989
FBgn0031660	2648	2210	0.260886	2.76531e-05
FBgn0031662	1986	1647	0.26906	8.76021e-06
FBgn0031663	2430	2001	0.277551	0.000257743
FBgn0031675	45	25	0.794562	0.00108089
FBgn0031681	2651	2286	0.213186	0.00225859
FBgn0031684	1110	994	0.159489	0.0363308
FBgn0031689	25	40	-0.671853	0.00704696
FBgn0031696	1289	1009	0.352533	5.49707e-07
FBgn0031698	2264	1996	0.181278	0.0108549
FBgn0031703	669	340	0.976968	3.75616e-23
FBgn0031717	409	571	-0.47986	1.25184e-08
FBgn0031736	1692	1472	0.199328	0.00286504
FBgn0031738	925	679	0.44793	2.6165e-07
FBgn0031762	224	362	-0.697505	1.11367e-11
FBgn0031764	1070	915	0.223797	0.00231998
FBgn0031771	4680	4039	0.212037	0.000174981
FBgn0031776	2520	2272	0.150084	0.0160534
FBgn0031779	1373	1237	0.151135	0.00877041
FBgn0031805	18	30	-0.80575	0.00451969
FBgn0031813	630	706	-0.164118	0.0376757
FBgn0031815	920	812	0.181233	0.0253821
FBgn0031824	650	528	0.300303	0.000310225
FBgn0031851	879	686	0.356696	3.8147e-05
FBgn0031866	305	150	1.02418	4.11613e-19
FBgn0031868	1582	1344	0.235825	0.000199885
FBgn0031881	550	444	0.299349	0.025485
FBgn0031885	795	652	0.287976	6.54937e-05
FBgn0031888	3011	2065	0.544406	1.29428e-08
FBgn0031893	833	973	-0.226129	0.00405667
FBgn0031904	1190	1081	0.139935	0.0366175
FBgn0031910	60	84	-0.492305	0.00890872
FBgn0031937	1517	2133	-0.490563	1.25007e-12
FBgn0031948	183	227	-0.300246	0.0192399
FBgn0031971	8597	13326	-0.694345	0.0408658
FBgn0031972	524	613	-0.229333	0.0183589
FBgn0031975	756	597	0.340541	0.00036825
FBgn0031985	4959	4361	0.185155	0.00222091
FBgn0031988	5630	4752	0.239577	0.0155337
FBgn0031990	5158	4534	0.18315	0.0173691
FBgn0032000	962	1105	-0.200293	0.0081985
FBgn0032004	914	739	0.307074	4.20098e-05
FBgn0032006	13615	15918	-0.227747	0.00499258
FBgn0032013	263	131	1.00633	5.80444e-10
FBgn0032016	1324	1457	-0.137764	0.022622
FBgn0032020	1305	1450	-0.155672	0.0253415
FBgn0032036	9386	7667	0.286059	0.00834736
FBgn0032040	153	219	-0.512581	0.000528128
FBgn0032050	6883	5051	0.439779	1.42564e-08
FBgn0032051	2475	2062	0.261103	0.000161438
FBgn0032053	1158	1008	0.200616	0.00931855
FBgn0032054	1922	1689	0.18665	0.000932587
FBgn0032075	747	971	-0.387781	0.000773586
FBgn0032079	651	785	-0.271078	0.00409614
FBgn0032105	1521	1720	-0.177792	0.0159295
FBgn0032117	491	581	-0.244485	0.00457663
FBgn0032123	786	612	0.36991	0.0465498
FBgn0032147	2162	2820	-0.382678	1.46027e-11
FBgn0032149	1235	1427	-0.213504	0.0244039
FBgn0032166	1366	1089	0.325434	5.30651e-06
FBgn0032167	296	379	-0.372403	0.0107843
FBgn0032168	951	848	0.167255	0.0143134
FBgn0032192	118	83	0.525853	0.00176635
FBgn0032193	514	598	-0.22186	0.00859698
FBgn0032196	2386	2705	-0.183598	0.0108663
FBgn0032202	2019	3034	-0.606778	3.12768e-06
FBgn0032204	661	749	-0.180192	0.044461
FBgn0032210	1411	1570	-0.153241	0.0147749
FBgn0032213	6294	7157	-0.18548	0.00213903
FBgn0032221	56	100	-0.841172	2.52575e-06
FBgn0032224	910	1128	-0.312748	2.97663e-07
FBgn0032229	1977	2268	-0.199302	0.00158685
FBgn0032231	1051	1173	-0.162164	0.0172671
FBgn0032233	100	223	-1.13843	4.82855e-16
FBgn0032235	61	81	-0.410103	0.0294662
FBgn0032243	1924	1253	0.620273	2.67682e-26
FBgn0032253	238	503	-1.12975	7.77307e-07
FBgn0032262	212	160	0.402182	0.00221034
FBgn0032287	403	234	0.778297	2.97261e-07
FBgn0032290	783	885	-0.176976	0.0224538
FBgn0032297	68	120	-0.814664	6.89488e-06
FBgn0032330	512	603	-0.23499	0.0165412
FBgn0032377	47	79	-0.765448	0.00109808
FBgn0032393	2927	2419	0.27437	0.000334233
FBgn0032397	3020	2697	0.16196	0.012075
FBgn0032398	4726	4109	0.202009	0.000348468
FBgn0032399	238	180	0.405429	0.0276536
FBgn0032409	2345	2819	-0.264633	2.52491e-06
FBgn0032420	244	303	-0.318066	0.00668448
FBgn0032421	500	704	-0.496645	1.67423e-08
FBgn0032429	1292	1508	-0.222562	0.000404857
FBgn0032447	100	73	0.464107	0.00933678
FBgn0032456	10197	8633	0.238009	0.00267399
FBgn0032467	4156	3646	0.188018	0.00347657
FBgn0032470	33	47	-0.49616	0.0201645
FBgn0032474	1435	1252	0.197135	0.000804105
FBgn0032477	1232	1050	0.231857	0.000490941
FBgn0032479	9203	8344	0.140187	0.0479093
FBgn0032486	432	318	0.437686	3.49678e-06
FBgn0032511	3356	3038	0.144402	0.017129
FBgn0032513	1979	1676	0.236808	0.000468025
FBgn0032514	8212	7371	0.155844	0.0144
FBgn0032520	170	47	1.84613	6.15169e-34
FBgn0032524	456	586	-0.367476	3.07753e-05
FBgn0032587	1081	1335	-0.301412	9.01898e-06
FBgn0032600	1803	1977	-0.132486	0.0251546
FBgn0032613	30	180	-2.57446	3.01999e-53
FBgn0032620	511	381	0.425672	4.44182e-05
FBgn0032666	34	106	-1.63575	1.6118e-10
FBgn0032668	42	72	-0.793559	0.000136332
FBgn0032670	70	130	-0.890687	6.48323e-07
FBgn0032688	893	1145	-0.357645	6.12681e-09
FBgn0032690	1381	1539	-0.157327	0.0118147
FBgn0032693	1064	924	0.20356	0.0471636
FBgn0032694	3524	4190	-0.249323	1.55682e-05
FBgn0032699	2642	3281	-0.315283	0.000317314
FBgn0032701	1108	854	0.374423	4.98348e-08
FBgn0032705	1000	1094	-0.128957	0.0359634
FBgn0032727	355	431	-0.28144	0.00491816
FBgn0032729	505	387	0.375562	2.32941e-05
FBgn0032731	7139	8494	-0.250471	1.35931e-05
FBgn0032746	1000	1111	-0.153439	0.0444344
FBgn0032781	2086	1773	0.235839	0.000164655
FBgn0032783	81	57	0.501317	0.0127035
FBgn0032787	481	582	-0.278659	0.00743455
FBgn0032788	222	287	-0.376043	0.00343982
FBgn0032790	488	559	-0.196581	0.0252783
FBgn0032799	1845	2064	-0.166453	0.0359212
FBgn0032811	436	500	-0.1959	0.0351982
FBgn0032812	822	1055	-0.362504	5.24782e-06
FBgn0032814	552	712	-0.367763	7.50973e-08
FBgn0032815	2015	2338	-0.214273	0.000756059
FBgn0032816	727	877	-0.274218	0.000777312
FBgn0032845	237	285	-0.266048	0.016142
FBgn0032847	1240	1477	-0.251768	0.000444267
FBgn0032870	723	813	-0.16764	0.0337177
FBgn0032871	224	302	-0.440231	0.000508073
FBgn0032876	867	986	-0.183496	0.004
FBgn0032880	5580	6081	-0.123153	0.0484281
FBgn0032886	1090	1749	-0.680202	2.97717e-19
FBgn0032889	6554	5258	0.312597	0.0173085
FBgn0032897	52	27	0.950723	0.00471896
FBgn0032899	1734	1276	0.44459	4.09172e-05
FBgn0032906	3013	3589	-0.256044	0.000809615
FBgn0032907	598	681	-0.189881	0.0155921
FBgn0032908	44	70	-0.680008	0.000475825
FBgn0032919	2943	2455	0.25952	0.00133615
FBgn0032955	2255	2691	-0.253174	0.00152892
FBgn0032961	10477	8884	0.236713	0.000165887
FBgn0032965	59	39	0.609094	0.0138116
FBgn0032979	3534	3931	-0.15328	0.0121046
FBgn0032981	2775	2229	0.316672	9.77886e-05
FBgn0033000	1477	1791	-0.281652	9.11225e-05
FBgn0033005	3348	2910	0.20197	0.00868385
FBgn0033015	2414	2628	-0.122057	0.0497851
FBgn0033017	2994	3272	-0.128878	0.0446227
FBgn0033019	646	742	-0.201632	0.00926
FBgn0033027	123	82	0.589049	0.00287476
FBgn0033032	579	745	-0.367084	4.72152e-06
FBgn0033033	1018	539	0.919622	3.78925e-30
FBgn0033038	4086	3699	0.143909	0.0150769
FBgn0033050	3338	3949	-0.243404	1.20739e-05
FBgn0033055	3718	4265	-0.198155	0.000465544
FBgn0033079	3244	2426	0.417155	2.66033e-11
FBgn0033085	434	368	0.227047	0.0473766
FBgn0033092	644	567	0.179534	0.0230158
FBgn0033101	2723	2241	0.282701	2.40553e-06
FBgn0033113	755	911	-0.269395	0.000307855
FBgn0033115	91	61	0.566273	0.0020111
FBgn0033153	535	845	-0.661016	8.30893e-17
FBgn0033174	523	684	-0.394942	1.26423e-05
FBgn0033188	1490	1943	-0.384728	1.55682e-05
FBgn0033190	23	34	-0.596812	0.0201165
FBgn0033194	5242	4600	0.186046	0.0170526
FBgn0033196	587	417	0.495656	1.54725e-06
FBgn0033204	368	256	0.524972	0.000284989
FBgn0033206	1127	991	0.186307	0.00603122
FBgn0033209	1234	1092	0.173137	0.0114701
FBgn0033224	2873	2401	0.258391	0.000103959
FBgn0033232	2011	1647	0.284912	0.000117043
FBgn0033233	517	433	0.252897	0.00974803
FBgn0033235	4287	3207	0.418893	5.22145e-16
FBgn0033236	2975	2710	0.134685	0.0418112
FBgn0033240	358	453	-0.336971	0.000399031
FBgn0033244	3561	3063	0.217627	0.000474629
FBgn0033246	16032	13772	0.218473	0.00283839
FBgn0033261	1215	1533	-0.343369	0.000468704
FBgn0033268	857	470	0.848778	0.000107233
FBgn0033273	626	499	0.329378	0.000284989
FBgn0033302	74	114	-0.608398	0.000632747
FBgn0033304	13	122	-3.26024	4.1654e-58
FBgn0033309	1799	1580	0.186419	0.00281648
FBgn0033339	7871	7065	0.155366	0.0133698
FBgn0033349	3528	3198	0.142437	0.0256378
FBgn0033350	1131	986	0.197179	0.0108587
FBgn0033351	1511	1317	0.198683	0.00523295
FBgn0033354	1455	1286	0.177904	0.00343982
FBgn0033357	2891	2382	0.278127	5.73765e-05
FBgn0033372	340	262	0.381548	0.00103712
FBgn0033373	1046	889	0.234829	0.000286116
FBgn0033374	246	80	1.6186	1.06953e-28
FBgn0033379	2806	2341	0.257297	0.000469526
FBgn0033387	516	648	-0.329502	3.30666e-05
FBgn0033388	1494	2228	-0.578229	9.25085e-21
FBgn0033402	990	870	0.187137	0.00438574
FBgn0033423	111	80	0.460988	0.0232025
FBgn0033428	2844	2531	0.167004	0.017485
FBgn0033431	852	1197	-0.501203	5.15848e-05
FBgn0033434	2275	2082	0.127818	0.0492396
FBgn0033449	239	294	-0.301841	0.0106702
FBgn0033458	389	633	-0.702631	3.26982e-11
FBgn0033469	88	60	0.564351	0.0145375
FBgn0033485	2902	2527	0.199812	0.00157475
FBgn0033494	741	535	0.473122	3.03944e-08
FBgn0033507	1159	967	0.261145	0.000132411
FBgn0033518	86	66	0.383614	0.0375019
FBgn0033526	1044	927	0.170442	0.0484959
FBgn0033528	2723	2424	0.167772	0.00332182
FBgn0033538	867	777	0.158992	0.0263932
FBgn0033539	2417	2655	-0.135568	0.0300724
FBgn0033540	1623	1432	0.18034	0.00990029
FBgn0033543	343	414	-0.272694	0.0289565
FBgn0033544	1574	1739	-0.142724	0.0431865
FBgn0033555	2338	2839	-0.284686	0.000744447
FBgn0033556	919	1105	-0.270127	0.000210377
FBgn0033557	1363	1092	0.306233	0.00125155
FBgn0033558	263	607	-1.21002	4.27608e-35
FBgn0033584	1675	1419	0.238186	0.00575797
FBgn0033607	1480	1243	0.252948	3.06644e-05
FBgn0033608	2415	2050	0.234323	0.00400902
FBgn0033624	2388	2746	-0.205009	0.0237143
FBgn0033627	289	370	-0.374802	0.0325906
FBgn0033636	6652	5881	0.176528	0.00608854
FBgn0033638	2106	1647	0.354945	0.000354373
FBgn0033644	164	198	-0.27847	0.0401544
FBgn0033653	688	568	0.276012	0.00156005
FBgn0033656	1483	1305	0.184092	0.00223257
FBgn0033659	27	64	-1.25349	1.56812e-10
FBgn0033661	3712	2518	0.547235	7.37671e-07
FBgn0033665	594	457	0.38009	3.34428e-06
FBgn0033672	2187	1900	0.199258	0.0280188
FBgn0033673	665	549	0.275476	0.000295666
FBgn0033688	10434	9065	0.20109	0.0050819
FBgn0033691	3728	3149	0.242811	0.00343982
FBgn0033692	902	775	0.216245	0.00122553
FBgn0033698	2598	2247	0.208408	0.000641001
FBgn0033713	921	759	0.275524	9.49682e-05
FBgn0033724	869	542	0.674831	1.11073e-07
FBgn0033725	30	17	0.846098	0.0188545
FBgn0033734	1737	1463	0.247112	0.000358513
FBgn0033737	1848	1671	0.145125	0.0224891
FBgn0033738	2907	2530	0.199383	0.00379284
FBgn0033739	1025	801	0.357436	1.66198e-06
FBgn0033740	1350	1122	0.267322	5.08411e-06
FBgn0033741	5782	4185	0.460645	7.03207e-09
FBgn0033750	617	545	0.180075	0.0246228
FBgn0033752	573	497	0.204528	0.0116296
FBgn0033753	221	120	0.86757	9.3988e-06
FBgn0033754	663	458	0.533334	9.08241e-10
FBgn0033756	1189	1433	-0.267681	0.000371146
FBgn0033763	28	59	-1.08001	9.86355e-09
FBgn0033781	327	272	0.267169	0.0302419
FBgn0033785	31	67	-1.08658	5.23719e-08
FBgn0033814	1515	1325	0.194012	0.000517976
FBgn0033816	1841	1626	0.179608	0.00349145
FBgn0033842	930	1032	-0.151195	0.0326766
FBgn0033845	1952	2246	-0.197631	0.0187762
FBgn0033875	1980	3850	-0.959834	1.51818e-45
FBgn0033876	763	485	0.648888	5.18248e-12
FBgn0033889	10488	11552	-0.138829	0.0428142
FBgn0033891	777	859	-0.145234	0.0369246
FBgn0033907	935	792	0.239436	0.00107516
FBgn0033913	5229	3847	0.429947	0.00148344
FBgn0033919	421	555	-0.395323	1.2641e-05
FBgn0033921	389	190	1.03872	7.03578e-23
FBgn0033924	1272	1144	0.154068	0.0124901
FBgn0033948	299	373	-0.322436	0.00123755
FBgn0033949	27	92	-1.77976	5.83433e-24
FBgn0033960	72	53	0.423387	0.0189369
FBgn0033961	1236	1069	0.211572	0.0266669
FBgn0033987	50	88	-0.805539	1.85286e-06
FBgn0033988	1208	1351	-0.161859	0.0198582
FBgn0033989	1260	1069	0.23913	0.000120097
FBgn0034002	676	854	-0.338601	8.06825e-06
FBgn0034013	3238	3584	-0.146706	0.0167597
FBgn0034025	1269	1115	0.189217	0.00186705
FBgn0034035	1195	1306	-0.130511	0.04913
FBgn0034046	1869	1535	0.283794	1.20477e-06
FBgn0034049	4975	5882	-0.240748	1.8055e-05
FBgn0034061	912	711	0.359082	1.80396e-06
FBgn0034062	220	286	-0.380049	0.00106646
FBgn0034063	625	761	-0.282221	0.000175951
FBgn0034067	130	420	-1.68928	2.16713e-57
FBgn0034073	1419	1264	0.164005	0.0449965
FBgn0034075	79	56	0.51381	0.0122203
FBgn0034083	2672	3236	-0.276911	3.02558e-05
FBgn0034087	5612	4425	0.338136	2.85693e-05
FBgn0034093	780	694	0.168002	0.0144732
FBgn0034095	57	29	0.971629	3.03209e-06
FBgn0034109	538	611	-0.179209	0.0225607
FBgn0034117	920	1210	-0.397608	5.04327e-09
FBgn0034126	1035	1409	-0.449812	7.57424e-06
FBgn0034141	1554	1793	-0.208749	0.00525023
FBgn0034158	2705	3101	-0.199902	0.0158379
FBgn0034175	123	91	0.434902	0.00544286
FBgn0034176	3082	3452	-0.163396	0.0046609
FBgn0034179	2566	2909	-0.179886	0.00710734
FBgn0034184	2505	2111	0.246848	1.46128e-05
FBgn0034186	871	764	0.189215	0.00620767
FBgn0034191	402	469	-0.225103	0.0252375
FBgn0034198	558	258	1.09798	5.0828e-08
FBgn0034214	637	539	0.244627	0.00407584
FBgn0034265	1111	991	0.1665	0.0136709
FBgn0034269	1434	1285	0.157752	0.0075985
FBgn0034277	15810	13489	0.228742	0.000816467
FBgn0034304	1127	897	0.328233	6.52574e-07
FBgn0034307	714	593	0.270393	0.000236917
FBgn0034310	2922	2526	0.209944	0.000286678
FBgn0034331	132	81	0.68448	9.25272e-05
FBgn0034346	1475	1309	0.172785	0.0109547
FBgn0034366	640	731	-0.190806	0.00593518
FBgn0034371	2203	1824	0.271811	0.000245092
FBgn0034380	552	643	-0.220227	0.00734608
FBgn0034396	115	159	-0.473949	0.000760783
FBgn0034398	27554	34612	-0.331102	0.000234631
FBgn0034399	1531	2135	-0.490936	2.5851e-05
FBgn0034417	1906	1103	0.788813	2.27321e-33
FBgn0034422	466	397	0.224047	0.0377796
FBgn0034432	3406	3117	0.127985	0.031119
FBgn0034468	25	82	-1.71624	4.00476e-16
FBgn0034491	2921	2623	0.155403	0.0290798
FBgn0034493	393	298	0.399619	0.00456104
FBgn0034496	1201	1042	0.203516	0.0102237
FBgn0034498	1905	1679	0.181505	0.00311326
FBgn0034501	1696	1932	-0.186706	0.0040066
FBgn0034504	2369	2643	-0.158666	0.00952747
FBgn0034528	916	780	0.232652	0.00117671
FBgn0034570	2394	2632	-0.137363	0.0300859
FBgn0034578	162	222	-0.464246	0.0038775
FBgn0034590	1427	1637	-0.198532	0.000694988
FBgn0034602	22	5	2.0915	9.2068e-08
FBgn0034618	1884	1599	0.235017	4.37284e-05
FBgn0034631	1062	860	0.306151	5.65126e-06
FBgn0034636	3	62	-4.27113	1.69535e-48
FBgn0034639	28	42	-0.557267	0.0308837
FBgn0034641	3795	3414	0.150595	0.0345573
FBgn0034691	2618	2981	-0.18771	0.00734608
FBgn0034694	1374	1600	-0.221179	0.000184715
FBgn0034709	502	797	-0.66755	2.84518e-10
FBgn0034726	738	822	-0.15695	0.0321973
FBgn0034733	8	102	-3.62569	8.14934e-46
FBgn0034734	1616	1247	0.361325	0.000140869
FBgn0034735	1381	1216	0.182212	0.00140535
FBgn0034742	1015	1197	-0.238223	0.000290238
FBgn0034791	1086	1320	-0.28304	2.68099e-05
FBgn0034795	768	901	-0.231775	0.0010364
FBgn0034797	43	72	-0.765623	0.000701218
FBgn0034800	234	173	0.43647	0.00167207
FBgn0034802	19446	15782	0.300916	9.9029e-05
FBgn0034803	710	598	0.245379	0.00129833
FBgn0034834	4	33	-2.92604	6.31163e-17
FBgn0034853	993	800	0.310272	8.92236e-05
FBgn0034858	2146	1933	0.149843	0.0231749
FBgn0034861	126	233	-0.936604	0.0101995
FBgn0034880	92	54	0.770189	3.03154e-06
FBgn0034883	182	99	0.876333	0.00279219
FBgn0034887	60	98	-0.720467	6.7764e-05
FBgn0034893	831	711	0.217724	0.0492422
FBgn0034914	6179	6795	-0.136822	0.0223682
FBgn0034921	631	714	-0.179178	0.0475843
FBgn0034923	646	729	-0.175544	0.0186795
FBgn0034925	785	896	-0.191766	0.00444422
FBgn0034936	2818	3253	-0.209299	0.0160534
FBgn0034939	2278	2732	-0.262472	3.19608e-06
FBgn0034945	730	984	-0.436232	2.50458e-08
FBgn0034946	1917	2585	-0.432435	1.62265e-11
FBgn0034948	3830	4289	-0.162301	0.00834889
FBgn0034950	444	576	-0.374115	3.92852e-06
FBgn0034956	55	93	-0.755602	8.07704e-06
FBgn0034958	3380	4246	-0.330018	1.93868e-09
FBgn0034959	1325	1495	-0.174656	0.00927926
FBgn0034961	773	953	-0.304537	3.40775e-05
FBgn0034962	2124	2571	-0.277358	8.48332e-07
FBgn0034963	587	720	-0.296018	1.44768e-05
FBgn0034964	4388	4889	-0.158671	0.0131705
FBgn0034965	376	475	-0.339519	0.000260773
FBgn0034970	3486	4625	-0.40801	1.45019e-10
FBgn0034971	5972	7252	-0.281139	6.37846e-06
FBgn0034975	2153	2381	-0.1479	0.0302419
FBgn0034986	825	955	-0.213721	0.00441404
FBgn0035001	9775	10949	-0.166006	0.0321935
FBgn0035020	582	700	-0.272041	0.0040066
FBgn0035021	474	555	-0.226924	0.0134347
FBgn0035023	704	1355	-0.942517	1.10303e-31
FBgn0035039	700	618	0.179949	0.0209911
FBgn0035041	48	29	0.721251	0.00279647
FBgn0035078	38	23	0.716326	0.00415671
FBgn0035091	356	170	1.06709	3.42372e-23
FBgn0035099	1534	1762	-0.20162	0.0185877
FBgn0035101	930	816	0.187107	0.0107315
FBgn0035109	471	541	-0.201014	0.0270362
FBgn0035113	34	69	-1.01307	1.76372e-07
FBgn0035121	22828	18443	0.304471	0.00065555
FBgn0035131	23	36	-0.642445	0.0127161
FBgn0035140	251	376	-0.5915	1.53468e-06
FBgn0035141	1025	1240	-0.274787	1.72464e-05
FBgn0035142	22966	30999	-0.433896	1.1248e-06
FBgn0035145	5502	6447	-0.228881	9.11225e-05
FBgn0035146	1538	2119	-0.46047	3.70186e-14
FBgn0035147	16975	22656	-0.414907	3.80834e-08
FBgn0035148	2593	2893	-0.159268	0.00842119
FBgn0035149	3500	4439	-0.343306	2.50481e-08
FBgn0035150	4418	5503	-0.316267	1.37974e-08
FBgn0035152	611	754	-0.305805	0.000185611
FBgn0035155	860	980	-0.190695	0.0107843
FBgn0035160	62	88	-0.506178	0.0173691
FBgn0035165	8201	9310	-0.182799	0.0079992
FBgn0035167	373	565	-0.607195	2.87542e-07
FBgn0035169	1667	2089	-0.326098	3.38679e-09
FBgn0035173	509	802	-0.65198	2.79017e-15
FBgn0035181	3294	4015	-0.283455	0.000176001
FBgn0035194	627	748	-0.253673	0.00209677
FBgn0035203	2005	2566	-0.359885	1.53144e-05
FBgn0035207	6782	6129	0.146057	0.0251605
FBgn0035208	41	26	0.641513	0.00700528
FBgn0035211	264	309	-0.226567	0.0454601
FBgn0035216	2049	1720	0.254973	2.20918e-05
FBgn0035227	2449	2998	-0.294316	1.75474e-06
FBgn0035232	3064	3726	-0.283052	8.28732e-07
FBgn0035237	1589	1128	0.489099	2.03286e-05
FBgn0035241	34	17	1.02213	0.00018056
FBgn0035243	980	842	0.216663	0.0201645
FBgn0035247	1694	1890	-0.160648	0.0377386
FBgn0035251	2838	3379	-0.252187	3.57363e-06
FBgn0035286	21	33	-0.64731	0.026345
FBgn0035294	1409	1554	-0.141124	0.0250588
FBgn0035309	355	295	0.270231	0.0119821
FBgn0035312	961	1234	-0.361744	3.30352e-06
FBgn0035318	966	1080	-0.160282	0.0343829
FBgn0035336	1126	921	0.285595	0.000135145
FBgn0035344	339	461	-0.454171	0.000177019
FBgn0035371	4771	4113	0.213886	0.000773586
FBgn0035374	1904	1661	0.198142	0.00138258
FBgn0035375	1934	1353	0.515778	9.96637e-14
FBgn0035390	2500	2806	-0.166752	0.0042181
FBgn0035410	407	475	-0.220917	0.0134667
FBgn0035432	5420	4884	0.149961	0.0196059
FBgn0035435	169	205	-0.277516	0.0363642
FBgn0035439	206	152	0.441138	0.00226674
FBgn0035462	584	696	-0.254569	0.0022407
FBgn0035464	3295	2692	0.290713	1.4014e-06
FBgn0035469	613	812	-0.409596	0.000172626
FBgn0035470	474	539	-0.185643	0.0492107
FBgn0035471	2329	2554	-0.13342	0.0376962
FBgn0035473	4328	3873	0.159906	0.010954
FBgn0035475	303	411	-0.44884	5.49246e-05
FBgn0035477	188	384	-1.04695	6.85997e-18
FBgn0035482	771	1004	-0.385772	7.9117e-06
FBgn0035483	448	563	-0.337248	0.0140683
FBgn0035498	1613	1927	-0.256524	0.000358261
FBgn0035519	1528	1880	-0.298922	1.41848e-08
FBgn0035520	610	714	-0.228106	0.0388888
FBgn0035523	642	863	-0.429171	0.000398371
FBgn0035524	2525	2306	0.131262	0.0363723
FBgn0035528	5402	6432	-0.271816	0.0492542
FBgn0035532	833	750	0.152041	0.0353724
FBgn0035540	653	795	-0.284295	5.88571e-06
FBgn0035542	641	795	-0.311232	0.00238418
FBgn0035571	346	973	-1.48904	5.04143e-83
FBgn0035586	1545	1702	-0.139296	0.0349912
FBgn0035588	1161	1409	-0.283612	0.000985393
FBgn0035589	1199	1634	-0.448382	2.92642e-11
FBgn0035590	815	1028	-0.337507	4.96737e-06
FBgn0035592	1186	1515	-0.354332	1.49537e-06
FBgn0035593	906	1059	-0.226507	0.00444422
FBgn0035603	1521	1822	-0.2657	0.00491093
FBgn0035617	1965	2411	-0.295912	2.04585e-05
FBgn0035623	1391	1174	0.245964	0.000481313
FBgn0035639	1655	1834	-0.148292	0.0299129
FBgn0035640	2054	2249	-0.131203	0.0314451
FBgn0035641	186	1084	-2.53568	1.4443e-283
FBgn0035642	58	531	-3.1854	7.94302e-173
FBgn0035644	875	980	-0.162385	0.0207147
FBgn0035670	59	39	0.592345	0.00278313
FBgn0035674	1136	1247	-0.135151	0.0301469
FBgn0035690	945	1064	-0.172875	0.0190844
FBgn0035704	517	642	-0.311234	0.00016025
FBgn0035719	5	48	-3.22591	3.54363e-31
FBgn0035720	6266	7053	-0.170689	0.00701523
FBgn0035721	619	722	-0.223905	0.01239
FBgn0035722	609	713	-0.231438	0.00868114
FBgn0035725	759	851	-0.164806	0.0164523
FBgn0035726	5343	5899	-0.143024	0.0150226
FBgn0035727	410	180	1.16083	7.09134e-12
FBgn0035751	93	118	-0.358304	0.0370416
FBgn0035763	1857	2288	-0.30066	2.98495e-08
FBgn0035770	279	183	0.602919	1.99545e-05
FBgn0035771	6306	5694	0.147164	0.011739
FBgn0035772	9897	10981	-0.148832	0.0260514
FBgn0035799	64	38	0.762791	0.0039743
FBgn0035802	118	80	0.563052	0.000962552
FBgn0035824	362	460	-0.345734	0.000474411
FBgn0035825	1081	1251	-0.214504	0.0238448
FBgn0035831	362	424	-0.230761	0.0140551
FBgn0035850	1650	1964	-0.252499	5.15062e-06
FBgn0035851	682	765	-0.16574	0.0294789
FBgn0035861	622	114	2.45308	6.85074e-107
FBgn0035867	886	781	0.18223	0.0164653
FBgn0035878	2015	1815	0.152715	0.0235002
FBgn0035888	93	144	-0.60713	0.000126774
FBgn0035900	336	388	-0.208942	0.0274212
FBgn0035901	609	501	0.284829	0.00363368
FBgn0035916	597	708	-0.243274	0.00127041
FBgn0035923	1092	899	0.281965	0.000222604
FBgn0035936	1053	1550	-0.558491	1.5698e-12
FBgn0035947	2368	2093	0.177473	0.00456035
FBgn0035951	1155	1005	0.198666	0.00976826
FBgn0035957	232	377	-0.702301	1.31838e-08
FBgn0035976	1363	1731	-0.34542	8.1669e-10
FBgn0035977	643	840	-0.383088	1.68307e-07
FBgn0035978	1123	1250	-0.154374	0.0208525
FBgn0035981	1029	1227	-0.254044	1.20319e-05
FBgn0036000	967	1111	-0.199761	0.000850208
FBgn0036007	815	584	0.484351	1.62671e-10
FBgn0036008	439	383	0.197831	0.0376896
FBgn0036018	822	701	0.227555	0.0149337
FBgn0036032	944	782	0.269529	0.000100843
FBgn0036043	2963	3394	-0.200642	0.0481835
FBgn0036052	493	586	-0.250445	0.00398236
FBgn0036058	2181	2570	-0.236536	9.96312e-06
FBgn0036059	2188	2570	-0.232511	1.70231e-05
FBgn0036063	260	315	-0.273429	0.0255396
FBgn0036096	898	1007	-0.164366	0.0292759
FBgn0036101	117	180	-0.617643	1.08104e-05
FBgn0036105	154	187	-0.288515	0.0412794
FBgn0036121	1954	2326	-0.25456	0.00103827
FBgn0036124	1182	951	0.310528	0.000709568
FBgn0036147	1405	1743	-0.308527	1.88994e-06
FBgn0036153	20	32	-0.631253	0.018276
FBgn0036155	167	343	-1.04138	3.05165e-25
FBgn0036181	84	44	0.944281	1.36011e-05
FBgn0036186	102	51	0.999038	1.71607e-08
FBgn0036187	547	452	0.27294	0.00269587
FBgn0036191	636	540	0.236527	0.0175033
FBgn0036194	2275	2720	-0.261938	0.000448276
FBgn0036196	170	297	-0.811391	4.36937e-15
FBgn0036198	132	183	-0.477412	0.00245097
FBgn0036207	629	732	-0.2199	0.00474461
FBgn0036211	737	659	0.161255	0.0379768
FBgn0036239	1781	1947	-0.128143	0.0412121
FBgn0036248	528	644	-0.286505	0.000119038
FBgn0036249	243	293	-0.274519	0.015902
FBgn0036257	1597	1830	-0.195529	0.00146952
FBgn0036258	5940	6776	-0.190993	0.00404788
FBgn0036263	855	964	-0.174475	0.0213562
FBgn0036271	516	645	-0.322263	0.000307976
FBgn0036277	637	790	-0.316851	0.000807243
FBgn0036279	1149	843	0.444359	3.47111e-06
FBgn0036292	491	595	-0.278932	0.00268165
FBgn0036299	687	901	-0.389454	4.19794e-08
FBgn0036302	2472	2710	-0.13323	0.0212785
FBgn0036306	983	843	0.220233	0.000985393
FBgn0036317	504	648	-0.361899	9.28864e-06
FBgn0036318	1710	1863	-0.122858	0.0326869
FBgn0036330	253	92	1.45919	6.42538e-24
FBgn0036334	4060	3114	0.383343	2.39112e-10
FBgn0036335	601	520	0.210256	0.00985231
FBgn0036354	2041	2462	-0.272002	0.000194397
FBgn0036369	6	75	-3.54398	5.63705e-51
FBgn0036373	2234	2745	-0.295263	1.46128e-05
FBgn0036381	152	102	0.587232	0.00742447
FBgn0036449	2194	1908	0.204102	0.0173691
FBgn0036454	116	182	-0.637515	2.3153e-05
FBgn0036460	1076	933	0.206777	0.00166691
FBgn0036461	444	328	0.429572	0.000559859
FBgn0036462	1268	1135	0.160294	0.0170231
FBgn0036463	2400	3411	-0.509272	1.28073e-18
FBgn0036488	1054	895	0.23367	0.00334867
FBgn0036493	1560	2007	-0.361667	8.20959e-12
FBgn0036502	864	651	0.412657	2.33498e-09
FBgn0036514	942	794	0.244402	0.00169369
FBgn0036522	947	814	0.214116	0.0237143
FBgn0036551	79	53	0.568847	0.00209677
FBgn0036569	429	363	0.242468	0.0350243
FBgn0036576	391	284	0.456613	0.000941508
FBgn0036629	273	226	0.268075	0.0115418
FBgn0036640	1058	1306	-0.30458	8.39444e-06
FBgn0036643	821	1010	-0.301663	0.00162813
FBgn0036646	475	656	-0.473616	1.13326e-05
FBgn0036662	1046	945	0.147651	0.0388747
FBgn0036684	1629	2000	-0.301007	3.12967e-05
FBgn0036686	2302	2015	0.186708	0.0207413
FBgn0036695	1090	1213	-0.152599	0.022258
FBgn0036702	6233	5467	0.189048	0.00167245
FBgn0036726	1944	1750	0.151315	0.0384861
FBgn0036732	904	1199	-0.409826	4.11055e-11
FBgn0036734	2290	2496	-0.124344	0.0409471
FBgn0036752	1463	1072	0.440213	3.27852e-06
FBgn0036754	561	447	0.325626	0.00183882
FBgn0036761	1662	1868	-0.168126	0.00354771
FBgn0036762	8796	7863	0.161135	0.0176212
FBgn0036764	2784	3190	-0.19647	0.0216506
FBgn0036765	407	617	-0.599642	5.22159e-11
FBgn0036770	1476	1079	0.444593	0.00140903
FBgn0036771	439	517	-0.236188	0.00771327
FBgn0036772	3904	3148	0.309191	3.16256e-07
FBgn0036775	1137	1248	-0.136768	0.0448413
FBgn0036805	2986	3581	-0.265481	6.33881e-05
FBgn0036806	140	276	-0.972672	1.38171e-17
FBgn0036811	686	849	-0.31151	0.000462447
FBgn0036813	1130	1281	-0.179696	0.00296009
FBgn0036826	662	748	-0.177085	0.0119821
FBgn0036827	1077	1232	-0.19367	0.00311326
FBgn0036846	1349	1173	0.203172	0.00360817
FBgn0036847	3749	3255	0.204601	0.000408386
FBgn0036849	231	295	-0.35916	0.0273529
FBgn0036851	123	86	0.508484	0.00353305
FBgn0036857	148	87	0.774339	1.39976e-05
FBgn0036882	40	25	0.712103	0.0021683
FBgn0036892	4227	3797	0.155171	0.0162635
FBgn0036893	354	409	-0.211351	0.0377231
FBgn0036896	1526	1709	-0.162921	0.0282719
FBgn0036908	1854	2025	-0.128389	0.0385105
FBgn0036919	3690	3329	0.149159	0.0186047
FBgn0036967	1875	2046	-0.125561	0.0379184
FBgn0036975	413	279	0.56398	2.19594e-09
FBgn0036985	165	71	1.19492	8.78514e-05
FBgn0036988	534	611	-0.191591	0.0352671
FBgn0036991	414	507	-0.290564	0.00356544
FBgn0037000	595	475	0.322168	0.0209399
FBgn0037007	4552	6070	-0.415828	1.92664e-12
FBgn0037008	703	853	-0.28094	0.000110707
FBgn0037016	994	726	0.455176	4.12835e-07
FBgn0037017	147	119	0.304203	0.0409471
FBgn0037019	752	857	-0.189616	0.0064841
FBgn0037021	1225	1374	-0.165824	0.0268892
FBgn0037024	813	928	-0.195089	0.041144
FBgn0037026	1688	1541	0.131999	0.0302802
FBgn0037031	251	210	0.260624	0.0370945
FBgn0037044	996	1101	-0.144895	0.0274845
FBgn0037046	145	205	-0.541455	0.0218042
FBgn0037057	3549	4709	-0.407086	6.54263e-12
FBgn0037060	141	358	-1.33024	1.35943e-31
FBgn0037070	967	787	0.297349	1.00266e-05
FBgn0037073	2956	2555	0.204566	0.0144637
FBgn0037076	75	119	-0.660423	0.000803412
FBgn0037092	622	705	-0.178561	0.0469274
FBgn0037094	4998	5470	-0.129792	0.0275473
FBgn0037107	38	25	0.632714	0.0220864
FBgn0037117	725	924	-0.351785	6.99911e-07
FBgn0037120	1855	2143	-0.20766	0.000996488
FBgn0037130	509	938	-0.880666	9.5472e-41
FBgn0037137	8483	6983	0.273279	0.00164147
FBgn0037138	7595	6015	0.334531	3.72561e-05
FBgn0037144	124	172	-0.473193	0.000642943
FBgn0037150	1376	1235	0.158159	0.0180198
FBgn0037153	778	1733	-1.156	1.56148e-36
FBgn0037156	944	789	0.258914	0.000319647
FBgn0037171	716	497	0.528406	1.16387e-11
FBgn0037182	3994	3636	0.135323	0.0204004
FBgn0037186	52	25	1.04529	2.6073e-06
FBgn0037205	582	1083	-0.897715	1.51726e-38
FBgn0037206	688	1254	-0.867285	6.09121e-52
FBgn0037213	37	25	0.549021	0.0201645
FBgn0037217	182	59	1.6326	7.71881e-31
FBgn0037222	977	1110	-0.185626	0.0106418
FBgn0037239	557	465	0.259924	0.00664452
FBgn0037248	3690	2815	0.387788	3.53992e-08
FBgn0037282	2062	1819	0.181508	0.00349713
FBgn0037301	1915	1684	0.184806	0.00118875
FBgn0037312	2434	2195	0.148316	0.0386907
FBgn0037315	3658	3337	0.132848	0.0366175
FBgn0037317	454	543	-0.259822	0.00479224
FBgn0037327	7313	5888	0.312427	1.17769e-07
FBgn0037329	1493	1260	0.245153	0.000225934
FBgn0037330	1523	1301	0.228444	0.00206839
FBgn0037332	1147	1034	0.151034	0.0232552
FBgn0037338	1019	903	0.174428	0.03752
FBgn0037364	912	697	0.386482	1.24691e-07
FBgn0037369	1091	996	0.130955	0.0442513
FBgn0037383	545	475	0.199285	0.0267083
FBgn0037429	27	41	-0.552322	0.0243266
FBgn0037472	1458	1610	-0.144248	0.0345516
FBgn0037482	1180	1076	0.133396	0.0351982
FBgn0037489	1497	1313	0.18893	0.00452629
FBgn0037513	936	2371	-1.34795	8.61811e-58
FBgn0037525	27	80	-1.55157	3.34368e-16
FBgn0037536	2079	2493	-0.263677	2.96588e-05
FBgn0037543	667	519	0.362545	1.45656e-06
FBgn0037549	5203	4720	0.140745	0.0192074
FBgn0037551	1619	1935	-0.257808	2.80483e-06
FBgn0037560	1030	812	0.346474	0.000267716
FBgn0037561	830	698	0.246616	0.00130254
FBgn0037578	823	713	0.207031	0.00361046
FBgn0037580	7132	5918	0.26808	1.73933e-05
FBgn0037581	166	121	0.458093	0.00086248
FBgn0037592	840	933	-0.150586	0.0241828
FBgn0037594	6	38	-2.60009	6.33056e-20
FBgn0037609	1538	1716	-0.158851	0.0397385
FBgn0037612	1088	1391	-0.355474	4.89452e-09
FBgn0037617	655	741	-0.17401	0.0389188
FBgn0037619	358	440	-0.298653	0.000850208
FBgn0037621	1591	1987	-0.320193	6.31487e-09
FBgn0037622	1758	2015	-0.195746	0.000958131
FBgn0037632	10260	9048	0.181159	0.00558873
FBgn0037634	290	349	-0.265213	0.0165923
FBgn0037635	104	69	0.597999	0.00721047
FBgn0037637	2355	2063	0.185924	0.0267242
FBgn0037652	1883	1698	0.14884	0.0136569
FBgn0037653	1245	1418	-0.187043	0.0020999
FBgn0037661	524	415	0.338014	0.000187776
FBgn0037670	483	561	-0.214906	0.018276
FBgn0037680	342	448	-0.396915	4.44427e-05
FBgn0037683	2075	1189	0.813972	1.80909e-05
FBgn0037696	345	289	0.256539	0.0155104
FBgn0037698	45	29	0.668682	0.0100072
FBgn0037705	848	1184	-0.483191	4.60912e-11
FBgn0037707	1494	1667	-0.158292	0.0094887
FBgn0037715	941	654	0.524618	4.93231e-09
FBgn0037717	741	621	0.253405	0.00101696
FBgn0037718	5148	4513	0.190515	0.00441622
FBgn0037734	1134	1002	0.177557	0.00920618
FBgn0037739	845	948	-0.166244	0.0160719
FBgn0037742	345	291	0.242626	0.0177561
FBgn0037747	1022	1134	-0.151707	0.0233773
FBgn0037754	1265	1695	-0.424694	9.49878e-10
FBgn0037756	5816	5300	0.133847	0.0222909
FBgn0037759	441	554	-0.335159	0.00441404
FBgn0037778	429	360	0.253132	0.00888289
FBgn0037788	387	218	0.825314	0.0109392
FBgn0037794	993	1152	-0.213852	0.00437934
FBgn0037807	9124	12056	-0.402552	1.41465e-10
FBgn0037810	14733	12886	0.190788	0.0226176
FBgn0037812	44	27	0.698864	0.00744118
FBgn0037817	70	148	-1.07689	8.95156e-12
FBgn0037834	3743	4288	-0.196217	0.000559859
FBgn0037843	3185	2888	0.141633	0.0348466
FBgn0037844	702	368	0.915517	2.23095e-09
FBgn0037848	1388	1530	-0.140143	0.0351065
FBgn0037850	1080	937	0.201625	0.015597
FBgn0037855	1165	1273	-0.128793	0.0362296
FBgn0037875	2751	2136	0.364828	7.8278e-12
FBgn0037880	494	418	0.236641	0.018451
FBgn0037881	1880	1598	0.233935	2.96588e-05
FBgn0037883	367	281	0.383695	0.000179246
FBgn0037890	2537	1738	0.546833	1.40886e-12
FBgn0037891	4608	3871	0.252033	8.8659e-06
FBgn0037892	787	685	0.20115	0.0302601
FBgn0037894	5782	4612	0.324621	4.29934e-07
FBgn0037896	68	111	-0.697972	1.8055e-05
FBgn0037897	2326	2001	0.2165	0.000694988
FBgn0037900	1030	893	0.205651	0.00744118
FBgn0037901	1978	1747	0.178042	0.00440766
FBgn0037902	548	433	0.335152	8.17958e-05
FBgn0037915	83	35	1.22992	3.28406e-10
FBgn0037924	2074	1744	0.24963	1.16451e-05
FBgn0037926	3240	2520	0.361858	2.39162e-09
FBgn0037930	4839	4295	0.172793	0.00482626
FBgn0037943	1935	1583	0.289087	2.6073e-06
FBgn0037944	1979	1451	0.444955	8.05963e-13
FBgn0037958	1324	1114	0.247714	0.0017407
FBgn0037960	570	385	0.563499	5.4216e-12
FBgn0037963	3847	3185	0.272381	0.000816467
FBgn0037974	594	786	-0.404851	7.27864e-07
FBgn0037975	523	737	-0.499219	1.11995e-05
FBgn0037978	1340	1212	0.144557	0.0449739
FBgn0037979	1844	1682	0.13109	0.0356029
FBgn0037989	1648	572	1.53007	8.2028e-33
FBgn0037998	2860	2319	0.301822	3.5055e-08
FBgn0038013	1512	1383	0.127926	0.0410639
FBgn0038016	4488	3786	0.245198	6.31323e-05
FBgn0038020	3398	2515	0.433318	3.83889e-06
FBgn0038034	822	947	-0.206905	0.00218327
FBgn0038037	1296	1454	-0.168722	0.015597
FBgn0038039	3321	2781	0.255888	2.09644e-06
FBgn0038043	992	791	0.327262	0.000184553
FBgn0038053	2669	2168	0.301878	8.8659e-06
FBgn0038055	829	637	0.377251	1.13103e-07
FBgn0038057	616	543	0.183386	0.0195781
FBgn0038058	1092	937	0.221409	0.000295666
FBgn0038088	1121	3896	-1.80622	1.27363e-77
FBgn0038098	261	309	-0.239739	0.025574
FBgn0038099	302	406	-0.42243	6.57552e-05
FBgn0038106	1267	1119	0.178447	0.00589121
FBgn0038108	5786	4871	0.247134	1.6357e-05
FBgn0038110	1854	1666	0.154381	0.0175369
FBgn0038128	365	305	0.254842	0.0130062
FBgn0038145	15921	11878	0.421766	2.28926e-10
FBgn0038146	2733	1856	0.55382	5.90506e-14
FBgn0038149	2180	1580	0.463419	5.41468e-11
FBgn0038167	1213	1030	0.23624	3.64574e-05
FBgn0038183	504	427	0.239139	0.00715759
FBgn0038194	174	94	0.893585	5.5638e-10
FBgn0038198	136	239	-0.82055	1.94976e-10
FBgn0038224	4160	3456	0.267893	1.02673e-05
FBgn0038256	1739	1448	0.263963	3.34226e-06
FBgn0038260	15	32	-1.12096	0.000119476
FBgn0038269	1331	1161	0.19235	0.0117287
FBgn0038286	910	794	0.194943	0.0259977
FBgn0038290	772	579	0.402295	0.000198717
FBgn0038291	456	266	0.768766	2.60494e-12
FBgn0038306	1143	1022	0.162864	0.0204004
FBgn0038316	580	480	0.27318	0.00349338
FBgn0038349	3977	3317	0.261048	0.00245793
FBgn0038369	2195	2582	-0.234316	9.2014e-05
FBgn0038381	99	207	-1.07738	1.5709e-14
FBgn0038387	1297	1116	0.216881	0.000137327
FBgn0038388	1198	1035	0.20935	0.00566583
FBgn0038390	607	464	0.385508	2.47615e-05
FBgn0038407	567	462	0.289393	0.00441372
FBgn0038424	2388	1978	0.272166	1.05683e-06
FBgn0038426	1135	907	0.322054	3.7799e-05
FBgn0038428	2461	2210	0.155666	0.0491116
FBgn0038438	3337	3045	0.132474	0.0221308
FBgn0038453	2501	2243	0.156438	0.0132718
FBgn0038455	2716	1956	0.471609	7.88639e-10
FBgn0038461	872	710	0.295714	1.3354e-05
FBgn0038462	1631	1445	0.175559	0.00961025
FBgn0038463	1542	1312	0.233228	2.66247e-05
FBgn0038467	2305	1843	0.323385	5.78259e-06
FBgn0038469	20	36	-0.813833	0.000527192
FBgn0038470	1602	1273	0.338131	5.0589e-06
FBgn0038471	859	729	0.236597	0.000528202
FBgn0038473	3081	2597	0.245802	0.000104426
FBgn0038488	1083	972	0.157798	0.0449766
FBgn0038491	523	447	0.227113	0.0134667
FBgn0038499	2648	2341	0.178296	0.00267178
FBgn0038504	6648	4117	0.685131	5.79526e-11
FBgn0038519	2774	2249	0.302231	6.50057e-06
FBgn0038524	927	753	0.300061	1.16451e-05
FBgn0038530	59	95	-0.665735	0.00346481
FBgn0038533	2166	2399	-0.147761	0.0162635
FBgn0038535	10004	8273	0.273934	0.000107233
FBgn0038545	278	360	-0.385324	0.00470612
FBgn0038547	55	35	0.643805	0.00145588
FBgn0038551	1174	1339	-0.190694	0.0011964
FBgn0038564	147	203	-0.469085	0.000793154
FBgn0038569	1676	1511	0.14906	0.0144482
FBgn0038584	992	847	0.229891	0.000481313
FBgn0038585	1862	1606	0.213767	0.00127933
FBgn0038593	1239	1118	0.14921	0.0204546
FBgn0038595	56	37	0.628484	0.0139994
FBgn0038597	1383	1029	0.424729	7.68277e-10
FBgn0038601	1141	889	0.360602	2.81911e-10
FBgn0038603	133	257	-0.959329	4.95909e-15
FBgn0038608	1341	1582	-0.239659	0.000461199
FBgn0038617	811	710	0.191544	0.00882909
FBgn0038638	49	29	0.755564	0.000634716
FBgn0038651	3851	3358	0.196745	0.00453783
FBgn0038652	8	45	-2.4804	3.27222e-21
FBgn0038659	1947	1632	0.254641	3.72261e-05
FBgn0038660	1649	930	0.83432	1.0178e-13
FBgn0038662	969	724	0.421456	1.76534e-07
FBgn0038666	781	685	0.187199	0.018777
FBgn0038678	706	518	0.443632	1.0662e-06
FBgn0038679	189	119	0.680626	0.00128589
FBgn0038680	3333	2728	0.295891	0.00503582
FBgn0038682	484	288	0.753225	1.47777e-05
FBgn0038683	2123	1679	0.337804	4.19913e-08
FBgn0038686	965	854	0.176331	0.00976826
FBgn0038720	3162	2384	0.419189	0.00651073
FBgn0038722	922	786	0.230478	0.00158031
FBgn0038732	492	55	3.13406	5.08955e-84
FBgn0038738	4416	4002	0.142599	0.0180362
FBgn0038744	70	125	-0.816854	1.82414e-06
FBgn0038745	2610	2195	0.250286	1.11976e-05
FBgn0038746	1471	1175	0.319411	1.66005e-05
FBgn0038787	4137	3710	0.157176	0.0138732
FBgn0038803	3498	1791	0.93558	1.1177e-07
FBgn0038810	1942	1630	0.251253	0.000111859
FBgn0038811	1030	826	0.319681	5.37775e-08
FBgn0038827	1222	1020	0.259507	0.000952637
FBgn0038829	1853	1448	0.3549	1.15464e-10
FBgn0038832	1674	832	1.00122	7.56941e-26
FBgn0038842	1264	1474	-0.223677	0.00130578
FBgn0038853	2891	2493	0.214638	0.0111479
FBgn0038854	1818	1473	0.304346	2.38954e-08
FBgn0038857	1167	1061	0.13819	0.022258
FBgn0038860	434	321	0.434469	0.000138073
FBgn0038865	748	396	0.919191	5.88615e-24
FBgn0038868	1991	1509	0.401285	2.62732e-10
FBgn0038869	1540	1169	0.397807	4.33446e-11
FBgn0038870	2292	1748	0.392284	1.6176e-11
FBgn0038871	644	545	0.233892	0.0487621
FBgn0038872	2408	1945	0.307384	6.47231e-07
FBgn0038876	798	697	0.194752	0.0189905
FBgn0038877	2205	1958	0.171257	0.00415671
FBgn0038881	2801	2362	0.244011	0.000135592
FBgn0038890	1939	1681	0.206536	0.000783731
FBgn0038893	2108	1810	0.217236	0.00253492
FBgn0038912	182	230	-0.340117	0.00743455
FBgn0038916	34	23	0.622615	0.0457978
FBgn0038922	2651	2100	0.335556	7.03207e-09
FBgn0038923	808	649	0.317158	9.39919e-06
FBgn0038925	2518	2141	0.233127	0.000466097
FBgn0038961	1321	1121	0.235042	0.00235394
FBgn0038965	1433	1245	0.203251	0.000742587
FBgn0038968	2322	1950	0.24848	0.00169957
FBgn0038974	686	585	0.231311	0.00135752
FBgn0038975	7	52	-2.72482	4.29141e-23
FBgn0038976	1997	1706	0.227786	0.000314425
FBgn0039006	1017	1216	-0.256268	0.00145529
FBgn0039044	725	640	0.178239	0.0178527
FBgn0039055	3401	2930	0.214435	0.00385945
FBgn0039056	2396	2012	0.251861	7.57276e-06
FBgn0039073	330	279	0.251139	0.0384894
FBgn0039075	14	1388	-6.54638	0
FBgn0039077	0	95	-7.54905	1.68787e-93
FBgn0039101	41	26	0.651375	0.00456875
FBgn0039108	38	116	-1.62752	6.52141e-18
FBgn0039109	1651	2261	-0.456242	2.65556e-10
FBgn0039110	2281	2665	-0.222818	0.00160392
FBgn0039113	813	1085	-0.41609	1.1206e-09
FBgn0039114	480	878	-0.880869	1.62327e-15
FBgn0039116	1188	1718	-0.535242	1.38548e-11
FBgn0039117	1372	1567	-0.192047	0.00649784
FBgn0039125	1472	1610	-0.129043	0.0413151
FBgn0039126	835	972	-0.221178	0.000750619
FBgn0039128	447	529	-0.244464	0.00742841
FBgn0039132	3566	4455	-0.319776	6.112e-08
FBgn0039135	3246	4040	-0.318968	2.72967e-05
FBgn0039136	5144	6733	-0.388921	8.03232e-10
FBgn0039137	878	1062	-0.273391	0.000223087
FBgn0039139	958	1193	-0.317379	2.45059e-08
FBgn0039140	3158	3770	-0.255279	5.75119e-06
FBgn0039141	2291	2579	-0.17104	0.00459263
FBgn0039150	1047	1204	-0.201517	0.00115653
FBgn0039153	609	738	-0.276827	0.000131571
FBgn0039155	1284	515	1.31735	1.35329e-35
FBgn0039156	1229	1536	-0.322283	3.90546e-08
FBgn0039157	888	1151	-0.373255	4.29858e-08
FBgn0039158	559	684	-0.292683	0.000177818
FBgn0039159	729	874	-0.268431	0.00352953
FBgn0039160	2322	2541	-0.129632	0.0300724
FBgn0039163	2232	2528	-0.181898	0.00846078
FBgn0039169	742	833	-0.167786	0.0440425
FBgn0039170	78	104	-0.431349	0.0146894
FBgn0039187	2052	2538	-0.306705	9.58112e-09
FBgn0039188	1067	1212	-0.183635	0.00238418
FBgn0039189	1501	1894	-0.336496	1.1021e-10
FBgn0039204	1403	1654	-0.238548	0.00100136
FBgn0039209	3507	3897	-0.152418	0.036172
FBgn0039215	2944	3684	-0.32228	9.65411e-07
FBgn0039218	1450	1628	-0.169028	0.0488
FBgn0039223	1209	1098	0.13985	0.0420155
FBgn0039225	503	612	-0.296172	0.00477977
FBgn0039226	47	90	-0.936414	2.61096e-06
FBgn0039240	2480	2737	-0.142863	0.0136709
FBgn0039249	779	871	-0.15921	0.0338172
FBgn0039250	4747	5307	-0.161185	0.0106644
FBgn0039251	114	57	0.994066	3.36341e-07
FBgn0039258	785	931	-0.247704	0.00758187
FBgn0039261	3121	3500	-0.165192	0.0227241
FBgn0039266	2977	3400	-0.191614	0.0024239
FBgn0039290	327	178	0.877767	1.40886e-12
FBgn0039293	1921	2303	-0.261616	1.67574e-06
FBgn0039296	1847	1642	0.169237	0.00453482
FBgn0039304	2009	2588	-0.37031	6.13299e-08
FBgn0039321	323	586	-0.857674	1.94957e-13
FBgn0039348	2779	2363	0.233497	3.44399e-05
FBgn0039349	2191	1902	0.203231	0.0030406
FBgn0039350	1105	1335	-0.276037	0.00200913
FBgn0039381	1444	1675	-0.211458	0.000780244
FBgn0039402	2501	3497	-0.48355	1.61733e-19
FBgn0039403	421	530	-0.333738	6.48884e-05
FBgn0039406	9447	11703	-0.311749	0.000625401
FBgn0039430	548	636	-0.216505	0.0134897
FBgn0039459	603	733	-0.282806	0.00189331
FBgn0039461	765	865	-0.181831	0.0423819
FBgn0039464	2182	3139	-0.54584	3.65381e-05
FBgn0039465	1189	1081	0.139461	0.0273529
FBgn0039494	1170	784	0.579993	2.4364e-14
FBgn0039505	721	902	-0.325635	8.74923e-05
FBgn0039508	3765	4387	-0.219936	0.00013845
FBgn0039509	683	924	-0.439841	1.21042e-08
FBgn0039525	252	468	-0.905852	6.27554e-09
FBgn0039531	580	757	-0.390064	1.01761e-05
FBgn0039532	897	1192	-0.409945	3.86575e-07
FBgn0039537	1704	1916	-0.172689	0.0185194
FBgn0039543	462	546	-0.241683	0.0114701
FBgn0039560	1493	1303	0.196763	0.00240433
FBgn0039562	24150	20828	0.213441	0.0073709
FBgn0039564	41	71	-0.781089	0.000388678
FBgn0039581	4708	5234	-0.15254	0.00780938
FBgn0039590	915	1158	-0.340712	7.1339e-08
FBgn0039625	1092	957	0.191217	0.00725464
FBgn0039635	5677	4509	0.333973	3.9641e-08
FBgn0039637	7123	6340	0.169232	0.0168821
FBgn0039638	1943	1677	0.21219	7.80801e-05
FBgn0039642	730	976	-0.420139	1.87627e-10
FBgn0039651	510	50	3.34889	1.57454e-140
FBgn0039663	461	549	-0.254452	0.0053381
FBgn0039667	127	55	1.22003	4.67359e-11
FBgn0039674	1607	1361	0.238834	0.000594231
FBgn0039690	915	779	0.232338	0.000857288
FBgn0039697	4052	4631	-0.191642	0.0108755
FBgn0039710	1152	1298	-0.172477	0.00852535
FBgn0039711	786	960	-0.288788	0.000233213
FBgn0039714	8560	13034	-0.607403	9.28073e-19
FBgn0039723	661	522	0.338906	0.00157475
FBgn0039727	1451	1283	0.172912	0.0283654
FBgn0039730	972	1078	-0.148688	0.0257753
FBgn0039741	1023	831	0.299209	0.000131143
FBgn0039747	10	245	-4.61222	2.50882e-88
FBgn0039765	324	270	0.265156	0.0181608
FBgn0039776	6817	7437	-0.125127	0.0401809
FBgn0039804	49	24	1.01744	0.00142396
FBgn0039809	238	195	0.291028	0.0319194
FBgn0039827	775	641	0.277614	0.000208789
FBgn0039828	1755	1545	0.183537	0.00237992
FBgn0039829	254	204	0.313474	0.00620662
FBgn0039830	27334	23791	0.199652	0.0162877
FBgn0039831	2317	2533	-0.129466	0.0473042
FBgn0039835	528	457	0.206686	0.0364996
FBgn0039844	79	53	0.574114	0.00213903
FBgn0039846	1241	950	0.385193	3.43668e-07
FBgn0039848	58	31	0.906772	5.90979e-05
FBgn0039854	515	433	0.250874	0.00997589
FBgn0039864	25	70	-1.52126	3.06315e-14
FBgn0039868	1282	967	0.406978	1.45019e-10
FBgn0039875	2865	2424	0.241169	1.8055e-05
FBgn0039882	509	390	0.382262	0.000113192
FBgn0039883	1423	1084	0.39439	9.33152e-08
FBgn0039890	5227	4626	0.177894	0.00764612
FBgn0039896	520	361	0.526815	0.000287146
FBgn0039897	2234	1831	0.290025	3.73062e-05
FBgn0039909	7302	6544	0.158303	0.00812233
FBgn0039911	139	40	1.78921	1.13961e-26
FBgn0039914	1883	1439	0.391349	6.32057e-08
FBgn0039925	104	50	1.04484	4.97001e-10
FBgn0039927	362	629	-0.791902	6.54098e-14
FBgn0039929	5521	4856	0.183508	0.00387015
FBgn0039965	1949	2373	-0.282702	9.02362e-07
FBgn0039977	1212	1600	-0.39754	1.34806e-08
FBgn0040010	2844	3422	-0.261741	0.000182713
FBgn0040020	675	803	-0.250738	9.59617e-05
FBgn0040022	2755	3242	-0.232345	0.00191496
FBgn0040056	1733	2149	-0.307722	0.000554975
FBgn0040064	2824	2525	0.159782	0.0252127
FBgn0040066	2147	1896	0.178963	0.002814
FBgn0040071	951	820	0.212741	0.00483063
FBgn0040075	3366	3021	0.154243	0.0336864
FBgn0040079	941	1170	-0.312843	4.67696e-08
FBgn0040087	2443	2201	0.150424	0.0130778
FBgn0040089	33	52	-0.649324	0.00340434
FBgn0040091	1975	1645	0.263894	1.60651e-05
FBgn0040153	120	188	-0.669357	0.000520669
FBgn0040206	1811	1501	0.273348	4.1751e-05
FBgn0040207	796	883	-0.152147	0.0190851
FBgn0040227	11513	13855	-0.268004	0.000193287
FBgn0040228	739	1012	-0.460805	2.91021e-06
FBgn0040234	806	704	0.195215	0.00538924
FBgn0040235	835	956	-0.195243	0.0100616
FBgn0040237	4887	4218	0.213903	0.00110487
FBgn0040238	2049	2368	-0.209774	0.000444267
FBgn0040239	801	957	-0.255184	0.00287476
FBgn0040259	1705	1191	0.522327	1.1302e-15
FBgn0040283	5920	6942	-0.23041	0.000702895
FBgn0040294	1493	1273	0.231147	0.000480686
FBgn0040298	769	870	-0.178493	0.0106009
FBgn0040309	13383	9994	0.421253	1.70515e-11
FBgn0040321	1375	1684	-0.29204	1.37585e-05
FBgn0040323	1082	1251	-0.209639	0.00158052
FBgn0040351	92	119	-0.36813	0.0393589
FBgn0040382	1581	1756	-0.151499	0.0284944
FBgn0040383	1323	1993	-0.595244	2.65109e-10
FBgn0040384	847	545	0.639968	8.21342e-16
FBgn0040388	6199	10386	-0.743485	3.61246e-41
FBgn0040389	1800	2584	-0.52338	1.46813e-12
FBgn0040392	65	108	-0.717425	1.53819e-06
FBgn0040394	4307	4743	-0.139295	0.0296879
FBgn0040465	122	79	0.635028	0.00020363
FBgn0040493	4045	3059	0.401857	1.51584e-12
FBgn0040528	55	40	0.484991	0.0162877
FBgn0040529	6438	5292	0.283245	1.66829e-05
FBgn0040551	185	327	-0.833406	6.6703e-08
FBgn0040600	2390	2795	-0.225615	3.14907e-05
FBgn0040602	285	103	1.4627	2.11791e-25
FBgn0040752	4336	4911	-0.180714	0.0153975
FBgn0040765	1281	1932	-0.59303	3.35844e-26
FBgn0040813	21895	15954	0.460485	0.0021084
FBgn0040849	20	35	-0.817479	0.00199232
FBgn0040942	677	798	-0.237389	0.000931309
FBgn0041094	1712	1513	0.179367	0.0260264
FBgn0041096	21	47	-1.1396	6.9588e-07
FBgn0041111	1245	1445	-0.214095	0.0033778
[truncated: 642 more rows]

## Sheet: averagemiR8_expression_FDR
gene	OEmiR8	control	logFC	pvalue (FDR)
FBgn0000042	191409	234563	-0.291946	0.036244
FBgn0000043	21966	27251	-0.308613	0.00118195
FBgn0000052	2486	2085	0.254472	0.000448093
FBgn0000053	2934	2379	0.302514	4.98963e-06
FBgn0000063	509	624	-0.296333	0.00369697
FBgn0000079	50	23	1.10845	0.0193015
FBgn0000084	7199	6217	0.212291	0.00367629
FBgn0000097	3719	3263	0.186902	0.025508
FBgn0000116	15984	22526	-0.492417	4.40389e-05
FBgn0000139	2671	2366	0.175887	0.00636156
FBgn0000140	1950	2261	-0.21577	0.00623415
FBgn0000163	993	1113	-0.167117	0.041041
FBgn0000173	4951	4497	0.139303	0.0370107
FBgn0000244	618	471	0.398732	0.00082397
FBgn0000246	291	349	-0.260944	0.0144182
FBgn0000261	9474	8340	0.184022	0.00657282
FBgn0000299	8642	10380	-0.26596	0.0226479
FBgn0000454	3504	4103	-0.228279	0.000296592
FBgn0000479	626	731	-0.221576	0.0108977
FBgn0000499	1408	1573	-0.159396	0.0250161
FBgn0000524	915	1047	-0.193237	0.0142026
FBgn0000542	7321	9563	-0.385585	1.71913e-08
FBgn0000565	1237	1016	0.282928	0.00781898
FBgn0000567	990	1112	-0.168176	0.0169317
FBgn0000579	17995	15644	0.201974	0.0161754
FBgn0000719	2412	2129	0.180696	0.033704
FBgn0000721	1936	1559	0.315225	2.45763e-05
FBgn0000826	451	554	-0.290611	0.0176699
FBgn0000928	1524	1730	-0.183961	0.0057756
FBgn0001086	2234	2475	-0.14867	0.034631
FBgn0001098	1812	1453	0.321286	0.0019451
FBgn0001104	9616	11217	-0.221702	0.000720907
FBgn0001122	993	1155	-0.220679	0.0104253
FBgn0001125	4987	4181	0.25435	4.86576e-05
FBgn0001128	1108	849	0.386787	4.4549e-07
FBgn0001137	586	688	-0.233267	0.023855
FBgn0001148	79	107	-0.443191	0.0137306
FBgn0001189	1106	1250	-0.176614	0.0057756
FBgn0001220	20721	17997	0.203821	0.0205321
FBgn0001230	1878	2254	-0.264615	0.0221139
FBgn0001250	87	51	0.779213	0.00073069
FBgn0001257	8726	11147	-0.350588	6.13257e-06
FBgn0001258	2515	4216	-0.727478	0.0297505
FBgn0001291	2305	2640	-0.196002	0.00167969
FBgn0001301	1173	1408	-0.263234	0.000122674
FBgn0001324	2996	3406	-0.184684	0.0088648
FBgn0001341	1349	1168	0.205796	0.0188424
FBgn0001404	1252	1415	-0.176371	0.0117428
FBgn0001491	1113	1011	0.13974	0.0486252
FBgn0001612	897	1062	-0.240662	0.000680629
FBgn0001941	5097	6217	-0.285319	3.6282e-05
FBgn0001965	2111	2373	-0.168626	0.0312006
FBgn0001970	521	640	-0.298561	0.00198112
FBgn0001987	353	449	-0.344278	0.0139819
FBgn0001994	4949	5491	-0.150156	0.0285604
FBgn0002354	646	476	0.443683	8.74967e-06
FBgn0002466	4836	5445	-0.171665	0.0267976
FBgn0002524	7352	9038	-0.29597	1.03647e-06
FBgn0002567	99	60	0.732028	1.58664e-05
FBgn0002645	8437	9699	-0.199775	0.0323646
FBgn0002723	1092	955	0.191966	0.0412575
FBgn0002778	1605	1381	0.219091	0.0131712
FBgn0002780	13023	11340	0.200136	0.0331662
FBgn0002791	1959	2219	-0.178108	0.0181595
FBgn0002873	3012	3496	-0.215036	0.000593934
FBgn0002945	215	153	0.496246	0.0250161
FBgn0003076	1924	1481	0.377947	0.000422308
FBgn0003116	571	658	-0.206253	0.0116292
FBgn0003189	3842	3271	0.233269	0.00675853
FBgn0003204	2318	1947	0.252502	0.000166216
FBgn0003205	5721	6397	-0.160864	0.00929662
FBgn0003231	5839	4767	0.293219	2.02654e-05
FBgn0003261	35132	30489	0.204348	0.0250161
FBgn0003268	2216	2525	-0.189364	0.00737826
FBgn0003391	661	815	-0.303609	0.000315248
FBgn0003462	6092	4917	0.308096	0.00101621
FBgn0003475	4529	5290	-0.223086	0.00157646
FBgn0003502	1653	1867	-0.174331	0.0118532
FBgn0003514	9320	11191	-0.264418	9.0503e-05
FBgn0003520	1952	2307	-0.239856	0.000230503
FBgn0003575	2373	2142	0.149453	0.0388431
FBgn0003741	452	558	-0.303449	0.00089878
FBgn0003748	890	1051	-0.236941	0.034775
FBgn0003888	7827	9794	-0.325733	0.000217113
FBgn0003890	474	387	0.300661	0.0437769
FBgn0003892	1010	1156	-0.193977	0.012885
FBgn0003935	48	25	0.913612	0.0281213
FBgn0003943	6960	8114	-0.22036	0.0170502
FBgn0003969	2952	3309	-0.164186	0.0188424
FBgn0003984	61	82	-0.39781	0.0450867
FBgn0003996	10028	82	6.90691	0
FBgn0004049	1578	1815	-0.200809	0.0133834
FBgn0004133	2753	3404	-0.305617	2.94068e-06
FBgn0004179	2893	3477	-0.264634	0.000811989
FBgn0004363	31908	27178	0.23248	0.0107354
FBgn0004364	173	214	-0.301797	0.0343489
FBgn0004368	2008	2440	-0.282244	2.48833e-06
FBgn0004369	446	385	0.213238	0.042473
FBgn0004397	6336	7138	-0.172354	0.0100448
FBgn0004456	874	756	0.210681	0.0335099
FBgn0004512	93	126	-0.426652	0.0271372
FBgn0004556	1126	945	0.251247	0.00348196
FBgn0004597	625	702	-0.167959	0.0310643
FBgn0004611	1599	1817	-0.187055	0.0439967
FBgn0004629	70	44	0.650035	0.00558551
FBgn0004648	3065	2770	0.146071	0.0319956
FBgn0004654	7738	6936	0.156914	0.0336254
FBgn0004657	7374	8278	-0.165744	0.0404001
FBgn0004687	13339	15488	-0.214952	0.00387816
FBgn0004797	1265	816	0.634721	1.01982e-18
FBgn0004861	330	425	-0.362279	0.00101112
FBgn0004888	9180	7995	0.200729	0.00345861
FBgn0004893	1223	715	0.781287	7.36313e-24
FBgn0005596	2019	2286	-0.180513	0.0100706
FBgn0005631	2021	2405	-0.249506	0.000438084
FBgn0005636	372	201	0.894226	1.23338e-18
FBgn0005672	8351	10569	-0.339263	4.63246e-09
FBgn0010040	50	26	0.923084	0.00132115
FBgn0010041	909	742	0.292074	0.00238613
FBgn0010043	601	227	1.44609	4.09109e-09
FBgn0010053	1761	1164	0.60103	7.41446e-12
FBgn0010194	729	879	-0.269923	0.000144035
FBgn0010213	5197	4589	0.183007	0.024721
FBgn0010215	5857	6872	-0.229471	0.000456486
FBgn0010217	60596	49856	0.282349	0.00936301
FBgn0010223	57	29	0.959046	0.000179186
FBgn0010225	21615	15245	0.503972	2.83535e-11
FBgn0010287	514	443	0.213715	0.0319576
FBgn0010292	1598	1329	0.266434	3.59046e-05
FBgn0010315	1750	1562	0.165174	0.0122101
FBgn0010316	1581	1775	-0.167329	0.0300322
FBgn0010342	2345	2777	-0.244043	0.000202508
FBgn0010380	3988	4523	-0.181932	0.00551384
FBgn0010406	1486	1629	-0.1326	0.0491129
FBgn0010434	12688	14693	-0.211241	0.00675853
FBgn0010435	71	31	1.19558	2.41248e-08
FBgn0010470	7956	6791	0.228259	0.000449993
FBgn0010516	5861	4576	0.356872	5.43259e-09
FBgn0010548	3391	2317	0.549339	3.56935e-22
FBgn0010549	96	64	0.584547	0.00378029
FBgn0010612	6470	5333	0.281425	0.00110145
FBgn0010750	2275	2552	-0.165496	0.0248183
FBgn0010770	1246	1070	0.221824	0.0019953
FBgn0010894	481	600	-0.320443	0.00584128
FBgn0011016	6198	5550	0.159396	0.0277029
FBgn0011020	540	635	-0.235005	0.0179895
FBgn0011204	4516	3785	0.254433	0.000112532
FBgn0011211	25234	21117	0.25775	0.00378029
FBgn0011225	2141	2846	-0.407797	3.07216e-11
FBgn0011227	2660	2127	0.32353	6.18033e-07
FBgn0011260	2300	2784	-0.273597	0.000119548
FBgn0011274	625	517	0.274067	0.00996393
FBgn0011289	2736	3087	-0.17439	0.00549158
FBgn0011291	891	762	0.228319	0.00919899
FBgn0011327	1704	1882	-0.143338	0.0441798
FBgn0011361	7468	6573	0.185261	0.0250161
FBgn0011455	3328	2829	0.233689	0.000401837
FBgn0011481	1981	2221	-0.164021	0.0387413
FBgn0011570	5785	6997	-0.274344	5.10995e-06
FBgn0011576	150	114	0.399238	0.0135349
FBgn0011586	2849	2593	0.13659	0.0440347
FBgn0011592	3843	4793	-0.318108	0.0071747
FBgn0011638	7567	6576	0.202636	0.00192768
FBgn0011676	292	414	-0.502098	0.0056419
FBgn0011692	3541	3995	-0.17449	0.0146426
FBgn0011706	62	104	-0.72421	0.00110789
FBgn0011710	8495	9758	-0.199556	0.00735031
FBgn0011722	13849	9532	0.541875	6.65197e-07
FBgn0011745	3319	3634	-0.130641	0.0442075
FBgn0011771	5110	5883	-0.203901	0.0100849
FBgn0011774	1439	1588	-0.141366	0.0491129
FBgn0011787	1637	1453	0.174701	0.0247355
FBgn0011828	24267	17918	0.43682	4.4549e-07
FBgn0011829	37	15	1.32839	0.0019953
FBgn0012034	6855	5231	0.390774	5.16786e-10
FBgn0012042	38	25	0.587882	0.0386709
FBgn0012058	1336	1491	-0.159665	0.0149635
FBgn0013269	8718	7506	0.217127	0.0119153
FBgn0013272	16213	18708	-0.204535	0.0162258
FBgn0013276	405	571	-0.487634	0.0167782
FBgn0013278	14241	233	5.9317	0
FBgn0013279	27	46	-0.805117	0.0165102
FBgn0013305	8610	7582	0.184165	0.00518516
FBgn0013323	41	68	-0.753832	0.00136527
FBgn0013432	2088	1787	0.224804	0.00378029
FBgn0013576	9631	11629	-0.271681	0.00776162
FBgn0013672	12628	6903	0.773227	0.00255582
FBgn0013675	57224	44917	0.34426	0.018407
FBgn0013678	40867	25133	0.599013	0.0227662
FBgn0013680	602	451	0.40713	0.00374272
FBgn0013681	1014	197	1.74279	0.000663108
FBgn0013684	7586	4434	0.72234	0.000119548
FBgn0013685	123	62	0.956469	6.54951e-05
FBgn0013718	473	604	-0.353623	0.000140708
FBgn0013720	595	753	-0.339958	0.000600878
FBgn0013726	8433	10050	-0.252695	6.25716e-05
FBgn0013732	353	491	-0.478467	7.8946e-07
FBgn0013753	1084	1243	-0.196074	0.0057756
FBgn0013759	2089	2476	-0.246031	5.19129e-05
FBgn0013771	279	402	-0.520664	4.10972e-05
FBgn0013772	402	294	0.443312	0.0036262
FBgn0013773	419	606	-0.530215	4.48982e-09
FBgn0013997	2377	2771	-0.2223	0.000599921
FBgn0014007	1243	1454	-0.225274	0.00797812
FBgn0014011	3181	3601	-0.178575	0.00634532
FBgn0014023	1495	1302	0.201553	0.0220036
FBgn0014029	7704	9195	-0.254701	0.000296168
FBgn0014075	6082	7083	-0.218861	0.000757872
FBgn0014127	1673	1997	-0.256566	4.90918e-05
FBgn0014163	23810	27471	-0.206398	0.0337863
FBgn0014184	18824	16460	0.19326	0.0438775
FBgn0014342	505	578	-0.193353	0.0416827
FBgn0014388	8866	7291	0.280383	0.00218912
FBgn0014391	3744	2833	0.407253	9.42838e-06
FBgn0014417	2788	2161	0.368518	5.30877e-06
FBgn0014427	2302	1924	0.258371	0.000293074
FBgn0014469	1095	735	0.579586	4.34628e-10
FBgn0014870	1874	2103	-0.166352	0.0148003
FBgn0014877	1702	1451	0.232331	0.00265909
FBgn0014949	75	49	0.62263	0.000931131
FBgn0015031	3674	2909	0.338986	1.33822e-06
FBgn0015245	19736	16545	0.254696	0.00203285
FBgn0015295	1455	1685	-0.210746	0.00165478
FBgn0015296	2181	2489	-0.191139	0.00802958
FBgn0015299	2654	2341	0.18053	0.0221139
FBgn0015371	572	699	-0.289983	0.00167733
FBgn0015391	2273	2794	-0.298755	0.000143001
FBgn0015399	2554	2994	-0.228465	0.00047571
FBgn0015477	5725	6483	-0.178503	0.0226892
FBgn0015527	5387	4479	0.266279	0.00024551
FBgn0015546	923	1119	-0.278299	0.000392445
FBgn0015575	8526	7241	0.235468	6.54951e-05
FBgn0015614	3168	2833	0.160999	0.0114111
FBgn0015618	236	303	-0.363941	0.000784306
FBgn0015625	856	976	-0.190254	0.0205328
FBgn0015765	1203	1518	-0.336469	1.57023e-07
FBgn0015777	3081	2578	0.257248	1.06449e-05
FBgn0015781	774	680	0.189334	0.0208073
FBgn0015790	14091	12628	0.158339	0.0368058
FBgn0015838	4364	5185	-0.248097	0.000100718
FBgn0016031	1495	1216	0.301131	3.05067e-05
FBgn0016041	2748	2242	0.29398	3.84677e-06
FBgn0016059	1914	2139	-0.159127	0.0177211
FBgn0016075	5577	7142	-0.355476	0.000188126
FBgn0016119	12653	10820	0.228474	0.00381819
FBgn0016120	7867	6416	0.295269	8.67546e-06
FBgn0016131	1219	1099	0.148326	0.0334772
FBgn0016687	6669	5885	0.181603	0.00534152
FBgn0016691	7408	6134	0.27344	0.00371008
FBgn0016694	4627	3422	0.434135	1.14119e-05
FBgn0016715	453	77	2.55102	1.80588e-31
FBgn0016762	448	514	-0.198322	0.0349455
FBgn0016926	1397	1147	0.283773	1.2351e-05
FBgn0016930	1008	1227	-0.283811	4.40389e-05
FBgn0017414	260	338	-0.388197	0.00939996
FBgn0017551	496	655	-0.396243	2.85955e-05
FBgn0017566	5405	4616	0.228894	0.00197867
FBgn0017567	2842	2432	0.22487	0.000334533
FBgn0017578	1773	1471	0.269112	4.56368e-06
FBgn0019624	9883	8547	0.212536	0.0175044
FBgn0019644	5278	4494	0.233438	0.00808648
FBgn0019686	1579	1741	-0.141184	0.0294704
FBgn0019932	2066	1849	0.161196	0.0190006
FBgn0019938	2825	2360	0.261986	0.0107739
FBgn0019957	4451	3984	0.160627	0.0307472
FBgn0019982	1325	871	0.606353	5.30638e-17
FBgn0020224	976	1187	-0.283532	0.000555049
FBgn0020235	29523	23313	0.341604	9.0503e-05
FBgn0020249	1967	2275	-0.209754	0.00385999
FBgn0020270	2455	2811	-0.194391	0.00636956
FBgn0020369	9076	8200	0.14657	0.0298244
FBgn0020385	592	503	0.236213	0.0111538
FBgn0020414	5248	5845	-0.155625	0.0337781
FBgn0020416	464	192	1.28094	6.51589e-21
FBgn0020493	568	691	-0.28042	0.0178783
FBgn0020510	1890	2183	-0.206699	0.00180851
FBgn0020513	4443	3657	0.280637	1.58332e-05
FBgn0020762	372	286	0.37947	0.00297533
FBgn0020909	920	758	0.279531	0.000544687
FBgn0021764	2123	2464	-0.213293	0.0026238
FBgn0021765	3058	2661	0.20307	0.0248438
FBgn0021795	8815	7355	0.265075	0.00389275
FBgn0021800	263	218	0.269975	0.0471853
FBgn0021825	3040	3423	-0.170694	0.0123509
FBgn0021874	1971	1770	0.157045	0.0219154
FBgn0021875	1013	903	0.165611	0.0256684
FBgn0021895	6888	5685	0.277044	3.18717e-06
FBgn0021906	7385	6373	0.213396	0.00267244
FBgn0021967	1985	1649	0.269758	0.0030689
FBgn0021995	4602	4023	0.193629	0.00499802
FBgn0022097	2727	3093	-0.180642	0.0100448
FBgn0022160	1576	814	0.956211	2.62029e-49
FBgn0022288	3166	2595	0.287958	2.03441e-06
FBgn0022343	3754	3282	0.197477	0.00352187
FBgn0022344	1450	1274	0.186919	0.00568687
FBgn0022699	1021	1141	-0.160904	0.0311523
FBgn0022709	287	158	0.855715	7.41167e-09
FBgn0022774	5568	3544	0.651451	1.90168e-11
FBgn0022935	1201	1362	-0.181439	0.00588768
FBgn0023000	2164	2423	-0.164229	0.0459938
FBgn0023094	989	1189	-0.264299	0.00581851
FBgn0023172	4912	5505	-0.164072	0.0234165
FBgn0023214	1444	1226	0.232102	0.00163747
FBgn0023395	1175	1354	-0.204615	0.00584128
FBgn0023479	5403	2048	1.41153	3.18677e-34
FBgn0023507	3616	2720	0.410373	4.45113e-10
FBgn0023513	954	851	0.16518	0.0356797
FBgn0023514	4033	3651	0.144185	0.0436956
FBgn0023515	449	551	-0.293665	0.00137366
FBgn0023520	449	538	-0.262363	0.0183415
FBgn0023527	2962	2636	0.170452	0.0117439
FBgn0023531	541	634	-0.228092	0.00700442
FBgn0023535	683	534	0.349333	0.000473189
FBgn0023537	8431	7667	0.137183	0.0484118
FBgn0023540	599	698	-0.219184	0.00759526
FBgn0023542	3502	2858	0.294034	2.9394e-05
FBgn0023549	1814	1565	0.21128	0.0124517
FBgn0024232	141	180	-0.355506	0.00988558
FBgn0024245	647	853	-0.399039	3.3923e-06
FBgn0024285	3910	4345	-0.152958	0.0232966
FBgn0024320	3208	3946	-0.297961	3.63884e-06
FBgn0024361	60	41	0.535542	0.0172327
FBgn0024362	1753	1601	0.130343	0.0498566
FBgn0024558	2138	1917	0.157955	0.0187426
FBgn0024689	1459	1668	-0.193929	0.00172802
FBgn0024806	3608	4520	-0.323166	2.25006e-07
FBgn0024833	2675	3130	-0.226712	0.000160798
FBgn0024920	4401	3910	0.171928	0.0283119
FBgn0024945	1542	1252	0.30085	0.00101465
FBgn0024947	2556	2305	0.14947	0.0344765
FBgn0024956	1438	1259	0.191604	0.0168273
FBgn0024957	3266	2833	0.204756	0.000392445
FBgn0024973	1372	1233	0.153692	0.0445942
FBgn0024975	269	220	0.29552	0.0131621
FBgn0024985	1836	2092	-0.188619	0.00709261
FBgn0024994	1466	1638	-0.160345	0.0113101
FBgn0025111	1500	1249	0.2674	0.000173227
FBgn0025185	513	659	-0.360064	3.34281e-05
FBgn0025352	4457	3803	0.229714	0.00329833
FBgn0025608	3454	3110	0.151119	0.0122101
FBgn0025621	1518	1333	0.187824	0.00825708
FBgn0025624	2175	1924	0.176536	0.007136
FBgn0025625	99	71	0.486017	0.0120573
FBgn0025633	2399	2725	-0.184348	0.00443603
FBgn0025641	67	93	-0.493136	0.00761421
FBgn0025642	128	178	-0.480948	0.00357294
FBgn0025683	14672	12668	0.213478	0.00815609
FBgn0025739	1041	1208	-0.213157	0.0441798
FBgn0025742	1481	1671	-0.173185	0.0240851
FBgn0025743	1339	1520	-0.184853	0.00955668
FBgn0025777	1140	1366	-0.262761	0.00116939
FBgn0025802	2801	3234	-0.206228	0.0059884
FBgn0025814	1469	1308	0.16734	0.0189258
FBgn0025830	793	940	-0.244974	0.000828987
FBgn0025839	4932	3512	0.494286	0.0166627
FBgn0025865	8208	9450	-0.203082	0.00256872
FBgn0025936	3670	4323	-0.236292	0.00319981
FBgn0026056	644	759	-0.239011	0.0137224
FBgn0026084	3043	3985	-0.388394	4.48982e-09
FBgn0026089	1705	1463	0.220998	0.00116939
FBgn0026148	217	278	-0.34533	0.0160609
FBgn0026150	1094	1275	-0.219688	0.000723725
FBgn0026176	21	33	-0.629773	0.0301863
FBgn0026259	6391	5541	0.206101	0.00733022
FBgn0026261	1176	1054	0.157872	0.0287185
FBgn0026263	279	349	-0.326795	0.00608734
FBgn0026309	1260	1412	-0.163708	0.010694
FBgn0026315	998	760	0.392857	0.00180851
FBgn0026371	1673	2001	-0.259693	0.000170451
FBgn0026376	1460	1185	0.300406	0.0104109
FBgn0026378	1280	1469	-0.198992	0.00193792
FBgn0026400	1401	1237	0.180255	0.0190714
FBgn0026404	1308	1623	-0.310536	5.21524e-07
FBgn0026409	13134	11679	0.169605	0.0312935
FBgn0026430	1026	1184	-0.206266	0.00262396
FBgn0026431	965	1184	-0.293429	3.88761e-05
FBgn0026432	564	691	-0.29314	0.00393181
FBgn0026570	1009	1229	-0.282659	3.86476e-06
FBgn0026582	777	925	-0.250604	0.000320158
FBgn0026602	1098	647	0.763888	3.68758e-29
FBgn0026634	619	765	-0.304182	3.59976e-05
FBgn0026702	1246	1088	0.19615	0.00367725
FBgn0026718	2170	1631	0.415464	1.11659e-08
FBgn0026721	2910	1999	0.544	1.39033e-08
FBgn0026741	1169	1047	0.159965	0.0415753
FBgn0026761	4150	3660	0.181423	0.00664612
FBgn0026787	685	814	-0.246991	0.000786217
FBgn0026876	860	967	-0.167943	0.0324915
FBgn0027091	2068	2329	-0.171354	0.00911393
FBgn0027291	3491	3943	-0.177427	0.0319956
FBgn0027296	1108	935	0.247312	0.00221177
FBgn0027334	1069	921	0.211932	0.0233393
FBgn0027335	17016	19115	-0.167609	0.0410443
FBgn0027356	2147	1689	0.354363	0.00624146
FBgn0027359	1603	1450	0.144849	0.0473942
FBgn0027453	1446	1747	-0.272583	4.03738e-06
FBgn0027493	12550	10976	0.193469	0.00916708
FBgn0027497	2523	2838	-0.169921	0.018142
FBgn0027500	1344	1628	-0.271134	0.00219314
FBgn0027504	2770	3165	-0.191034	0.00317287
FBgn0027509	3700	4343	-0.229722	0.000386013
FBgn0027518	1366	1222	0.160706	0.0194875
FBgn0027529	3055	2732	0.161428	0.00987767
FBgn0027538	766	685	0.160967	0.0452688
FBgn0027539	831	744	0.159601	0.0429239
FBgn0027552	5240	3724	0.490659	2.31538e-09
FBgn0027565	1677	1463	0.196876	0.00393181
FBgn0027578	23	37	-0.727349	0.00938442
FBgn0027579	2588	1694	0.611037	9.98656e-26
FBgn0027580	4135	2934	0.499146	2.64179e-07
FBgn0027582	3965	4465	-0.170176	0.0234224
FBgn0027590	2494	1887	0.401527	1.16896e-10
FBgn0027596	334	203	0.721597	4.06212e-08
FBgn0027598	5828	7194	-0.303436	7.73935e-07
FBgn0027603	2660	2969	-0.158348	0.0319895
FBgn0027610	2770	2084	0.411115	2.01073e-13
FBgn0027611	1711	1246	0.488382	0.0145547
FBgn0027619	5254	4604	0.190813	0.001005
FBgn0027660	113	83	0.438023	0.0494654
FBgn0027780	949	1093	-0.203607	0.00632407
FBgn0027783	2527	2800	-0.147917	0.0431161
FBgn0027786	5559	4970	0.161568	0.00740497
FBgn0027793	59	34	0.817434	0.0019795
FBgn0027795	75	56	0.43149	0.031454
FBgn0027836	3750	5117	-0.444601	0.0011353
FBgn0027872	682	551	0.30936	0.000550481
FBgn0027889	4317	4809	-0.155218	0.0189221
FBgn0027945	1189	975	0.286604	4.05858e-06
FBgn0027948	10079	12215	-0.276273	6.54951e-05
FBgn0027949	1590	1813	-0.188186	0.0091538
FBgn0028292	936	1045	-0.158858	0.0253651
FBgn0028325	5491	4309	0.350015	2.3472e-10
FBgn0028327	8518	7641	0.157202	0.0200177
FBgn0028342	6057	5190	0.223954	0.00253806
FBgn0028369	389	55	2.8405	2.59169e-67
FBgn0028372	603	722	-0.262327	0.00252664
FBgn0028425	5638	7337	-0.378238	2.39897e-05
FBgn0028430	217	135	0.69109	0.0474043
FBgn0028468	1728	2046	-0.245569	0.000143001
FBgn0028479	7513	6196	0.278995	5.09511e-05
FBgn0028484	2120	2375	-0.163993	0.0223716
FBgn0028487	787	703	0.162394	0.049187
FBgn0028491	4246	5559	-0.3871	4.76697e-09
FBgn0028499	195	246	-0.340364	0.0119153
FBgn0028523	1104	1391	-0.332857	2.70761e-05
FBgn0028539	3045	3372	-0.1458	0.0359934
FBgn0028540	266	150	0.808934	0.000696181
FBgn0028546	2622	2942	-0.165745	0.00810613
FBgn0028563	1855	1310	0.504664	6.509e-08
FBgn0028646	1233	765	0.690808	2.097e-28
FBgn0028647	638	763	-0.259703	0.000699088
FBgn0028662	5520	6081	-0.139607	0.0276772
FBgn0028675	2436	2704	-0.150323	0.0224895
FBgn0028703	990	858	0.207287	0.0056419
FBgn0028717	3149	2737	0.202138	0.00137475
FBgn0028744	3018	2596	0.217218	0.00767992
FBgn0028936	69	16	2.22422	2.95729e-08
FBgn0028952	212	258	-0.28272	0.0376166
FBgn0028962	2183	1957	0.158148	0.0126778
FBgn0028970	788	668	0.232487	0.0116292
FBgn0028983	1100	1283	-0.223106	0.00657282
FBgn0029002	2945	3692	-0.322132	2.26576e-06
FBgn0029088	1629	1981	-0.281379	5.96396e-06
FBgn0029092	9799	8756	0.162187	0.0164496
FBgn0029113	5743	6485	-0.174947	0.00404477
FBgn0029118	4124	3664	0.170669	0.0384428
FBgn0029148	2387	2066	0.210208	0.00544444
FBgn0029152	2766	3162	-0.195825	0.00767079
FBgn0029174	7302	6477	0.173794	0.00689121
FBgn0029507	1360	1751	-0.370602	2.13739e-05
FBgn0029523	152	207	-0.436164	0.0151663
FBgn0029525	1280	1118	0.195007	0.0250161
FBgn0029526	358	431	-0.270843	0.0201488
FBgn0029594	1767	1496	0.239707	0.0104035
FBgn0029662	310	371	-0.259725	0.0389829
FBgn0029665	1082	909	0.253772	0.0181595
FBgn0029689	704	617	0.190188	0.0290025
FBgn0029783	376	315	0.253547	0.0488158
FBgn0029791	404	149	1.44476	5.29475e-29
FBgn0029801	5232	3691	0.50372	4.48982e-09
FBgn0029819	2480	2237	0.149097	0.0144293
FBgn0029822	958	1100	-0.199075	0.0104318
FBgn0029831	276	389	-0.487473	2.96677e-06
FBgn0029833	1601	1441	0.150872	0.0484118
FBgn0029849	917	812	0.175879	0.0178783
FBgn0029870	3409	3054	0.159277	0.0449006
FBgn0029874	638	756	-0.244238	0.0035615
FBgn0029885	1508	1274	0.246384	0.00634532
FBgn0029888	1880	1611	0.223139	0.000611458
FBgn0029891	2562	2269	0.174656	0.0120153
FBgn0029896	168	260	-0.617984	1.76398e-05
FBgn0029911	970	847	0.196652	0.0108239
FBgn0029928	75	98	-0.399604	0.0379252
FBgn0029942	796	698	0.189854	0.0205328
FBgn0029969	1775	1324	0.424139	7.24646e-07
FBgn0029970	225	275	-0.288977	0.0256051
FBgn0029976	1038	1239	-0.255283	2.33718e-05
FBgn0030007	2072	1765	0.232413	0.00284574
FBgn0030025	714	836	-0.228902	0.0107354
FBgn0030040	723	844	-0.223169	0.00953522
FBgn0030053	754	907	-0.267943	0.00269299
FBgn0030067	1547	1361	0.183882	0.00915186
FBgn0030177	1429	1202	0.250939	0.00525982
FBgn0030218	346	282	0.293884	0.0120845
FBgn0030242	284	351	-0.305406	0.0109564
FBgn0030246	1894	1719	0.140262	0.0234601
FBgn0030268	3933	4628	-0.234477	0.00210614
FBgn0030300	241	120	1.0162	1.60881e-05
FBgn0030310	1149	1008	0.189244	0.0254507
FBgn0030321	9846	8482	0.215783	0.00814521
FBgn0030326	1241	282	2.1378	2.38539e-66
FBgn0030332	646	530	0.290208	0.0396364
FBgn0030342	2666	2406	0.147433	0.0297505
FBgn0030350	2161	1792	0.272168	0.0261778
FBgn0030357	209	163	0.360714	0.0401846
FBgn0030361	222	289	-0.387381	0.000822367
FBgn0030362	4980	4089	0.291506	0.000162586
FBgn0030433	1050	892	0.236065	0.0220036
FBgn0030466	931	1151	-0.300847	0.000292701
FBgn0030468	1789	1631	0.133617	0.0484118
FBgn0030479	1105	1251	-0.178029	0.0255499
FBgn0030482	5856	7280	-0.314204	1.48361e-06
FBgn0030484	2787	2335	0.255402	0.000574113
FBgn0030504	5952	5047	0.238227	0.00736416
FBgn0030518	475	382	0.315088	0.00203285
FBgn0030519	1342	1069	0.328546	1.13229e-06
FBgn0030521	3744	4218	-0.171642	0.011361
FBgn0030528	194	153	0.347477	0.0241696
FBgn0030529	11007	12774	-0.214411	0.00244805
FBgn0030610	1495	1079	0.470446	2.50006e-08
FBgn0030612	4081	2270	0.849099	3.94806e-25
FBgn0030658	1504	1360	0.145784	0.0309014
FBgn0030662	1268	1546	-0.283933	4.01903e-06
FBgn0030671	639	737	-0.208175	0.0323523
FBgn0030672	7354	6377	0.205695	0.0167537
FBgn0030718	3271	2899	0.173756	0.0237692
FBgn0030720	2269	1934	0.230163	0.0104318
FBgn0030733	3347	2624	0.353131	1.38492e-06
FBgn0030740	3717	4076	-0.131663	0.0487806
FBgn0030744	1031	1144	-0.14854	0.0411491
FBgn0030749	2673	3018	-0.175291	0.00743315
FBgn0030759	1077	931	0.21317	0.0254163
FBgn0030761	788	676	0.22193	0.00344684
FBgn0030766	554	662	-0.254179	0.0105319
FBgn0030786	1828	1547	0.242758	0.0104318
FBgn0030790	1248	1404	-0.168854	0.00688561
FBgn0030805	360	483	-0.423924	0.00348196
FBgn0030806	356	414	-0.219089	0.0374395
FBgn0030834	713	630	0.176595	0.0307472
FBgn0030853	2631	2278	0.208503	0.00330361
FBgn0030854	2226	2609	-0.228213	8.60777e-05
FBgn0030863	2291	2549	-0.153503	0.0264204
FBgn0030894	1563	1737	-0.151915	0.0333876
FBgn0030945	855	1012	-0.243699	0.0247537
FBgn0030966	583	502	0.219824	0.0190714
FBgn0030968	1178	291	2.017	1.55149e-135
FBgn0030996	989	1183	-0.258441	6.54951e-05
FBgn0031008	1085	910	0.252637	0.000245958
FBgn0031042	55	34	0.70331	0.0026283
FBgn0031049	2339	1973	0.247126	0.000218589
FBgn0031059	388	460	-0.247877	0.0427433
FBgn0031061	696	779	-0.164636	0.0389551
FBgn0031066	4853	4045	0.265171	0.00013113
FBgn0031090	6160	6845	-0.151618	0.0186811
FBgn0031092	2442	2223	0.135518	0.0455571
FBgn0031116	74	106	-0.519157	0.0168553
FBgn0031148	2597	2135	0.286764	0.000251993
FBgn0031149	5548	6117	-0.141031	0.0308519
FBgn0031150	627	746	-0.253863	0.00107828
FBgn0031228	5190	4504	0.204125	0.0125231
FBgn0031261	4764	2701	0.820876	2.096e-29
FBgn0031267	1374	1532	-0.157381	0.0161722
FBgn0031268	426	510	-0.261837	0.0260258
FBgn0031281	405	486	-0.262162	0.00915186
FBgn0031284	432	517	-0.257231	0.0120369
FBgn0031285	4204	4753	-0.177299	0.0150192
FBgn0031310	1502	1730	-0.201878	0.0265489
FBgn0031327	93	137	-0.546947	0.0120915
FBgn0031337	452	573	-0.343845	0.0011786
FBgn0031356	1693	1949	-0.20363	0.000720907
FBgn0031359	3283	2387	0.460432	1.31327e-11
FBgn0031379	1605	1804	-0.167802	0.0238854
FBgn0031381	549	456	0.266084	0.0112345
FBgn0031389	2567	1495	0.794948	6.18033e-07
FBgn0031392	2434	2185	0.156262	0.0209369
FBgn0031399	972	835	0.217639	0.00319098
FBgn0031418	2088	1605	0.379953	6.73046e-07
FBgn0031436	1798	1455	0.305738	2.90381e-06
FBgn0031437	1758	2040	-0.213971	0.0264873
FBgn0031449	1550	1342	0.210608	0.010803
FBgn0031450	2033	2430	-0.257788	2.23441e-05
FBgn0031457	1035	1196	-0.20961	0.00147777
FBgn0031458	877	985	-0.168028	0.0263364
FBgn0031459	3858	3181	0.283481	0.00836812
FBgn0031470	43	118	-1.41377	9.05564e-08
FBgn0031474	3984	4660	-0.225019	0.000370936
FBgn0031483	1319	1592	-0.270984	0.00560156
FBgn0031495	1267	1491	-0.234499	0.00042154
FBgn0031505	4059	2678	0.628916	0.0081911
FBgn0031516	913	1065	-0.222259	0.0454981
FBgn0031530	69	96	-0.463437	0.0183632
FBgn0031534	2415	2827	-0.22745	6.66959e-05
FBgn0031538	276	101	1.44701	4.4818e-17
FBgn0031604	1091	978	0.157961	0.0236181
FBgn0031637	1395	1537	-0.139838	0.0438775
FBgn0031639	868	724	0.263441	0.0019953
FBgn0031651	1545	1362	0.182038	0.0040735
FBgn0031657	1242	1049	0.245494	0.0030555
FBgn0031662	1816	1647	0.141139	0.0471223
FBgn0031663	2272	2001	0.187437	0.0297814
FBgn0031673	3460	3935	-0.184942	0.00377174
FBgn0031676	522	609	-0.223073	0.049197
FBgn0031678	2542	2932	-0.204687	0.0019953
FBgn0031682	541	463	0.225782	0.023855
FBgn0031684	1177	994	0.244221	0.00160174
FBgn0031703	528	340	0.633351	3.11031e-09
FBgn0031717	472	571	-0.274644	0.00385999
FBgn0031736	1657	1472	0.16994	0.021549
FBgn0031739	718	837	-0.219993	0.0407905
FBgn0031740	1026	1225	-0.255316	0.00297533
FBgn0031768	646	805	-0.316649	8.0059e-06
FBgn0031769	2276	2717	-0.254941	2.34729e-05
FBgn0031771	4874	4039	0.271167	2.74145e-06
FBgn0031813	602	706	-0.230442	0.00512266
FBgn0031815	953	812	0.233577	0.00586072
FBgn0031824	705	528	0.418242	6.91692e-07
FBgn0031850	3369	3817	-0.178656	0.00543663
FBgn0031875	882	1017	-0.205539	0.0040735
FBgn0031877	275	213	0.370387	0.00675853
FBgn0031885	735	652	0.171118	0.0418838
FBgn0031904	921	1081	-0.230244	0.000824573
FBgn0031913	2409	2041	0.241577	0.00596929
FBgn0031937	2506	2133	0.236659	0.0024623
FBgn0031968	35	53	-0.609133	0.0141742
FBgn0031987	850	671	0.336887	6.46402e-05
FBgn0031988	6306	4752	0.412648	2.59424e-05
FBgn0032004	848	739	0.195301	0.0234224
FBgn0032016	1273	1457	-0.194605	0.00189512
FBgn0032025	145	77	0.94735	0.00131921
FBgn0032029	898	740	0.27705	0.000386923
FBgn0032034	896	789	0.185558	0.0219714
FBgn0032050	5944	5051	0.234786	0.0081201
FBgn0032051	2329	2062	0.175518	0.0251657
FBgn0032052	2433	2792	-0.199261	0.000872987
FBgn0032053	1147	1008	0.185766	0.0282462
FBgn0032054	1923	1689	0.18761	0.00192768
FBgn0032079	1175	785	0.585262	3.8887e-11
FBgn0032082	2249	1918	0.232534	0.0166869
FBgn0032105	1455	1720	-0.241928	0.00155031
FBgn0032123	834	612	0.462258	0.018407
FBgn0032139	81	107	-0.421444	0.0312006
FBgn0032140	4993	6074	-0.280742	0.0236194
FBgn0032147	2499	2820	-0.174655	0.00773985
FBgn0032154	854	745	0.197843	0.00921104
FBgn0032160	4600	3651	0.332961	4.76977e-06
FBgn0032161	251	112	1.15338	1.008e-12
FBgn0032166	1231	1089	0.178086	0.0325076
FBgn0032167	478	379	0.325582	0.039963
FBgn0032178	89	39	1.17248	2.21108e-09
FBgn0032198	14478	12199	0.247571	0.000406125
FBgn0032200	2343	2786	-0.248865	0.000118027
FBgn0032210	1275	1570	-0.299081	1.35686e-06
FBgn0032223	1538	1738	-0.174315	0.0291849
FBgn0032233	163	223	-0.437423	0.00568687
FBgn0032236	2879	2513	0.195751	0.00237288
FBgn0032287	366	234	0.633866	0.000108661
FBgn0032295	1751	2045	-0.224062	0.000449128
FBgn0032330	704	603	0.224222	0.0337357
FBgn0032339	1178	1027	0.199113	0.00447306
FBgn0032341	2161	2433	-0.172803	0.0143814
FBgn0032346	798	649	0.301369	0.000822367
FBgn0032348	1935	2311	-0.256764	0.000164084
FBgn0032358	552	414	0.416215	1.38643e-05
FBgn0032363	4523	5337	-0.236113	0.00294938
FBgn0032400	9687	6701	0.527623	1.35789e-07
FBgn0032409	2103	2819	-0.421888	3.93552e-14
FBgn0032454	4447	5118	-0.203015	0.00353841
FBgn0032455	2242	1940	0.208799	0.00115829
FBgn0032476	2171	2438	-0.166992	0.0175044
FBgn0032485	1617	1941	-0.263125	1.14841e-05
FBgn0032486	400	318	0.329624	0.00168569
FBgn0032511	3458	3038	0.18709	0.00299657
FBgn0032513	1907	1676	0.184487	0.0143563
FBgn0032514	6064	7371	-0.281348	7.90749e-06
FBgn0032635	1142	1360	-0.250203	7.60137e-05
FBgn0032643	4688	5746	-0.294534	4.97734e-06
FBgn0032644	400	328	0.288694	0.00703448
FBgn0032666	67	106	-0.668166	0.0198834
FBgn0032693	1119	924	0.282159	0.00769723
FBgn0032699	2315	3281	-0.499969	1.07384e-08
FBgn0032700	822	733	0.165433	0.044516
FBgn0032701	973	854	0.187431	0.0200726
FBgn0032703	857	752	0.189746	0.020148
FBgn0032704	6487	7165	-0.143924	0.0434572
FBgn0032723	562	644	-0.195789	0.0440347
FBgn0032729	499	387	0.360527	0.000148881
FBgn0032731	7209	8494	-0.236507	0.000112233
FBgn0032782	776	636	0.285664	0.00157445
FBgn0032811	426	500	-0.229521	0.0212369
FBgn0032820	154	104	0.564084	0.000100521
FBgn0032833	8496	7435	0.198785	0.012674
FBgn0032858	392	500	-0.349047	0.000236719
FBgn0032859	4894	5928	-0.275792	1.01526e-05
FBgn0032876	839	986	-0.232559	0.00048792
FBgn0032880	5527	6081	-0.136378	0.0411457
FBgn0032889	7417	5258	0.502392	0.000144717
FBgn0032899	1809	1276	0.505295	7.26162e-06
FBgn0032916	785	539	0.542468	2.58993e-13
FBgn0032919	2857	2455	0.220503	0.0130573
FBgn0032974	3141	3445	-0.133637	0.0418838
FBgn0032981	2682	2229	0.267997	0.00246857
FBgn0032986	3569	3250	0.135243	0.0411123
FBgn0032988	3716	3246	0.198035	0.00892046
FBgn0032997	1907	1644	0.217705	0.0340481
FBgn0033005	3325	2910	0.195257	0.0193015
FBgn0033010	735	903	-0.301201	0.00178538
FBgn0033055	3669	4265	-0.217218	0.000265087
FBgn0033079	2855	2426	0.234734	0.000878605
FBgn0033085	445	368	0.27607	0.0224429
FBgn0033088	627	788	-0.330192	1.95565e-05
FBgn0033089	1185	1018	0.22032	0.0158693
FBgn0033101	2029	2241	-0.140663	0.0480891
FBgn0033113	1035	911	0.185289	0.0256441
FBgn0033153	696	845	-0.27821	0.00216581
FBgn0033170	51	34	0.575412	0.0150192
FBgn0033177	1624	1878	-0.208557	0.00265909
FBgn0033209	1234	1092	0.175769	0.0176699
FBgn0033212	5294	6357	-0.263275	5.45175e-05
FBgn0033232	2395	1647	0.538277	5.25116e-14
FBgn0033235	3583	3207	0.159763	0.0091538
FBgn0033244	2753	3063	-0.153695	0.0297505
FBgn0033246	16095	13772	0.225679	0.00387816
FBgn0033247	2037	1747	0.221115	0.00038653
FBgn0033259	2663	3001	-0.169811	0.0166627
FBgn0033302	74	114	-0.602571	0.0017501
FBgn0033304	87	122	-0.48044	0.0115281
FBgn0033308	38	67	-0.838995	0.00531728
FBgn0033313	3190	3778	-0.243596	0.000238928
FBgn0033348	601	685	-0.189585	0.0337764
FBgn0033349	2865	3198	-0.158013	0.0213811
FBgn0033352	4462	5308	-0.250255	2.45456e-05
FBgn0033354	1106	1286	-0.21653	0.0008358
FBgn0033373	1252	889	0.490978	1.53002e-15
FBgn0033376	929	1055	-0.184833	0.00514801
FBgn0033377	3706	4179	-0.172564	0.00767992
FBgn0033379	2789	2341	0.252732	0.00131921
FBgn0033388	1786	2228	-0.317185	2.87834e-06
FBgn0033401	1206	1360	-0.171731	0.0408039
FBgn0033402	1048	870	0.268761	5.74019e-05
FBgn0033431	916	1197	-0.378756	0.00575713
FBgn0033463	2954	3231	-0.128786	0.0462989
FBgn0033479	238	315	-0.399006	0.00126989
FBgn0033483	2279	1789	0.350881	1.00997e-07
FBgn0033485	3206	2527	0.345043	2.95729e-08
FBgn0033504	2953	2506	0.239293	0.0187577
FBgn0033507	1103	967	0.191732	0.0124274
FBgn0033519	59	77	-0.388909	0.0388805
FBgn0033529	3470	3921	-0.176534	0.0057756
FBgn0033539	2136	2655	-0.313223	1.80865e-07
FBgn0033544	1489	1739	-0.223316	0.0018988
FBgn0033548	2443	2032	0.267609	0.00603251
FBgn0033557	1331	1092	0.286027	0.00535906
FBgn0033570	2081	1803	0.209954	0.0226479
FBgn0033607	1119	1243	-0.151212	0.0337357
FBgn0033608	2438	2050	0.251874	0.00367841
FBgn0033636	5041	5881	-0.220795	0.00101726
FBgn0033638	2065	1647	0.326283	0.00241993
FBgn0033659	103	64	0.672074	0.000265932
FBgn0033677	458	590	-0.364248	5.95795e-05
FBgn0033717	6927	6234	0.150675	0.0411418
FBgn0033725	31	17	0.902909	0.0211014
FBgn0033739	950	801	0.244856	0.00348196
FBgn0033741	4813	4185	0.202365	0.0310415
FBgn0033757	468	548	-0.228842	0.0247216
FBgn0033761	3327	2903	0.198841	0.0183439
FBgn0033769	271	330	-0.288735	0.0431633
FBgn0033781	329	272	0.277732	0.0377725
FBgn0033785	45	67	-0.593322	0.00687081
FBgn0033806	614	707	-0.200678	0.0250161
FBgn0033845	1926	2246	-0.216495	0.016221
FBgn0033879	5495	4210	0.386321	4.56753e-08
FBgn0033901	3577	4187	-0.227506	0.000720907
FBgn0033907	942	792	0.253262	0.00116631
FBgn0033913	5823	3847	0.598675	1.38643e-05
FBgn0033921	118	190	-0.683866	9.72465e-08
FBgn0033928	2108	1739	0.277119	8.80334e-05
FBgn0033961	1396	1069	0.386012	3.98065e-05
FBgn0033984	857	1043	-0.28088	0.00118481
FBgn0034001	633	545	0.215782	0.0250161
FBgn0034009	1423	1223	0.2187	0.00551719
FBgn0034010	166	117	0.505783	0.0014655
FBgn0034013	2929	3584	-0.290418	1.27905e-06
FBgn0034035	1141	1306	-0.193789	0.00452082
FBgn0034046	1715	1535	0.159551	0.0181595
FBgn0034061	863	711	0.27886	0.000747818
FBgn0034063	635	761	-0.257429	0.00160057
FBgn0034067	295	420	-0.509581	4.33514e-06
FBgn0034072	5010	6094	-0.280396	0.000166216
FBgn0034083	3920	3236	0.276276	7.30861e-05
FBgn0034094	77	45	0.759534	0.00220117
FBgn0034098	2395	2716	-0.180933	0.0179895
FBgn0034142	2254	1996	0.176114	0.00598705
FBgn0034176	3133	3452	-0.139603	0.0287905
FBgn0034184	1836	2111	-0.200468	0.00149246
FBgn0034187	327	397	-0.275739	0.0158693
FBgn0034194	1949	1359	0.523901	1.00127e-09
FBgn0034198	406	258	0.678974	0.00294938
FBgn0034199	575	478	0.26149	0.0310173
FBgn0034200	339	266	0.356892	0.0294983
FBgn0034210	652	789	-0.275481	8.27668e-05
FBgn0034214	614	539	0.189579	0.0490148
FBgn0034215	1343	1095	0.29549	1.10182e-05
FBgn0034223	1579	2087	-0.401119	4.6647e-13
FBgn0034230	3049	3356	-0.138533	0.0445838
FBgn0034232	971	808	0.264985	0.0148168
FBgn0034249	1488	1721	-0.210934	0.00800689
FBgn0034269	1086	1285	-0.24395	6.39488e-05
FBgn0034277	12082	13489	-0.15879	0.0404453
FBgn0034300	1167	1303	-0.158213	0.0376043
FBgn0034304	792	897	-0.179075	0.0221215
FBgn0034315	3291	3732	-0.183136	0.0359934
FBgn0034346	1113	1309	-0.231653	0.00117399
FBgn0034361	679	564	0.269269	0.0188424
FBgn0034365	780	691	0.175282	0.0337863
FBgn0034371	2098	1824	0.203366	0.0141771
FBgn0034389	1516	1743	-0.201219	0.0010141
FBgn0034391	50	90	-0.839748	0.000144035
FBgn0034399	1694	2135	-0.332575	0.0110566
FBgn0034400	8328	9245	-0.150113	0.0415753
FBgn0034403	679	848	-0.322087	0.0274669
FBgn0034407	67	33	0.997336	0.000544687
FBgn0034420	1130	987	0.197562	0.0164528
FBgn0034433	990	1118	-0.176051	0.0311674
FBgn0034436	3766	3273	0.2041	0.0161322
FBgn0034491	2314	2623	-0.179365	0.0184124
FBgn0034493	374	298	0.330227	0.0358953
FBgn0034494	3409	2835	0.265821	0.00674067
FBgn0034498	1311	1679	-0.356412	4.84709e-09
FBgn0034529	445	516	-0.210092	0.0431633
FBgn0034534	1364	1040	0.390789	1.40188e-08
FBgn0034576	3475	2896	0.263842	0.00265909
FBgn0034602	86	5	4.0758	1.10931e-32
FBgn0034618	1819	1599	0.185543	0.00357294
FBgn0034636	42	62	-0.56067	0.0145547
FBgn0034638	52	31	0.776899	0.00398903
FBgn0034645	5140	3886	0.408637	0.0205328
FBgn0034647	124	180	-0.535168	0.00348385
FBgn0034688	1073	876	0.292319	0.000224412
FBgn0034691	2653	2981	-0.168583	0.0282462
FBgn0034694	1789	1600	0.160013	0.0145547
FBgn0034709	1405	797	0.820478	3.1208e-15
FBgn0034736	2088	1282	0.703202	1.00087e-28
FBgn0034763	661	775	-0.22929	0.00647515
FBgn0034786	1410	1112	0.342453	4.19917e-07
FBgn0034795	787	901	-0.194678	0.0125873
FBgn0034797	40	72	-0.82048	0.000776695
FBgn0034803	718	598	0.260982	0.00132115
FBgn0034853	924	800	0.206466	0.0220036
FBgn0034854	2220	2502	-0.171938	0.0108425
FBgn0034861	131	233	-0.850487	0.0306095
FBgn0034877	4995	4331	0.20579	0.0418838
FBgn0034879	1887	1643	0.207131	0.0153369
FBgn0034883	177	99	0.8308	0.0104318
FBgn0034893	862	711	0.280057	0.0155201
FBgn0034894	979	1111	-0.183072	0.0234224
FBgn0034897	1947	1557	0.327079	0.00821467
FBgn0034914	5754	6795	-0.240028	5.4264e-05
FBgn0034946	2295	2585	-0.169598	0.0255499
FBgn0034951	949	771	0.297486	0.000242448
FBgn0034958	3851	4246	-0.141045	0.0297505
FBgn0034961	812	953	-0.233219	0.00412157
FBgn0034970	3696	4625	-0.324369	1.82097e-06
FBgn0034986	1077	955	0.171961	0.0376043
FBgn0034988	597	689	-0.205077	0.0265489
FBgn0034997	4188	3352	0.321071	1.05958e-07
FBgn0035016	1794	2205	-0.295545	2.11894e-06
FBgn0035023	1118	1355	-0.277693	0.0029914
FBgn0035028	743	907	-0.286733	6.43561e-05
FBgn0035032	7143	5785	0.307302	0.00404477
FBgn0035033	1057	1288	-0.284543	1.08076e-05
FBgn0035046	1817	1518	0.260281	0.00277775
FBgn0035073	1166	1282	-0.136817	0.0437555
FBgn0035083	11792	10477	0.170288	0.0355556
FBgn0035084	375	305	0.299427	0.0330763
FBgn0035087	9923	11026	-0.15259	0.0413891
FBgn0035091	462	170	1.44283	4.11789e-42
FBgn0035109	460	541	-0.235832	0.0152615
FBgn0035121	21263	18443	0.20609	0.0418838
FBgn0035122	1710	1524	0.165793	0.0170622
FBgn0035132	2003	1567	0.355348	2.39154e-09
FBgn0035145	5827	6447	-0.145492	0.0288491
FBgn0035146	1852	2119	-0.191798	0.00668588
FBgn0035147	27498	22656	0.280179	0.000757872
FBgn0035148	2377	2893	-0.284416	2.03441e-06
FBgn0035151	536	639	-0.256286	0.0124482
FBgn0035155	1194	980	0.283859	0.000143001
FBgn0035167	435	565	-0.373856	0.00480243
FBgn0035169	1869	2089	-0.160066	0.0120631
FBgn0035228	4064	3703	0.134484	0.0413564
FBgn0035237	1451	1128	0.35976	0.0047683
FBgn0035238	1393	1587	-0.18909	0.0122184
FBgn0035241	33	17	0.982273	0.000965037
FBgn0035244	2373	2093	0.181115	0.00447445
FBgn0035251	2763	3379	-0.290737	2.25006e-07
FBgn0035266	364	493	-0.436069	0.00147777
FBgn0035298	2409	1905	0.338667	1.30142e-06
FBgn0035334	1481	1217	0.284103	4.19181e-05
FBgn0035335	1968	1664	0.244116	0.000976207
FBgn0035348	1948	755	1.44347	1.29578e-05
FBgn0035371	3296	4113	-0.319534	6.90829e-07
FBgn0035374	1851	1661	0.158289	0.0219714
FBgn0035388	3513	3035	0.211606	0.000454355
FBgn0035420	2694	3303	-0.29121	0.000148127
FBgn0035425	2345	2695	-0.201482	0.000860901
FBgn0035439	192	152	0.330522	0.0439967
FBgn0035449	1270	1110	0.19259	0.00887216
FBgn0035473	4379	3873	0.177411	0.00790846
FBgn0035482	872	1004	-0.202575	0.0436956
FBgn0035515	980	1146	-0.226315	0.0111666
FBgn0035517	1610	1255	0.35921	2.72561e-07
FBgn0035523	514	863	-0.749393	5.26379e-10
FBgn0035524	2653	2306	0.202692	0.00146122
FBgn0035541	3444	2824	0.286632	9.35679e-07
FBgn0035571	765	973	-0.345803	3.71851e-05
FBgn0035600	11578	9771	0.247419	0.00242502
FBgn0035608	18319	16324	0.166727	0.0347381
FBgn0035617	2085	2411	-0.211391	0.00632235
FBgn0035623	1015	1174	-0.208983	0.00792268
FBgn0035632	753	627	0.264559	0.0046847
FBgn0035641	909	1084	-0.252386	0.000369587
FBgn0035642	447	531	-0.246986	0.0329334
FBgn0035689	577	701	-0.277576	0.00139629
FBgn0035714	983	870	0.17851	0.0205328
FBgn0035727	122	180	-0.573914	0.00492329
FBgn0035763	1889	2288	-0.275662	1.5199e-06
FBgn0035772	9808	10981	-0.162817	0.0229193
FBgn0035833	1778	2319	-0.382576	2.49378e-10
FBgn0035842	709	868	-0.290929	0.000203997
FBgn0035868	147	197	-0.413637	0.00951676
FBgn0035878	2126	1815	0.230254	0.000785205
FBgn0035879	1863	2091	-0.165374	0.0376043
FBgn0035904	2818	2464	0.18872	0.0221215
FBgn0035911	1207	945	0.352073	4.82126e-07
FBgn0035945	1416	1636	-0.207586	0.000627538
FBgn0035951	888	1005	-0.178547	0.0379097
FBgn0035957	294	377	-0.355194	0.0118591
FBgn0035960	130	86	0.580523	0.00040507
FBgn0035965	284	353	-0.313404	0.0104109
FBgn0035968	231	300	-0.380084	0.003965
FBgn0035976	1577	1731	-0.13594	0.0428213
FBgn0035977	987	840	0.23362	0.00377528
FBgn0035978	1554	1250	0.314403	8.36928e-07
FBgn0035986	744	895	-0.266395	0.00626836
FBgn0035989	819	727	0.17265	0.0229028
FBgn0036007	492	584	-0.245465	0.00685997
FBgn0036020	644	558	0.207171	0.0207459
FBgn0036030	2166	1833	0.239552	0.000312378
FBgn0036035	1590	1375	0.210884	0.00385999
FBgn0036053	2603	2861	-0.136236	0.0352472
FBgn0036059	2248	2570	-0.193834	0.000999098
FBgn0036062	129	165	-0.349285	0.0395155
FBgn0036101	137	180	-0.389889	0.0135342
FBgn0036141	1596	2044	-0.355222	1.78976e-07
FBgn0036144	1095	928	0.239812	0.0150192
FBgn0036173	1208	1047	0.208042	0.0491841
FBgn0036181	65	44	0.560075	0.028997
FBgn0036194	3251	2720	0.258618	0.00109195
FBgn0036196	249	297	-0.254817	0.036323
FBgn0036199	608	686	-0.172388	0.0454106
FBgn0036211	940	659	0.51266	2.66306e-13
FBgn0036299	714	901	-0.332719	1.18296e-05
FBgn0036301	869	738	0.235936	0.00222795
FBgn0036302	2408	2710	-0.170285	0.00495591
FBgn0036309	568	661	-0.211265	0.0441798
FBgn0036316	587	280	1.0488	1.01838e-05
FBgn0036318	1575	1863	-0.242418	1.86382e-05
FBgn0036333	1672	1991	-0.25123	0.00042154
FBgn0036334	4170	3114	0.421463	1.03916e-11
FBgn0036335	650	520	0.32291	8.35032e-05
FBgn0036337	1554	1215	0.35426	1.34643e-08
FBgn0036372	1552	1764	-0.184497	0.0177701
FBgn0036381	182	102	0.855668	0.000119432
FBgn0036396	174	213	-0.287963	0.0383904
FBgn0036446	723	849	-0.232542	0.0195038
FBgn0036448	3377	4159	-0.299043	2.63543e-05
FBgn0036451	2163	2413	-0.15799	0.0174418
FBgn0036460	1128	933	0.275062	4.59505e-05
FBgn0036463	2891	3411	-0.239862	0.000234121
FBgn0036486	2360	2687	-0.186459	0.024572
FBgn0036488	1076	895	0.267753	0.00142566
FBgn0036502	762	651	0.231847	0.00359611
FBgn0036565	831	1051	-0.339366	2.96471e-06
FBgn0036566	1400	1562	-0.157034	0.0219131
FBgn0036571	370	430	-0.217777	0.0383904
FBgn0036640	1063	1306	-0.298159	3.86303e-05
FBgn0036661	6122	7090	-0.211767	0.0004929
FBgn0036662	828	945	-0.187485	0.0143563
FBgn0036663	7817	5936	0.397145	6.96086e-06
FBgn0036666	5224	5886	-0.171745	0.00873058
FBgn0036684	1730	2000	-0.212861	0.00841313
FBgn0036726	2189	1750	0.322266	4.56368e-06
FBgn0036728	4346	3539	0.295813	0.00159812
FBgn0036732	1360	1199	0.180303	0.0111907
FBgn0036762	8710	7863	0.147657	0.0478582
FBgn0036765	761	617	0.300041	0.0030689
FBgn0036770	1350	1079	0.328432	0.0366426
FBgn0036772	3519	3148	0.161102	0.0218034
FBgn0036774	1248	1050	0.249932	0.0144266
FBgn0036820	322	257	0.315259	0.0176462
FBgn0036824	12960	10039	0.368842	5.1859e-07
FBgn0036844	1788	1415	0.338813	1.01526e-05
FBgn0036853	1221	1038	0.235215	0.0412486
FBgn0036857	509	87	2.56521	2.63869e-56
FBgn0036875	112	49	1.21901	8.16649e-10
FBgn0036877	24	36	-0.595386	0.0479945
FBgn0036896	2048	1709	0.260178	0.000454355
FBgn0036897	739	838	-0.181309	0.0250161
FBgn0036908	1781	2025	-0.184819	0.00388419
FBgn0036916	937	831	0.172444	0.0233049
FBgn0036918	2730	2403	0.183444	0.025508
FBgn0036921	10468	11802	-0.173682	0.0484118
FBgn0036928	6068	5290	0.199129	0.00426947
FBgn0036975	338	279	0.272615	0.0151663
FBgn0036988	528	611	-0.210569	0.0319956
FBgn0036990	1213	1054	0.203522	0.00219314
FBgn0036999	582	678	-0.220546	0.00684996
FBgn0037000	599	475	0.334582	0.0262436
FBgn0037001	6808	5672	0.264471	0.00047571
FBgn0037018	760	633	0.261485	0.00189849
FBgn0037019	767	857	-0.161781	0.0365612
FBgn0037025	1755	2164	-0.305267	8.80334e-05
FBgn0037046	136	205	-0.57651	0.0237692
FBgn0037061	1012	897	0.176288	0.0498216
FBgn0037063	2530	2265	0.158834	0.0437769
FBgn0037070	908	787	0.208636	0.00592143
FBgn0037092	600	705	-0.232581	0.0137673
FBgn0037102	1634	1465	0.158714	0.0277233
FBgn0037105	1114	1323	-0.245276	0.00238018
FBgn0037130	811	938	-0.207848	0.00700092
FBgn0037141	1210	1411	-0.223124	0.00116939
FBgn0037144	217	172	0.334171	0.0249209
FBgn0037149	543	666	-0.294456	0.00102176
FBgn0037150	1394	1235	0.174942	0.0145359
FBgn0037186	76	25	1.5864	8.8874e-14
FBgn0037222	1256	1110	0.178079	0.0227538
FBgn0037235	1733	2014	-0.216054	0.000699499
FBgn0037239	1205	465	1.37954	3.97514e-62
FBgn0037242	1435	1586	-0.143262	0.0441798
FBgn0037244	834	987	-0.242346	0.000660373
FBgn0037248	3406	2815	0.275718	0.000354914
FBgn0037261	3210	3659	-0.188873	0.00153649
FBgn0037358	3722	3286	0.178881	0.01025
FBgn0037364	585	697	-0.253677	0.00273681
FBgn0037387	48	16	1.66842	0.00027071
FBgn0037443	2776	2374	0.226951	0.00274972
FBgn0037445	2062	1831	0.169488	0.0337357
FBgn0037468	9838	12025	-0.288755	7.19036e-05
FBgn0037472	1422	1610	-0.179894	0.0123509
FBgn0037515	3506	2755	0.346901	2.04969e-07
FBgn0037553	60	38	0.63973	0.00414974
FBgn0037556	1731	1979	-0.19091	0.00551384
FBgn0037622	1803	2015	-0.159461	0.0151415
FBgn0037637	2506	2063	0.280448	0.001005
FBgn0037647	1214	1106	0.134825	0.0426958
FBgn0037652	1956	1698	0.203778	0.00104027
FBgn0037656	408	479	-0.227742	0.0319956
FBgn0037671	9110	10102	-0.149061	0.0344627
FBgn0037683	2153	1189	0.886044	8.85568e-06
FBgn0037709	1518	1060	0.520355	1.80604e-11
FBgn0037715	909	654	0.478005	4.73409e-07
FBgn0037717	529	621	-0.232529	0.00721418
FBgn0037719	978	869	0.170535	0.0369087
FBgn0037723	1276	1026	0.317978	0.00549158
FBgn0037746	1447	1720	-0.249143	0.0015599
FBgn0037757	1597	1873	-0.230243	0.000499418
FBgn0037759	409	554	-0.435412	0.000386978
FBgn0037760	2519	2858	-0.180732	0.0213811
FBgn0037779	895	750	0.25576	0.00377528
FBgn0037788	634	218	1.5873	1.16678e-06
FBgn0037792	1322	1535	-0.214914	0.00121216
FBgn0037794	998	1152	-0.207184	0.0110533
FBgn0037817	91	148	-0.689289	4.7213e-05
FBgn0037848	1175	1530	-0.379659	1.6132e-09
FBgn0037850	763	937	-0.295898	0.000657792
FBgn0037852	1382	1631	-0.238323	0.0337863
FBgn0037853	3404	3980	-0.226127	0.00072953
FBgn0037856	764	909	-0.248954	0.00153603
FBgn0037878	3166	3475	-0.133459	0.044516
FBgn0037883	362	281	0.362791	0.00104958
FBgn0037884	1224	1370	-0.1626	0.0170502
FBgn0037890	1988	1738	0.190181	0.042473
FBgn0037892	847	685	0.308928	0.00104717
FBgn0037896	85	111	-0.396837	0.0319956
FBgn0037897	1785	2001	-0.16384	0.0230985
FBgn0037917	1912	2130	-0.156455	0.0428213
FBgn0037918	2342	2786	-0.24957	0.000299091
FBgn0037930	4749	4295	0.145468	0.0323459
FBgn0037955	2407	1894	0.347442	7.84516e-07
FBgn0037973	678	582	0.221911	0.0117615
FBgn0037979	1442	1682	-0.221843	0.000464124
FBgn0037999	4239	3583	0.249155	0.00519315
FBgn0038020	3365	2515	0.423531	1.87573e-05
FBgn0038038	2057	1637	0.332417	5.77056e-05
FBgn0038045	58	89	-0.574693	0.0432035
FBgn0038088	3180	3896	-0.296093	0.00951676
FBgn0038098	258	309	-0.259183	0.0259202
FBgn0038146	2138	1856	0.205275	0.0197826
FBgn0038167	879	1030	-0.228533	0.000291771
FBgn0038194	129	94	0.463243	0.00675853
FBgn0038196	1211	1064	0.187447	0.0152715
FBgn0038197	874	777	0.168283	0.0321969
FBgn0038224	3946	3456	0.193095	0.0041871
FBgn0038250	549	361	0.598065	9.27693e-05
FBgn0038256	1869	1448	0.368361	9.94997e-11
FBgn0038271	10987	9726	0.176487	0.0409105
FBgn0038275	686	596	0.203455	0.0363861
FBgn0038286	928	794	0.222482	0.0171712
FBgn0038290	972	579	0.755605	4.6647e-13
FBgn0038291	400	266	0.589487	6.50737e-07
FBgn0038303	1151	1445	-0.32762	1.75667e-07
FBgn0038318	2759	3045	-0.142471	0.0416057
FBgn0038320	7527	9120	-0.276492	2.44587e-05
FBgn0038326	2750	2228	0.304147	7.99205e-07
FBgn0038344	1654	1843	-0.154819	0.0274358
FBgn0038349	3839	3317	0.214282	0.0249422
FBgn0038353	4005	3184	0.32749	0.00682733
FBgn0038381	154	207	-0.434638	0.00603052
FBgn0038387	1310	1116	0.231494	0.000116007
FBgn0038407	716	462	0.629405	7.15299e-11
FBgn0038426	1141	907	0.333849	5.26451e-05
FBgn0038427	2371	2765	-0.221703	0.000315845
FBgn0038432	748	963	-0.363588	2.55958e-08
FBgn0038453	1935	2243	-0.213527	0.00116584
FBgn0038463	1470	1312	0.164149	0.00876359
FBgn0038467	2116	1843	0.198396	0.0148003
FBgn0038473	2895	2597	0.157234	0.0296713
FBgn0038476	4206	4852	-0.206408	0.00186972
FBgn0038490	183	230	-0.329736	0.0161322
FBgn0038491	514	447	0.201446	0.0484363
FBgn0038519	2708	2249	0.268134	0.000192655
FBgn0038530	43	95	-1.10405	3.00382e-06
FBgn0038533	2113	2399	-0.182445	0.00478929
FBgn0038552	2124	1930	0.140038	0.0406402
FBgn0038564	156	203	-0.380131	0.0141052
FBgn0038585	1860	1606	0.212266	0.00294938
FBgn0038588	451	552	-0.295285	0.00267917
FBgn0038593	996	1118	-0.166482	0.0175044
FBgn0038597	1191	1029	0.21193	0.00831937
FBgn0038638	44	29	0.596423	0.0182073
FBgn0038649	726	637	0.190863	0.0348986
FBgn0038652	65	45	0.524429	0.0248067
FBgn0038660	737	930	-0.335869	0.0118163
FBgn0038662	970	724	0.421977	6.06874e-07
FBgn0038672	289	343	-0.243346	0.038957
FBgn0038678	628	518	0.277527	0.00735031
FBgn0038681	2893	1849	0.655741	5.94556e-10
FBgn0038721	2488	1992	0.325983	8.48109e-05
FBgn0038745	2460	2195	0.16496	0.0104545
FBgn0038746	1351	1175	0.199975	0.0181623
FBgn0038747	3901	4337	-0.152586	0.0339475
FBgn0038803	2472	1791	0.475581	0.0195147
FBgn0038804	3622	1874	0.959623	7.93299e-26
FBgn0038815	325	419	-0.365743	0.000177949
FBgn0038829	1614	1448	0.155446	0.0173024
FBgn0038832	1508	832	0.866944	7.79085e-19
FBgn0038854	1631	1473	0.147235	0.0219154
FBgn0038862	1537	1749	-0.186131	0.00208272
FBgn0038865	733	396	0.89319	7.51356e-22
FBgn0038869	1339	1169	0.196074	0.00522394
FBgn0038890	1516	1681	-0.148962	0.0338267
FBgn0038893	2065	1810	0.189525	0.0166869
FBgn0038922	1837	2100	-0.193368	0.00372283
FBgn0038923	730	649	0.169323	0.0448512
FBgn0038924	1531	1312	0.225112	0.0285604
FBgn0038925	2491	2141	0.22078	0.00211112
FBgn0038947	7015	6310	0.152635	0.0166627
FBgn0038961	1349	1121	0.270634	0.00086491
FBgn0038968	2224	1950	0.191364	0.0309014
FBgn0038974	830	585	0.504658	1.55376e-13
FBgn0038976	1915	1706	0.169128	0.0170622
FBgn0038980	37	54	-0.557141	0.00957068
FBgn0039003	827	934	-0.174018	0.0365612
FBgn0039006	1047	1216	-0.212527	0.0170106
FBgn0039026	3681	4114	-0.160547	0.0300118
FBgn0039044	526	640	-0.282616	0.000327724
FBgn0039113	860	1085	-0.333912	5.06613e-06
FBgn0039114	674	878	-0.382274	0.00244365
FBgn0039130	2667	3229	-0.275857	2.39897e-05
FBgn0039139	991	1193	-0.266953	1.19855e-05
FBgn0039189	1678	1894	-0.175282	0.00318908
FBgn0039207	2403	2778	-0.204091	0.0169075
FBgn0039218	1929	1628	0.245466	0.00490141
FBgn0039233	1540	1209	0.353386	2.96221e-05
FBgn0039241	1674	1440	0.219195	0.0015599
FBgn0039249	771	871	-0.174684	0.0308519
FBgn0039250	4764	5307	-0.156249	0.0226098
FBgn0039266	2838	3400	-0.259	6.46402e-05
FBgn0039290	264	178	0.569473	3.61825e-05
FBgn0039293	2049	2303	-0.169433	0.0057756
FBgn0039304	2038	2588	-0.34371	1.88392e-06
FBgn0039306	1521	1374	0.147268	0.0295098
FBgn0039321	800	586	0.449852	0.000392663
FBgn0039349	2132	1902	0.16305	0.0331291
FBgn0039357	549	479	0.198433	0.033416
FBgn0039396	20	34	-0.786912	0.0158214
FBgn0039449	345	399	-0.209801	0.0437769
FBgn0039464	2325	3139	-0.430891	0.00294938
FBgn0039487	1692	1472	0.201691	0.00960418
FBgn0039494	1124	784	0.520556	5.78223e-11
FBgn0039507	2089	1562	0.419011	1.80604e-11
FBgn0039509	1047	924	0.182533	0.0429159
FBgn0039528	2222	2635	-0.245559	0.000100981
FBgn0039532	965	1192	-0.304549	0.000561426
FBgn0039537	2228	1916	0.21819	0.00409412
FBgn0039543	466	546	-0.226184	0.0310449
FBgn0039544	983	1120	-0.187508	0.00467933
FBgn0039554	1256	1443	-0.201168	0.00674787
FBgn0039590	897	1158	-0.366654	2.42088e-08
FBgn0039625	855	957	-0.164122	0.0411904
FBgn0039627	574	482	0.252528	0.0158476
FBgn0039632	1277	1454	-0.187654	0.00294938
FBgn0039635	5627	4509	0.320979	4.8459e-07
FBgn0039638	1475	1677	-0.185838	0.00176816
FBgn0039644	1269	1651	-0.374099	1.59919e-07
FBgn0039663	465	549	-0.241054	0.0158693
FBgn0039680	1678	1911	-0.187972	0.013725
FBgn0039696	549	732	-0.414353	5.09511e-05
FBgn0039697	5556	4631	0.26122	0.000710157
FBgn0039714	10233	13034	-0.348171	3.52902e-06
FBgn0039723	390	522	-0.417481	0.000272969
FBgn0039727	1087	1283	-0.234558	0.0046847
FBgn0039730	938	1078	-0.201206	0.00388325
FBgn0039731	262	313	-0.259223	0.0381637
FBgn0039737	7106	4908	0.534475	2.91572e-23
FBgn0039741	951	831	0.196798	0.0276772
FBgn0039765	330	270	0.291932	0.0153591
FBgn0039767	2072	2288	-0.143561	0.0325076
FBgn0039776	8374	7437	0.171626	0.00635589
FBgn0039809	243	195	0.310502	0.0338267
FBgn0039827	1135	641	0.827403	1.24391e-33
FBgn0039828	1734	1545	0.166848	0.0116467
FBgn0039830	27328	23791	0.200731	0.0253176
FBgn0039835	534	457	0.226195	0.0335502
FBgn0039861	736	586	0.330366	0.000320158
FBgn0039863	1913	2128	-0.153013	0.0345746
FBgn0039864	46	70	-0.639902	0.00276054
FBgn0039868	1204	967	0.319776	3.00424e-06
FBgn0039877	2008	1600	0.327097	3.24032e-06
FBgn0039883	1245	1084	0.201645	0.0192808
FBgn0039886	782	578	0.44859	0.000318716
FBgn0039909	7227	6544	0.143627	0.0283165
FBgn0039916	24	38	-0.729477	0.0134431
FBgn0039924	2894	3210	-0.149538	0.0236181
FBgn0039929	5802	4856	0.257303	6.77392e-05
FBgn0039930	3807	3200	0.248187	0.00433277
FBgn0040020	715	803	-0.167992	0.0212369
FBgn0040064	2954	2525	0.224628	0.00222795
FBgn0040070	7289	6134	0.247279	0.0377891
FBgn0040080	3723	4400	-0.241595	0.000495065
FBgn0040207	783	883	-0.1751	0.0118126
FBgn0040232	4134	4624	-0.161913	0.024061
FBgn0040233	732	890	-0.28197	0.000671648
FBgn0040234	931	704	0.404862	1.87009e-09
FBgn0040238	2072	2368	-0.192511	0.00294938
FBgn0040259	1040	1191	-0.19048	0.0166627
FBgn0040309	11575	9994	0.212042	0.0030555
FBgn0040323	1085	1251	-0.204425	0.00439804
FBgn0040324	2207	2557	-0.21442	0.0116699
FBgn0040336	326	277	0.236691	0.0359934
FBgn0040382	1482	1756	-0.245466	0.000454355
FBgn0040384	644	545	0.241644	0.0116264
FBgn0040388	9394	10386	-0.145149	0.0337863
FBgn0040389	2912	2584	0.177344	0.0455571
FBgn0040466	348	412	-0.242296	0.0438965
FBgn0040529	6911	5292	0.385372	6.38654e-09
FBgn0040666	746	632	0.241293	0.0174448
FBgn0040765	1710	1932	-0.176097	0.00787214
FBgn0040773	9802	8103	0.272519	0.00436353
FBgn0040793	6710	5426	0.306352	0.0262436
FBgn0040813	36553	15954	1.20407	1.22315e-17
FBgn0040899	1290	1131	0.191859	0.0492753
FBgn0040918	3778	4255	-0.170945	0.00575129
FBgn0040931	1512	1207	0.33195	0.00388419
FBgn0040964	345	451	-0.383944	0.000691855
FBgn0041096	32	47	-0.570811	0.0247013
FBgn0041147	429	491	-0.194929	0.0426344
FBgn0041150	2727	3413	-0.323266	0.00151445
FBgn0041180	5922	7137	-0.267585	0.000262657
FBgn0041184	1238	1699	-0.45636	6.93269e-08
FBgn0041205	4524	4081	0.148578	0.040447
FBgn0041210	4368	3828	0.19077	0.0177949
FBgn0041581	100	53	0.942563	2.70761e-05
FBgn0041605	32	46	-0.533511	0.0452475
FBgn0041627	935	1129	-0.269223	0.00402856
FBgn0041781	3240	3816	-0.236211	8.98841e-05
FBgn0041789	4697	5171	-0.139276	0.0455896
FBgn0042094	511	212	1.28643	6.93186e-16
FBgn0042111	2048	2333	-0.187428	0.00228637
FBgn0042112	892	728	0.304201	0.0337764
FBgn0042134	6225	7332	-0.236185	0.000950822
FBgn0042138	2055	1824	0.172507	0.00934362
FBgn0042175	769	559	0.438604	0.0148168
FBgn0042180	490	604	-0.301655	0.000365278
FBgn0042205	169	218	-0.363659	0.0207607
FBgn0042206	54	22	1.29595	2.8766e-07
FBgn0043002	947	1057	-0.157884	0.0287619
FBgn0043012	593	682	-0.201006	0.0134431
FBgn0043364	3686	2840	0.376694	2.65589e-06
FBgn0043578	29	15	0.904325	0.0437041
FBgn0043806	2175	2551	-0.23008	0.00029262
FBgn0043903	2004	2533	-0.338263	2.72268e-06
FBgn0044030	732	577	0.353301	0.012674
FBgn0044047	6255	5149	0.281031	3.2129e-07
FBgn0044511	1329	1020	0.382501	0.0363963
FBgn0045035	1959	2315	-0.239262	0.000153416
FBgn0045073	2289	2629	-0.199197	0.00122752
FBgn0045862	1154	1306	-0.179003	0.00916708
FBgn0046225	584	748	-0.354475	8.22091e-06
FBgn0046687	2031	2247	-0.14733	0.0417335
FBgn0047135	8256	7446	0.149886	0.0404238
FBgn0050015	4021	3493	0.201599	0.0267976
FBgn0050089	5688	7506	-0.398804	1.01502e-06
FBgn0050187	1138	1508	-0.403248	0.00676106
FBgn0050349	3477	2901	0.260284	0.000148127
FBgn0050359	189	270	-0.482036	0.0144267
FBgn0050373	1558	1192	0.399238	0.0143002
FBgn0050383	280	351	-0.328256	0.00787214
FBgn0050392	583	722	-0.308806	0.0035799
FBgn0050394	1475	1780	-0.267877	0.000123826
FBgn0050404	3560	3999	-0.168045	0.0105328
FBgn0050421	2745	2408	0.186563	0.0220259
FBgn0050489	382	304	0.330663	0.00073069
FBgn0051040	906	1045	-0.204092	0.00244365
FBgn0051072	713	919	-0.365196	4.97478e-08
FBgn0051092	460	648	-0.493257	5.77512e-07
FBgn0051098	768	971	-0.339047	2.35997e-05
FBgn0051195	878	1071	-0.286854	6.83904e-05
FBgn0051229	536	440	0.288763	0.00735031
FBgn0051324	2143	2658	-0.308098	9.70668e-06
FBgn0051342	2657	3108	-0.22598	0.000213636
FBgn0051363	9281	11652	-0.32727	1.70834e-06
FBgn0051365	1368	1537	-0.16803	0.0125779
FBgn0051370	1136	1002	0.179543	0.044516
FBgn0051431	325	130	1.32804	9.7704e-09
FBgn0051548	2797	2044	0.456792	1.81725e-10
FBgn0051601	2110	2430	-0.202455	0.00224254
FBgn0051635	1073	887	0.273953	0.0112824
FBgn0051638	1095	1325	-0.27488	9.8298e-06
FBgn0051713	376	323	0.224692	0.0495204
FBgn0051717	2954	2565	0.203364	0.0235686
FBgn0051729	7089	8197	-0.208135	0.00155207
FBgn0051849	208	278	-0.425061	0.000245797
FBgn0051852	1628	1877	-0.204456	0.00113213
FBgn0051855	1212	1406	-0.215221	0.00132974
FBgn0051864	328	399	-0.279036	0.0291075
FBgn0051950	104	78	0.420101	0.0466649
FBgn0051957	283	216	0.391605	0.000785324
FBgn0051974	370	304	0.289702	0.00504012
FBgn0051989	681	779	-0.193903	0.00741004
FBgn0052039	385	472	-0.294463	0.00684996
FBgn0052068	977	814	0.263313	0.00118854
FBgn0052226	1247	1432	-0.20084	0.00117172
FBgn0052230	5302	4601	0.204959	0.0153352
FBgn0052267	1267	1096	0.210283	0.00503616
FBgn0052280	157	219	-0.474678	0.00912035
FBgn0052311	643	293	1.13207	2.21342e-30
FBgn0052409	2149	1780	0.272801	0.000116007
FBgn0052425	4095	3364	0.281908	0.000925339
FBgn0052428	1273	1433	-0.17237	0.018407
FBgn0052438	3171	3761	-0.244966	0.00017878
FBgn0052446	1511	1802	-0.252392	0.0110898
FBgn0052521	3807	5012	-0.394585	1.51527e-07
FBgn0052687	154	120	0.367158	0.0254507
FBgn0052699	5118	5632	-0.136588	0.0474043
FBgn0052702	981	1194	-0.285172	0.0057756
FBgn0052850	1278	1088	0.232374	0.000380234
FBgn0052985	2199	2491	-0.180859	0.0489729
FBgn0053080	102	29	1.8121	4.45341e-23
FBgn0053099	44	28	0.644115	0.0172853
FBgn0053116	1939	2230	-0.20078	0.0259918
FBgn0053138	3715	2824	0.396122	1.24208e-05
FBgn0053177	59	27	1.20701	0.000122243
FBgn0053217	781	614	0.350932	0.00467017
FBgn0053307	323	167	0.953389	1.32258e-10
FBgn0053460	851	668	0.343372	0.000515768
FBgn0053503	727	616	0.240535	0.00256872
FBgn0053508	66	88	-0.434165	0.0276154
FBgn0053509	164	212	-0.360753	0.0275767
FBgn0053516	470	337	0.487874	0.0117428
FBgn0053542	119	163	-0.451236	0.00504012
FBgn0053653	647	728	-0.171598	0.0307806
FBgn0054008	130	176	-0.444751	0.00549158
FBgn0058002	1555	1240	0.327418	1.56681e-05
FBgn0058045	5402	4880	0.14653	0.0388431
FBgn0060296	284	404	-0.508673	0.000245958
FBgn0061476	618	728	-0.23724	0.00555586
FBgn0061492	2331	1790	0.381157	2.24046e-12
FBgn0062442	6154	5463	0.172923	0.0226255
FBgn0063449	833	700	0.253253	0.042473
FBgn0063923	219	93	1.23354	1.6007e-12
FBgn0065035	454	527	-0.21566	0.0216751
FBgn0065098	101	59	0.735535	0.0291321
FBgn0067864	1578	1933	-0.293948	3.41886e-06
FBgn0083123	356	265	0.425588	0.00675853
FBgn0083167	2938	2342	0.327356	0.000380234
FBgn0083972	71	24	1.54033	8.92732e-10
FBgn0084001	301	455	-0.598176	7.48063e-08
FBgn0085192	766	613	0.321662	0.00283267
FBgn0085229	1645	1282	0.360653	0.0039681
FBgn0085261	1671	447	1.89789	3.56278e-119
FBgn0085405	686	587	0.224168	0.00947534
FBgn0085421	274	175	0.647259	8.11348e-08
FBgn0085433	807	941	-0.221805	0.00155602
FBgn0085437	1453	1692	-0.219456	0.0024039
FBgn0085438	146	80	0.895779	1.53935e-05
FBgn0085443	2929	3262	-0.155199	0.0250546
FBgn0085444	2295	2547	-0.150435	0.0440571
FBgn0085468	1761	1522	0.209146	0.0102068
FBgn0085484	804	672	0.259587	0.000424685
FBgn0085819	84	54	0.629764	0.00723456
FBgn0086200	276	335	-0.274211	0.0373906
FBgn0086251	2330	2622	-0.170925	0.0158211
FBgn0086253	1357	1508	-0.150992	0.0324839
FBgn0086254	8346	6450	0.3735	0.000217303
FBgn0086350	618	728	-0.23573	0.0243321
FBgn0086356	3233	3729	-0.205711	0.00325105
FBgn0086358	2494	2237	0.156955	0.0110235
FBgn0086365	4476	5565	-0.314025	3.2841e-07
FBgn0086448	250	315	-0.332819	0.00255579
FBgn0086450	7217	5989	0.269052	1.38643e-05
FBgn0086532	2705	3131	-0.211072	0.000720907
FBgn0086655	593	682	-0.202394	0.0472532
FBgn0086656	5999	5468	0.133083	0.0424067
FBgn0086676	4534	4989	-0.138258	0.0389829
FBgn0086686	1498	1701	-0.184652	0.0346758
FBgn0086691	509	446	0.192451	0.0389701
FBgn0086708	53	88	-0.725911	0.000164044
FBgn0086712	2594	2307	0.170035	0.0179895
FBgn0086855	1731	1948	-0.170248	0.00784407
FBgn0086909	640	741	-0.214482	0.00647515
FBgn0243516	1995	2351	-0.236188	0.000724337
FBgn0250746	5251	4563	0.203026	0.00460805
FBgn0250785	648	733	-0.17605	0.0453865
FBgn0250814	12499	10413	0.264295	0.00420584
FBgn0250838	3993	3432	0.218599	0.00154799
FBgn0250874	2271	1960	0.212622	0.0029914
FBgn0259171	955	711	0.421812	0.0124391
FBgn0259178	639	722	-0.176642	0.0312454
FBgn0259224	507	276	0.887748	1.71913e-08
FBgn0259228	2285	2625	-0.199845	0.0132749
FBgn0259234	646	756	-0.227878	0.00735031
FBgn0259238	2019	1652	0.292038	0.00446895
FBgn0259245	25	42	-0.728769	0.0363344
FBgn0259683	8250	9513	-0.208898	0.0215189
FBgn0259685	402	584	-0.53463	6.10207e-09
FBgn0259704	695	613	0.183327	0.0318826
FBgn0259740	470	570	-0.275346	0.00947887
FBgn0259749	2904	2581	0.170556	0.00551384
FBgn0259824	1187	1346	-0.181398	0.0112224
FBgn0259834	111	87	0.366422	0.0462713
FBgn0259916	285	345	-0.275804	0.0193015
FBgn0259937	7975	6814	0.2283	0.000320158
FBgn0260003	3177	3609	-0.180706	0.0150192
FBgn0260008	4991	4057	0.298835	0.0251738
FBgn0260399	908	1061	-0.225288	0.00887249
FBgn0260639	1565	1760	-0.170411	0.0100076
FBgn0260744	2343	2101	0.156803	0.0395838
FBgn0260746	2715	2053	0.407756	0.034631
FBgn0260799	4886	5497	-0.169393	0.0248067
FBgn0260858	2526	2221	0.185687	0.00348196
FBgn0260859	361	433	-0.260468	0.0160609
FBgn0260874	645	752	-0.221254	0.0087434
FBgn0260933	2060	2303	-0.159711	0.0269862
FBgn0261020	3347	3983	-0.251108	4.51454e-05
FBgn0261049	451	523	-0.216426	0.0283119
FBgn0261266	402	501	-0.318585	0.000574113
FBgn0261270	4404	3874	0.184543	0.0115824
FBgn0261274	2133	2400	-0.16818	0.0250763
FBgn0261278	1910	2091	-0.130452	0.0441798
FBgn0261286	1873	1621	0.208356	0.0226479
FBgn0261380	1310	1182	0.148113	0.0332925
FBgn0261385	6358	7262	-0.191974	0.0072546
FBgn0261458	10006	12359	-0.305938	1.93089e-05
FBgn0261547	562	468	0.268763	0.0220259
FBgn0261554	1330	1610	-0.273672	0.00160893
FBgn0261561	162	232	-0.517317	0.000544687
FBgn0261570	2423	2713	-0.162833	0.0265489
FBgn0261573	2935	3236	-0.140993	0.0466649
FBgn0261625	482	295	0.711313	1.58492e-08
FBgn0261636	121	89	0.459133	0.0319108
FBgn0261703	1335	1214	0.135937	0.0336708
FBgn0261794	13538	11408	0.251937	0.00819266
FBgn0261836	6643	5163	0.375736	0.0055934
FBgn0261854	1934	2270	-0.23172	0.000854959
FBgn0261862	2641	1976	0.426244	0.000179186
FBgn0261985	3148	3541	-0.169666	0.00953522
FBgn0262035	333	113	1.54852	6.86892e-22
FBgn0262103	1918	1680	0.18791	0.00792921
FBgn0262166	495	576	-0.21857	0.0169913
FBgn0262511	3968	4481	-0.175251	0.0142695
FBgn0262515	9083	10533	-0.213467	0.00212937
FBgn0262559	6429	5125	0.327284	2.68009e-05
FBgn0262563	395	270	0.542851	0.000254082
FBgn0262582	4989	4382	0.187875	0.030972
FBgn0262598	1096	1281	-0.226208	0.00678007
FBgn0262716	11684	13576	-0.217103	0.00224413
FBgn0262737	2056	2367	-0.200982	0.0143002
FBgn0262782	3721	3026	0.298069	5.66421e-05
FBgn0262945	995	703	0.490567	0.0169295
FBgn0262952	8757	4227	0.874981	0.00185177
FBgn0263025	271	211	0.353319	0.00573672
FBgn0263110	1507	1712	-0.183193	0.0135724
FBgn0263120	10099	8996	0.169342	0.0281146
FBgn0263133	1004	795	0.338259	1.24435e-05
FBgn0263144	2641	2231	0.244102	0.000802006
FBgn0263199	1094	897	0.287254	4.05698e-06
FBgn0263200	2611	1985	0.394308	4.26556e-05
FBgn0263260	6432	5637	0.189677	0.0443856
FBgn0263345	68	46	0.567656	0.0129945
FBgn0263400	107	139	-0.382092	0.0140601
FBgn0263504	866	675	0.363868	0.00326567
FBgn0263510	5786	4614	0.326499	4.35869e-08
FBgn0263598	8998	10405	-0.209782	0.0019997
FBgn0263606	119	160	-0.428756	0.0100448
FBgn0263617	55	36	0.693517	0.0226583
FBgn0263659	11316	55	7.66732	0
FBgn0263855	2867	3218	-0.167764	0.0111666
FBgn0263863	1185	1025	0.209256	0.0025191
FBgn0263873	168	107	0.661654	0.00169782
FBgn0263911	4611	3771	0.288194	0.00432734
FBgn0263930	1427	1700	-0.248645	0.00596929
FBgn0263977	3994	3628	0.138721	0.0349193
FBgn0264075	1278	1486	-0.217991	0.00246129
FBgn0264267	524	647	-0.306506	0.0086915
FBgn0264294	5651	4758	0.2492	0.000158163
FBgn0264305	1260	1500	-0.252742	0.000144935
FBgn0264389	2004	2289	-0.191189	0.0153371
FBgn0264437	250	160	0.633787	0.012674
FBgn0264449	688	813	-0.237132	0.0176699
FBgn0264517	43	29	0.564397	0.032779
FBgn0264672	324	433	-0.419394	0.000555049
FBgn0264679	716	566	0.338404	0.000894735
FBgn0264815	230	54	2.10158	3.18151e-26
FBgn0264922	14792	13117	0.174828	0.0296056
FBgn0265048	1938	1395	0.478194	1.29277e-10
FBgn0265059	212	157	0.436031	0.00609524
FBgn0265137	2043	1813	0.17176	0.0114171
FBgn0265174	990	1173	-0.244329	0.000402443
FBgn0265190	1319	1573	-0.253601	2.63543e-05
FBgn0265192	1376	1198	0.200433	0.00165933
FBgn0265254	46	28	0.720175	0.003965
FBgn0265274	709	518	0.460407	1.45863e-05
FBgn0265276	738	1019	-0.465248	5.4775e-06
FBgn0265575	20900	27129	-0.375663	7.52961e-05
FBgn0265611	62	44	0.494857	0.0232954
FBgn0266084	1128	1456	-0.366369	9.90806e-09
FBgn0266101	530	702	-0.40569	1.73679e-05
FBgn0266186	2790	3172	-0.184104	0.0164571
FBgn0266258	70	98	-0.487482	0.00351913
FBgn0266282	1211	1380	-0.18642	0.0237528
FBgn0266369	1274	1051	0.278165	1.7843e-05
FBgn0266377	4649	5201	-0.161295	0.00946192
FBgn0266409	2044	2314	-0.177957	0.00388419
FBgn0266521	1908	2221	-0.219098	0.000250374
FBgn0266582	2857	2440	0.229904	0.00438572
FBgn0266619	326	402	-0.303776	0.0176795
FBgn0266633	54	35	0.602626	0.0221215
FBgn0266669	1353	1640	-0.277045	6.94835e-05
FBgn0266671	1138	1281	-0.169669	0.0178783
FBgn0266673	1477	1622	-0.134775	0.0442034
FBgn0266674	864	1029	-0.252403	0.000657582
FBgn0266889	55	39	0.522386	0.0339475
FBgn0266916	1487	1795	-0.272381	2.86283e-05
FBgn0266958	25	40	-0.652855	0.0123509
FBgn0267035	94	66	0.50789	0.0250161
FBgn0267228	214	73	1.57691	8.26233e-19
FBgn0267253	476	591	-0.31539	0.00887249
FBgn0267339	832	530	0.659244	7.60994e-09
FBgn0267385	13043	11175	0.222813	0.00155613
FBgn0267390	1626	1833	-0.172277	0.0134431
FBgn0267398	6067	5159	0.234266	0.000136037
FBgn0267488	2335	2701	-0.211408	0.00370492
FBgn0267511	207	156	0.404877	0.0327849
FBgn0267551	36	50	-0.486947	0.0353362
FBgn0267572	98	136	-0.472227	0.00414337
FBgn0267605	54	32	0.724631	0.010694
FBgn0267733	2007	2209	-0.137664	0.0369087
FBgn0267762	56	33	0.741233	0.000723725
FBgn0267821	2072	2289	-0.143151	0.035039
FBgn0267824	1990	1746	0.187362	0.0035615
FBgn0267849	3983	4609	-0.209416	0.00118001
FBgn0267977	418	498	-0.251017	0.0181595
FBgn0278604	2024	2292	-0.179885	0.0169075
FBgn0283450	2637	2263	0.227639	0.0417335
FBgn0283477	5838	6465	-0.147424	0.0383114
FBgn0283494	15086	12643	0.254945	0.000768536
FBgn0283499	1740	1401	0.31044	0.0020362
FBgn0283531	38	58	-0.589669	0.00962181
FBgn0283658	3001	2457	0.289634	0.000320158
FBgn0283724	1444	1707	-0.240881	0.00148475
FBgn0284220	7943	9550	-0.266426	0.000193866
FBgn0284246	1683	1458	0.208373	0.00106225
FBgn0284248	6366	5631	0.17611	0.0352128
FBgn0284408	5685	4510	0.347087	0.0215398
FBgn0284421	3794	4192	-0.144789	0.0342915
FBgn0285892	966	1080	-0.159966	0.0404001
FBgn0285910	7445	8438	-0.180143	0.00815609
FBgn0285911	2999	3682	-0.295608	2.21714e-07
FBgn0285913	1652	1932	-0.228221	0.000451215
FBgn0285962	601	701	-0.222186	0.0252109
FBgn0285963	2963	1841	0.680135	0.0338437
FBgn0286070	3270	3706	-0.180435	0.00389843
FBgn0286071	134	98	0.464044	0.0104109
FBgn0286075	1388	1581	-0.186577	0.0367073
FBgn0286198	6151	4795	0.360158	0.000300657
FBgn0286203	1489	1669	-0.165601	0.0292948
FBgn0286506	997	848	0.233361	0.00110789
FBgn0286781	4542	5054	-0.156022	0.0390498
FBgn0286783	1681	1405	0.257381	7.30861e-05
FBgn0286785	880	1093	-0.313448	0.00406577
FBgn0286786	4196	3120	0.428046	2.01287e-10
