# Supplementary material for: Drosophila primary microRNA-8 encodes a microRNA-encoded peptide acting in parallel of miR-8
Source: Genome Biol. 2021 Apr 23;22:118. doi: 10.1186/s13059-021-02345-8 (PMC8063413; doi:10.1186/s13059-021-02345-8)
Supplement: Supplementary file 4 — Additional file 4. Protein ANalysis THrough Evolutionary Relationships (PANTHER) Overrepresentation Test. [file 13059_2021_2345_MOESM4_ESM.xlsx]

## Sheet: GOmiR8
Analysis Type:	PANTHER Overrepresentation Test (Released 20190711)
Annotation Version and Release Date:	GO Ontology database Released 2019-12-09
Analyzed List:	miR_8 (Drosophila melanogaster)
Reference List:	Drosophila melanogaster (all genes in database)
Test Type:	FISHER
Correction:	FDR
GO biological process complete	Drosophila melanogaster - REFLIST (13781)	miR_8 (574)	miR_8 (expected)	miR_8 (over/under)	miR_8 (fold Enrichment)	miR_8 (raw P-value)	miR_8 (FDR)
snRNA pseudouridine synthesis (GO:0031120)	3	3	.12	+	24.01	1.16E-03	2.14E-02
snRNA modification (GO:0040031)	5	4	.21	+	19.21	2.71E-04	6.66E-03
leucine metabolic process (GO:0006551)	5	3	.21	+	14.41	3.06E-03	4.62E-02
branched-chain amino acid metabolic process (GO:0009081)	9	4	.37	+	10.67	1.36E-03	2.46E-02
regulation of meiotic nuclear division (GO:0040020)	9	4	.37	+	10.67	1.36E-03	2.46E-02
epithelial cell-cell adhesion (GO:0090136)	9	4	.37	+	10.67	1.36E-03	2.45E-02
substrate adhesion-dependent cell spreading (GO:0034446)	9	4	.37	+	10.67	1.36E-03	2.45E-02
mitochondrial electron transport, ubiquinol to cytochrome c (GO:0006122)	16	7	.67	+	10.50	2.21E-05	8.06E-04
mitochondrial electron transport, NADH to ubiquinone (GO:0006120)	37	16	1.54	+	10.38	1.30E-10	1.30E-08
cellular response to amino acid starvation (GO:0034198)	14	6	.58	+	10.29	9.55E-05	2.79E-03
maintenance of epithelial integrity, open tracheal system (GO:0035160)	12	5	.50	+	10.00	4.17E-04	9.51E-03
response to amino acid starvation (GO:1990928)	15	6	.62	+	9.60	1.29E-04	3.59E-03
regulation of actin filament bundle assembly (GO:0032231)	13	5	.54	+	9.23	5.58E-04	1.21E-02
cell adhesion mediated by integrin (GO:0033627)	21	8	.87	+	9.15	1.27E-05	4.91E-04
cell elongation involved in imaginal disc-derived wing morphogenesis (GO:0090254)	11	4	.46	+	8.73	2.43E-03	3.84E-02
microtubule nucleation by microtubule organizing center (GO:0051418)	11	4	.46	+	8.73	2.43E-03	3.84E-02
positive regulation of TORC1 signaling (GO:1904263)	28	10	1.17	+	8.57	1.66E-06	7.40E-05
pyrimidine nucleobase metabolic process (GO:0006206)	12	4	.50	+	8.00	3.14E-03	4.70E-02
mitochondrial ATP synthesis coupled electron transport (GO:0042775)	80	26	3.33	+	7.80	5.06E-14	1.17E-11
ATP synthesis coupled electron transport (GO:0042773)	84	27	3.50	+	7.72	2.05E-14	5.03E-12
oxidative phosphorylation (GO:0006119)	91	29	3.79	+	7.65	2.64E-15	8.28E-13
respiratory electron transport chain (GO:0022904)	90	28	3.75	+	7.47	1.33E-14	3.47E-12
electron transport chain (GO:0022900)	93	28	3.87	+	7.23	2.63E-14	6.25E-12
snRNA metabolic process (GO:0016073)	30	9	1.25	+	7.20	1.77E-05	6.67E-04
endosome organization (GO:0007032)	17	5	.71	+	7.06	1.50E-03	2.64E-02
terminal region determination (GO:0007362)	17	5	.71	+	7.06	1.50E-03	2.63E-02
regulation of TORC1 signaling (GO:1903432)	41	12	1.71	+	7.03	8.85E-07	4.11E-05
microtubule polymerization (GO:0046785)	24	7	1.00	+	7.00	1.79E-04	4.65E-03
regulation of mitochondrion organization (GO:0010821)	31	9	1.29	+	6.97	2.21E-05	8.03E-04
microtubule nucleation (GO:0007020)	18	5	.75	+	6.67	1.86E-03	3.12E-02
female germ-line stem cell population maintenance (GO:0036099)	29	8	1.21	+	6.62	8.60E-05	2.54E-03
positive regulation of TOR signaling (GO:0032008)	40	11	1.67	+	6.60	4.22E-06	1.79E-04
epidermal growth factor receptor signaling pathway (GO:0007173)	22	6	.92	+	6.55	7.07E-04	1.45E-02
ERBB signaling pathway (GO:0038127)	22	6	.92	+	6.55	7.07E-04	1.45E-02
regulation of meiotic cell cycle (GO:0051445)	22	6	.92	+	6.55	7.07E-04	1.44E-02
positive regulation of peptide secretion (GO:0002793)	22	6	.92	+	6.55	7.07E-04	1.44E-02
microtubule polymerization or depolymerization (GO:0031109)	30	8	1.25	+	6.40	1.05E-04	3.03E-03
positive regulation of protein secretion (GO:0050714)	19	5	.79	+	6.32	2.27E-03	3.65E-02
ATP metabolic process (GO:0046034)	140	35	5.83	+	6.00	1.82E-15	5.96E-13
JNK cascade (GO:0007254)	20	5	.83	+	6.00	2.74E-03	4.23E-02
chromosome separation (GO:0051304)	20	5	.83	+	6.00	2.74E-03	4.22E-02
negative regulation of ERBB signaling pathway (GO:1901185)	28	7	1.17	+	6.00	3.99E-04	9.24E-03
stress-activated MAPK cascade (GO:0051403)	24	6	1.00	+	6.00	1.04E-03	1.95E-02
negative regulation of epidermal growth factor receptor signaling pathway (GO:0042059)	28	7	1.17	+	6.00	3.99E-04	9.22E-03
cellular respiration (GO:0045333)	127	31	5.29	+	5.86	1.32E-13	2.97E-11
cortical actin cytoskeleton organization (GO:0030866)	54	13	2.25	+	5.78	2.03E-06	8.96E-05
Notch signaling pathway (GO:0007219)	21	5	.87	+	5.72	3.29E-03	4.83E-02
germline stem cell asymmetric division (GO:0098728)	21	5	.87	+	5.72	3.29E-03	4.83E-02
pyrimidine-containing compound biosynthetic process (GO:0072528)	21	5	.87	+	5.72	3.29E-03	4.82E-02
positive regulation of autophagy (GO:0010508)	47	11	1.96	+	5.62	1.56E-05	5.99E-04
karyosome formation (GO:0061988)	30	7	1.25	+	5.60	5.70E-04	1.23E-02
oocyte karyosome formation (GO:0030717)	30	7	1.25	+	5.60	5.70E-04	1.23E-02
establishment of mitotic spindle localization (GO:0040001)	30	7	1.25	+	5.60	5.70E-04	1.23E-02
epithelial structure maintenance (GO:0010669)	26	6	1.08	+	5.54	1.48E-03	2.61E-02
cellular amino acid biosynthetic process (GO:0008652)	44	10	1.83	+	5.46	4.72E-05	1.55E-03
cytoplasmic microtubule organization (GO:0031122)	31	7	1.29	+	5.42	6.75E-04	1.40E-02
muscle cell cellular homeostasis (GO:0046716)	31	7	1.29	+	5.42	6.75E-04	1.40E-02
regulation of TOR signaling (GO:0032006)	62	14	2.58	+	5.42	1.59E-06	7.13E-05
alpha-amino acid biosynthetic process (GO:1901607)	40	9	1.67	+	5.40	1.20E-04	3.38E-03
spindle localization (GO:0051653)	36	8	1.50	+	5.34	3.09E-04	7.46E-03
establishment of spindle localization (GO:0051293)	36	8	1.50	+	5.34	3.09E-04	7.44E-03
endocytic recycling (GO:0032456)	27	6	1.12	+	5.34	1.75E-03	2.98E-02
negative regulation of transferase activity (GO:0051348)	27	6	1.12	+	5.34	1.75E-03	2.97E-02
insulin receptor signaling pathway (GO:0008286)	32	7	1.33	+	5.25	7.95E-04	1.59E-02
protein polymerization (GO:0051258)	32	7	1.33	+	5.25	7.95E-04	1.58E-02
establishment of spindle orientation (GO:0051294)	28	6	1.17	+	5.14	2.06E-03	3.39E-02
pyrimidine-containing compound metabolic process (GO:0072527)	28	6	1.17	+	5.14	2.06E-03	3.38E-02
energy derivation by oxidation of organic compounds (GO:0015980)	150	32	6.25	+	5.12	1.25E-12	2.13E-10
MAPK cascade (GO:0000165)	33	7	1.37	+	5.09	9.31E-04	1.78E-02
positive regulation of cell growth (GO:0030307)	48	10	2.00	+	5.00	8.91E-05	2.62E-03
establishment or maintenance of polarity of follicular epithelium (GO:0016334)	29	6	1.21	+	4.97	2.40E-03	3.83E-02
apoptotic signaling pathway (GO:0097190)	29	6	1.21	+	4.97	2.40E-03	3.83E-02
triglyceride homeostasis (GO:0070328)	29	6	1.21	+	4.97	2.40E-03	3.82E-02
nucleoside triphosphate biosynthetic process (GO:0009142)	34	7	1.42	+	4.94	1.08E-03	2.01E-02
regulation of macroautophagy (GO:0016241)	34	7	1.42	+	4.94	1.08E-03	2.00E-02
muscle attachment (GO:0016203)	39	8	1.62	+	4.92	4.93E-04	1.09E-02
regulation of peptide secretion (GO:0002791)	39	8	1.62	+	4.92	4.93E-04	1.09E-02
chromosome organization involved in meiotic cell cycle (GO:0070192)	54	11	2.25	+	4.89	4.77E-05	1.56E-03
cortical cytoskeleton organization (GO:0030865)	64	13	2.67	+	4.88	1.02E-05	4.00E-04
acylglycerol homeostasis (GO:0055090)	30	6	1.25	+	4.80	2.79E-03	4.27E-02
establishment or maintenance of apical/basal cell polarity (GO:0035088)	40	8	1.67	+	4.80	5.71E-04	1.23E-02
establishment or maintenance of bipolar cell polarity (GO:0061245)	40	8	1.67	+	4.80	5.71E-04	1.22E-02
positive regulation of protein polymerization (GO:0032273)	35	7	1.46	+	4.80	1.26E-03	2.30E-02
positive regulation of protein transport (GO:0051222)	35	7	1.46	+	4.80	1.26E-03	2.30E-02
regulation of ERK1 and ERK2 cascade (GO:0070372)	30	6	1.25	+	4.80	2.79E-03	4.27E-02
regulation of protein secretion (GO:0050708)	30	6	1.25	+	4.80	2.79E-03	4.26E-02
glycolipid biosynthetic process (GO:0009247)	46	9	1.92	+	4.70	3.01E-04	7.32E-03
positive regulation of establishment of protein localization (GO:1904951)	36	7	1.50	+	4.67	1.45E-03	2.59E-02
stress-activated protein kinase signaling cascade (GO:0031098)	36	7	1.50	+	4.67	1.45E-03	2.58E-02
regulation of mitotic sister chromatid separation (GO:0010965)	36	7	1.50	+	4.67	1.45E-03	2.58E-02
ribonucleoside triphosphate biosynthetic process (GO:0009201)	31	6	1.29	+	4.65	3.22E-03	4.76E-02
ribonucleoside triphosphate metabolic process (GO:0009199)	31	6	1.29	+	4.65	3.22E-03	4.75E-02
regulation of mitotic metaphase/anaphase transition (GO:0030071)	31	6	1.29	+	4.65	3.22E-03	4.74E-02
regulation of actin cytoskeleton organization (GO:0032956)	104	20	4.33	+	4.62	9.69E-08	5.32E-06
regulation of actin filament organization (GO:0110053)	73	14	3.04	+	4.60	8.35E-06	3.38E-04
positive regulation of supramolecular fiber organization (GO:1902905)	47	9	1.96	+	4.60	3.46E-04	8.22E-03
signal transduction by protein phosphorylation (GO:0023014)	42	8	1.75	+	4.57	7.58E-04	1.53E-02
nucleoside triphosphate metabolic process (GO:0009141)	37	7	1.54	+	4.54	1.67E-03	2.88E-02
regulation of chromosome separation (GO:1905818)	37	7	1.54	+	4.54	1.67E-03	2.87E-02
heart morphogenesis (GO:0003007)	37	7	1.54	+	4.54	1.67E-03	2.86E-02
regulation of actin filament-based process (GO:0032970)	106	20	4.42	+	4.53	1.27E-07	6.89E-06
generation of precursor metabolites and energy (GO:0006091)	197	37	8.21	+	4.51	6.27E-13	1.26E-10
regulation of ERBB signaling pathway (GO:1901184)	43	8	1.79	+	4.47	8.68E-04	1.69E-02
regulation of epidermal growth factor receptor signaling pathway (GO:0042058)	43	8	1.79	+	4.47	8.68E-04	1.69E-02
negative regulation of mitotic cell cycle phase transition (GO:1901991)	49	9	2.04	+	4.41	4.54E-04	1.02E-02
regulation of supramolecular fiber organization (GO:1902903)	104	19	4.33	+	4.39	4.06E-07	1.99E-05
negative regulation of cell cycle phase transition (GO:1901988)	50	9	2.08	+	4.32	5.17E-04	1.13E-02
regulation of mitotic sister chromatid segregation (GO:0033047)	39	7	1.62	+	4.31	2.17E-03	3.52E-02
germ-line stem cell population maintenance (GO:0030718)	79	14	3.29	+	4.25	1.84E-05	6.83E-04
microtubule cytoskeleton organization involved in mitosis (GO:1902850)	85	15	3.54	+	4.24	9.71E-06	3.85E-04
glycolipid metabolic process (GO:0006664)	51	9	2.12	+	4.24	5.87E-04	1.25E-02
positive regulation of Wnt signaling pathway (GO:0030177)	51	9	2.12	+	4.24	5.87E-04	1.25E-02
liposaccharide metabolic process (GO:1903509)	51	9	2.12	+	4.24	5.87E-04	1.25E-02
germ-line stem cell division (GO:0042078)	40	7	1.67	+	4.20	2.47E-03	3.88E-02
regulation of protein polymerization (GO:0032271)	63	11	2.62	+	4.19	1.61E-04	4.27E-03
positive regulation of cytoskeleton organization (GO:0051495)	52	9	2.17	+	4.16	6.64E-04	1.38E-02
regulation of autophagy (GO:0010506)	110	19	4.58	+	4.15	8.62E-07	4.05E-05
female meiotic nuclear division (GO:0007143)	58	10	2.42	+	4.14	3.47E-04	8.21E-03
regulation of hemocyte proliferation (GO:0035206)	41	7	1.71	+	4.10	2.79E-03	4.25E-02
positive regulation of cell size (GO:0045793)	41	7	1.71	+	4.10	2.79E-03	4.25E-02
tissue migration (GO:0090130)	153	26	6.37	+	4.08	1.14E-08	7.75E-07
peripheral nervous system development (GO:0007422)	59	10	2.46	+	4.07	3.92E-04	9.10E-03
proton transmembrane transport (GO:1902600)	71	12	2.96	+	4.06	1.08E-04	3.08E-03
regulation of cell growth (GO:0001558)	83	14	3.46	+	4.05	2.99E-05	1.04E-03
ovarian follicle cell migration (GO:0007297)	113	19	4.71	+	4.04	1.23E-06	5.67E-05
morphogenesis of a branching structure (GO:0001763)	60	10	2.50	+	4.00	4.41E-04	1.00E-02
branching morphogenesis of an epithelial tube (GO:0048754)	60	10	2.50	+	4.00	4.41E-04	1.00E-02
morphogenesis of a branching epithelium (GO:0061138)	60	10	2.50	+	4.00	4.41E-04	9.98E-03
branching involved in open tracheal system development (GO:0060446)	60	10	2.50	+	4.00	4.41E-04	9.95E-03
regulation of lipid storage (GO:0010883)	42	7	1.75	+	4.00	3.15E-03	4.70E-02
melanization defense response (GO:0035006)	42	7	1.75	+	4.00	3.15E-03	4.69E-02
multi-organism metabolic process (GO:0044033)	42	7	1.75	+	4.00	3.15E-03	4.68E-02
epithelium migration (GO:0090132)	145	24	6.04	+	3.97	6.47E-08	3.66E-06
imaginal disc-derived wing vein specification (GO:0007474)	55	9	2.29	+	3.93	9.49E-04	1.80E-02
meiotic cell cycle (GO:0051321)	215	35	8.96	+	3.91	9.13E-11	9.56E-09
regulation of actin filament polymerization (GO:0030833)	56	9	2.33	+	3.86	1.06E-03	1.97E-02
epithelial cell migration (GO:0010631)	144	23	6.00	+	3.83	2.15E-07	1.12E-05
regulation of tube architecture, open tracheal system (GO:0035152)	88	14	3.67	+	3.82	5.29E-05	1.69E-03
mitotic spindle organization (GO:0007052)	63	10	2.62	+	3.81	6.20E-04	1.31E-02
meiotic cell cycle process (GO:1903046)	204	32	8.50	+	3.77	1.35E-09	1.05E-07
skeletal muscle organ development (GO:0060538)	51	8	2.12	+	3.77	2.29E-03	3.67E-02
mitotic sister chromatid segregation (GO:0000070)	83	13	3.46	+	3.76	1.12E-04	3.16E-03
ameboidal-type cell migration (GO:0001667)	166	26	6.91	+	3.76	4.94E-08	2.89E-06
actin cytoskeleton organization (GO:0030036)	243	38	10.12	+	3.75	4.01E-11	4.57E-09
mitochondrial translation (GO:0032543)	96	15	4.00	+	3.75	3.47E-05	1.19E-03
actin filament-based process (GO:0030029)	263	41	10.95	+	3.74	7.25E-12	9.81E-10
cytosolic transport (GO:0016482)	58	9	2.42	+	3.73	1.32E-03	2.41E-02
negative regulation of protein phosphorylation (GO:0001933)	65	10	2.71	+	3.69	7.71E-04	1.55E-02
chaeta development (GO:0022416)	78	12	3.25	+	3.69	2.36E-04	5.97E-03
regulation of cell adhesion (GO:0030155)	52	8	2.17	+	3.69	2.55E-03	3.99E-02
regulation of protein serine/threonine kinase activity (GO:0071900)	59	9	2.46	+	3.66	1.47E-03	2.61E-02
striated muscle cell differentiation (GO:0051146)	92	14	3.83	+	3.65	8.12E-05	2.42E-03
negative regulation of protein modification process (GO:0031400)	92	14	3.83	+	3.65	8.12E-05	2.41E-03
regulation of nuclear division (GO:0051783)	79	12	3.29	+	3.65	2.63E-04	6.50E-03
negative regulation of cell cycle process (GO:0010948)	66	10	2.75	+	3.64	8.56E-04	1.68E-02
developmental growth involved in morphogenesis (GO:0060560)	86	13	3.58	+	3.63	1.54E-04	4.11E-03
regulation of cytoskeleton organization (GO:0051493)	166	25	6.91	+	3.62	1.75E-07	9.21E-06
transmembrane receptor protein tyrosine kinase signaling pathway (GO:0007169)	113	17	4.71	+	3.61	1.65E-05	6.28E-04
regulation of actin filament length (GO:0030832)	60	9	2.50	+	3.60	1.64E-03	2.85E-02
tissue homeostasis (GO:0001894)	60	9	2.50	+	3.60	1.64E-03	2.84E-02
stem cell population maintenance (GO:0019827)	100	15	4.17	+	3.60	5.29E-05	1.70E-03
regulation of actin polymerization or depolymerization (GO:0008064)	60	9	2.50	+	3.60	1.64E-03	2.84E-02
maintenance of cell number (GO:0098727)	100	15	4.17	+	3.60	5.29E-05	1.69E-03
aerobic respiration (GO:0009060)	67	10	2.79	+	3.58	9.50E-04	1.80E-02
negative regulation of phosphorylation (GO:0042326)	67	10	2.79	+	3.58	9.50E-04	1.80E-02
open tracheal system development (GO:0007424)	235	35	9.79	+	3.58	7.74E-10	6.39E-08
spindle organization (GO:0007051)	121	18	5.04	+	3.57	1.07E-05	4.19E-04
regulation of mitotic nuclear division (GO:0007088)	74	11	3.08	+	3.57	5.53E-04	1.21E-02
regulation of cell migration (GO:0030334)	74	11	3.08	+	3.57	5.53E-04	1.20E-02
imaginal disc-derived wing margin morphogenesis (GO:0008587)	54	8	2.25	+	3.56	3.14E-03	4.70E-02
regulation of cell shape (GO:0008360)	68	10	2.83	+	3.53	1.05E-03	1.96E-02
meiosis I cell cycle process (GO:0061982)	109	16	4.54	+	3.52	3.80E-05	1.28E-03
negative regulation of phosphorus metabolic process (GO:0010563)	82	12	3.42	+	3.51	3.57E-04	8.38E-03
negative regulation of phosphate metabolic process (GO:0045936)	82	12	3.42	+	3.51	3.57E-04	8.36E-03
asymmetric cell division (GO:0008356)	103	15	4.29	+	3.50	7.15E-05	2.18E-03
establishment of cell polarity (GO:0030010)	62	9	2.58	+	3.49	2.00E-03	3.33E-02
regulation of protein complex assembly (GO:0043254)	97	14	4.04	+	3.47	1.35E-04	3.71E-03
sister chromatid segregation (GO:0000819)	97	14	4.04	+	3.47	1.35E-04	3.69E-03
aging (GO:0007568)	174	25	7.25	+	3.45	3.87E-07	1.94E-05
respiratory system development (GO:0060541)	244	35	10.16	+	3.44	1.88E-09	1.41E-07
Golgi vesicle transport (GO:0048193)	141	20	5.87	+	3.41	6.67E-06	2.73E-04
border follicle cell migration (GO:0007298)	99	14	4.12	+	3.40	1.63E-04	4.30E-03
regulation of mitotic cell cycle phase transition (GO:1901990)	99	14	4.12	+	3.40	1.63E-04	4.28E-03
mitotic cell cycle process (GO:1903047)	290	41	12.08	+	3.39	1.10E-10	1.11E-08
endomembrane system organization (GO:0010256)	177	25	7.37	+	3.39	5.15E-07	2.48E-05
actomyosin structure organization (GO:0031032)	85	12	3.54	+	3.39	4.77E-04	1.07E-02
regulation of cell motility (GO:2000145)	78	11	3.25	+	3.39	8.19E-04	1.62E-02
positive regulation of cellular component movement (GO:0051272)	71	10	2.96	+	3.38	1.41E-03	2.53E-02
asymmetric stem cell division (GO:0098722)	64	9	2.67	+	3.38	2.43E-03	3.84E-02
male meiotic nuclear division (GO:0007140)	79	11	3.29	+	3.34	9.01E-04	1.73E-02
ventral cord development (GO:0007419)	79	11	3.29	+	3.34	9.01E-04	1.73E-02
supramolecular fiber organization (GO:0097435)	187	26	7.79	+	3.34	4.01E-07	1.98E-05
regulation of cell size (GO:0008361)	108	15	4.50	+	3.33	1.15E-04	3.24E-03
phosphorylation (GO:0016310)	441	61	18.37	+	3.32	5.60E-15	1.69E-12
morphogenesis of embryonic epithelium (GO:0016331)	123	17	5.12	+	3.32	4.35E-05	1.45E-03
cellular response to starvation (GO:0009267)	80	11	3.33	+	3.30	9.88E-04	1.87E-02
membrane lipid biosynthetic process (GO:0046467)	80	11	3.33	+	3.30	9.88E-04	1.86E-02
regulation of peptide transport (GO:0090087)	73	10	3.04	+	3.29	1.70E-03	2.92E-02
mitochondrial gene expression (GO:0140053)	117	16	4.87	+	3.28	8.12E-05	2.43E-03
spindle assembly (GO:0051225)	66	9	2.75	+	3.27	2.94E-03	4.43E-02
establishment of tissue polarity (GO:0007164)	96	13	4.00	+	3.25	4.04E-04	9.30E-03
establishment of planar polarity (GO:0001736)	96	13	4.00	+	3.25	4.04E-04	9.27E-03
microtubule organizing center organization (GO:0031023)	74	10	3.08	+	3.24	1.86E-03	3.12E-02
regulation of cell cycle phase transition (GO:1901987)	104	14	4.33	+	3.23	2.58E-04	6.42E-03
mitotic cytokinesis (GO:0000281)	67	9	2.79	+	3.23	3.22E-03	4.76E-02
germarium-derived egg chamber formation (GO:0007293)	97	13	4.04	+	3.22	4.41E-04	9.93E-03
regulation of locomotion (GO:0040012)	112	15	4.66	+	3.22	1.66E-04	4.33E-03
enzyme linked receptor protein signaling pathway (GO:0007167)	142	19	5.91	+	3.21	2.36E-05	8.53E-04
regulation of reproductive process (GO:2000241)	120	16	5.00	+	3.20	1.06E-04	3.04E-03
cellularization (GO:0007349)	105	14	4.37	+	3.20	2.82E-04	6.91E-03
gliogenesis (GO:0042063)	75	10	3.12	+	3.20	2.04E-03	3.37E-02
negative regulation of mitotic cell cycle (GO:0045930)	75	10	3.12	+	3.20	2.04E-03	3.36E-02
anatomical structure homeostasis (GO:0060249)	158	21	6.58	+	3.19	9.74E-06	3.84E-04
post-embryonic appendage morphogenesis (GO:0035120)	324	43	13.50	+	3.19	2.30E-10	2.12E-08
mitotic nuclear division (GO:0140014)	98	13	4.08	+	3.18	4.82E-04	1.07E-02
alpha-amino acid metabolic process (GO:1901605)	98	13	4.08	+	3.18	4.82E-04	1.07E-02
mitotic cell cycle (GO:0000278)	415	55	17.29	+	3.18	6.38E-13	1.25E-10
muscle cell differentiation (GO:0042692)	106	14	4.42	+	3.17	3.08E-04	7.47E-03
cell migration (GO:0016477)	273	36	11.37	+	3.17	8.15E-09	5.72E-07
stem cell division (GO:0017145)	91	12	3.79	+	3.17	8.25E-04	1.62E-02
regulation of cellular component movement (GO:0051270)	114	15	4.75	+	3.16	1.97E-04	5.05E-03
imaginal disc-derived leg morphogenesis (GO:0007480)	76	10	3.17	+	3.16	2.23E-03	3.60E-02
multicellular organism aging (GO:0010259)	168	22	7.00	+	3.14	7.43E-06	3.02E-04
regulation of protein kinase activity (GO:0045859)	92	12	3.83	+	3.13	8.99E-04	1.74E-02
regulation of cellular component size (GO:0032535)	177	23	7.37	+	3.12	5.19E-06	2.15E-04
regulation of cell cycle process (GO:0010564)	185	24	7.71	+	3.11	3.34E-06	1.45E-04
endosomal transport (GO:0016197)	108	14	4.50	+	3.11	3.66E-04	8.55E-03
cellular response to nutrient levels (GO:0031669)	85	11	3.54	+	3.11	1.54E-03	2.69E-02
imaginal disc-derived appendage morphogenesis (GO:0035114)	333	43	13.87	+	3.10	4.95E-10	4.42E-08
leg disc development (GO:0035218)	101	13	4.21	+	3.09	6.24E-04	1.32E-02
wing disc morphogenesis (GO:0007472)	289	37	12.04	+	3.07	1.02E-08	7.05E-07
appendage morphogenesis (GO:0035107)	336	43	13.99	+	3.07	6.36E-10	5.37E-08
cell cycle process (GO:0022402)	524	67	21.83	+	3.07	7.41E-15	2.01E-12
establishment of organelle localization (GO:0051656)	142	18	5.91	+	3.04	7.25E-05	2.21E-03
imaginal disc-derived appendage development (GO:0048737)	340	43	14.16	+	3.04	8.83E-10	7.22E-08
cellular response to extracellular stimulus (GO:0031668)	87	11	3.62	+	3.04	1.82E-03	3.08E-02
positive regulation of cellular catabolic process (GO:0031331)	103	13	4.29	+	3.03	7.37E-04	1.49E-02
imaginal disc-derived wing morphogenesis (GO:0007476)	278	35	11.58	+	3.02	3.77E-08	2.24E-06
establishment or maintenance of cell polarity (GO:0007163)	215	27	8.96	+	3.02	1.44E-06	6.55E-05
cell surface receptor signaling pathway (GO:0007166)	335	42	13.95	+	3.01	1.77E-09	1.33E-07
post-embryonic animal organ morphogenesis (GO:0048563)	399	50	16.62	+	3.01	4.71E-11	5.28E-09
imaginal disc morphogenesis (GO:0007560)	399	50	16.62	+	3.01	4.71E-11	5.21E-09
exocrine system development (GO:0035272)	120	15	5.00	+	3.00	3.26E-04	7.82E-03
cell growth (GO:0016049)	80	10	3.33	+	3.00	3.12E-03	4.69E-02
appendage development (GO:0048736)	344	43	14.33	+	3.00	1.22E-09	9.58E-08
oocyte differentiation (GO:0009994)	152	19	6.33	+	3.00	5.46E-05	1.73E-03
leg disc morphogenesis (GO:0007478)	80	10	3.33	+	3.00	3.12E-03	4.68E-02
salivary gland development (GO:0007431)	120	15	5.00	+	3.00	3.26E-04	7.79E-03
cell adhesion (GO:0007155)	169	21	7.04	+	2.98	2.43E-05	8.76E-04
cell maturation (GO:0048469)	161	20	6.71	+	2.98	3.79E-05	1.28E-03
positive regulation of growth (GO:0045927)	121	15	5.04	+	2.98	3.53E-04	8.32E-03
epithelial tube morphogenesis (GO:0060562)	471	58	19.62	+	2.96	2.28E-12	3.44E-10
regulation of transferase activity (GO:0051338)	130	16	5.41	+	2.95	2.44E-04	6.14E-03
establishment of localization in cell (GO:0051649)	106	13	4.42	+	2.94	9.38E-04	1.79E-02
heart development (GO:0007507)	98	12	4.08	+	2.94	1.47E-03	2.61E-02
metal ion homeostasis (GO:0055065)	123	15	5.12	+	2.93	4.13E-04	9.46E-03
post-embryonic animal morphogenesis (GO:0009886)	460	56	19.16	+	2.92	8.45E-12	1.13E-09
morphogenesis of a polarized epithelium (GO:0001738)	107	13	4.46	+	2.92	1.01E-03	1.91E-02
determination of adult lifespan (GO:0008340)	165	20	6.87	+	2.91	5.19E-05	1.68E-03
tube morphogenesis (GO:0035239)	512	62	21.33	+	2.91	7.24E-13	1.39E-10
regulation of kinase activity (GO:0043549)	116	14	4.83	+	2.90	6.99E-04	1.44E-02
axon guidance (GO:0007411)	266	32	11.08	+	2.89	3.68E-07	1.87E-05
growth (GO:0040007)	183	22	7.62	+	2.89	2.49E-05	8.92E-04
developmental growth (GO:0048589)	183	22	7.62	+	2.89	2.49E-05	8.88E-04
axon development (GO:0061564)	325	39	13.54	+	2.88	2.03E-08	1.31E-06
inorganic ion homeostasis (GO:0098771)	150	18	6.25	+	2.88	1.36E-04	3.73E-03
cation homeostasis (GO:0055080)	151	18	6.29	+	2.86	1.47E-04	3.97E-03
cell cycle (GO:0007049)	621	74	25.87	+	2.86	7.16E-15	2.01E-12
regulation of organelle organization (GO:0033043)	437	52	18.20	+	2.86	1.05E-10	1.07E-08
central nervous system development (GO:0007417)	269	32	11.20	+	2.86	4.62E-07	2.24E-05
nuclear chromosome segregation (GO:0098813)	143	17	5.96	+	2.85	2.29E-04	5.81E-03
negative regulation of growth (GO:0045926)	101	12	4.21	+	2.85	1.86E-03	3.12E-02
biological adhesion (GO:0022610)	177	21	7.37	+	2.85	4.51E-05	1.50E-03
positive regulation of catabolic process (GO:0009896)	118	14	4.91	+	2.85	8.14E-04	1.61E-02
regulation of cell morphogenesis (GO:0022604)	152	18	6.33	+	2.84	1.58E-04	4.22E-03
response to starvation (GO:0042594)	144	17	6.00	+	2.83	2.47E-04	6.20E-03
axonogenesis (GO:0007409)	314	37	13.08	+	2.83	7.21E-08	3.99E-06
instar larval or pupal development (GO:0002165)	552	65	22.99	+	2.83	6.05E-13	1.25E-10
cytoskeleton organization (GO:0007010)	569	67	23.70	+	2.83	2.57E-13	5.46E-11
embryonic development via the syncytial blastoderm (GO:0001700)	170	20	7.08	+	2.82	7.56E-05	2.27E-03
circulatory system development (GO:0072359)	102	12	4.25	+	2.82	2.00E-03	3.33E-02
cellular response to external stimulus (GO:0071496)	94	11	3.92	+	2.81	3.15E-03	4.68E-02
wing disc development (GO:0035220)	385	45	16.04	+	2.81	3.35E-09	2.39E-07
instar larval or pupal morphogenesis (GO:0048707)	446	52	18.58	+	2.80	2.04E-10	1.90E-08
chromosome segregation (GO:0007059)	163	19	6.79	+	2.80	1.27E-04	3.53E-03
anterior/posterior axis specification, embryo (GO:0008595)	103	12	4.29	+	2.80	2.16E-03	3.52E-02
tripartite regional subdivision (GO:0007351)	103	12	4.29	+	2.80	2.16E-03	3.51E-02
neuron projection guidance (GO:0097485)	275	32	11.45	+	2.79	7.17E-07	3.41E-05
meiotic nuclear division (GO:0140013)	164	19	6.83	+	2.78	1.36E-04	3.72E-03
organelle fission (GO:0048285)	259	30	10.79	+	2.78	1.74E-06	7.72E-05
cell morphogenesis involved in neuron differentiation (GO:0048667)	406	47	16.91	+	2.78	1.95E-09	1.45E-07
oocyte development (GO:0048599)	130	15	5.41	+	2.77	6.99E-04	1.44E-02
developmental maturation (GO:0021700)	182	21	7.58	+	2.77	6.49E-05	2.03E-03
cytoskeleton-dependent cytokinesis (GO:0061640)	104	12	4.33	+	2.77	2.32E-03	3.72E-02
imaginal disc development (GO:0007444)	556	64	23.16	+	2.76	2.31E-12	3.43E-10
neuron recognition (GO:0008038)	113	13	4.71	+	2.76	1.59E-03	2.78E-02
positive regulation of organelle organization (GO:0010638)	148	17	6.16	+	2.76	3.31E-04	7.90E-03
regulation of mitotic cell cycle (GO:0007346)	201	23	8.37	+	2.75	3.32E-05	1.14E-03
nuclear division (GO:0000280)	245	28	10.20	+	2.74	4.86E-06	2.03E-04
cytokinesis (GO:0000910)	105	12	4.37	+	2.74	2.50E-03	3.92E-02
localization of cell (GO:0051674)	324	37	13.50	+	2.74	1.48E-07	7.86E-06
anterior/posterior axis specification (GO:0009948)	114	13	4.75	+	2.74	1.71E-03	2.93E-02
cell motility (GO:0048870)	318	36	13.25	+	2.72	2.66E-07	1.38E-05
ion homeostasis (GO:0050801)	159	18	6.62	+	2.72	2.63E-04	6.49E-03
embryonic axis specification (GO:0000578)	106	12	4.42	+	2.72	2.68E-03	4.17E-02
dorsal closure (GO:0007391)	106	12	4.42	+	2.72	2.68E-03	4.16E-02
regulation of catabolic process (GO:0009894)	221	25	9.20	+	2.72	1.82E-05	6.81E-04
cellular response to endogenous stimulus (GO:0071495)	168	19	7.00	+	2.72	1.81E-04	4.68E-03
oocyte construction (GO:0007308)	115	13	4.79	+	2.71	1.84E-03	3.09E-02
post-embryonic animal organ development (GO:0048569)	461	52	19.20	+	2.71	5.92E-10	5.11E-08
chemotaxis (GO:0006935)	284	32	11.83	+	2.71	1.35E-06	6.18E-05
neuron development (GO:0048666)	561	63	23.37	+	2.70	1.41E-11	1.75E-09
actin filament organization (GO:0007015)	107	12	4.46	+	2.69	2.88E-03	4.36E-02
muscle structure development (GO:0061061)	206	23	8.58	+	2.68	4.71E-05	1.55E-03
homeostatic process (GO:0042592)	485	54	20.20	+	2.67	5.99E-10	5.11E-08
morphogenesis of an epithelium (GO:0002009)	593	66	24.70	+	2.67	5.11E-12	7.04E-10
regulation of cellular catabolic process (GO:0031329)	198	22	8.25	+	2.67	7.30E-05	2.21E-03
vesicle-mediated transport (GO:0016192)	468	52	19.49	+	2.67	1.36E-09	1.05E-07
regulation of MAPK cascade (GO:0043408)	117	13	4.87	+	2.67	2.11E-03	3.45E-02
blastoderm segmentation (GO:0007350)	180	20	7.50	+	2.67	1.54E-04	4.11E-03
positive regulation of signal transduction (GO:0009967)	379	42	15.79	+	2.66	7.19E-08	4.03E-06
chemical homeostasis (GO:0048878)	271	30	11.29	+	2.66	4.01E-06	1.73E-04
cell morphogenesis involved in differentiation (GO:0000904)	452	50	18.83	+	2.66	3.22E-09	2.32E-07
regulation of cell cycle (GO:0051726)	326	36	13.58	+	2.65	4.58E-07	2.24E-05
neuron projection morphogenesis (GO:0048812)	408	45	16.99	+	2.65	2.36E-08	1.50E-06
cell recognition (GO:0008037)	118	13	4.91	+	2.65	2.26E-03	3.64E-02
plasma membrane bounded cell projection morphogenesis (GO:0120039)	409	45	17.04	+	2.64	2.45E-08	1.53E-06
metamorphosis (GO:0007552)	473	52	19.70	+	2.64	1.67E-09	1.27E-07
embryo development ending in birth or egg hatching (GO:0009792)	182	20	7.58	+	2.64	1.76E-04	4.57E-03
post-embryonic development (GO:0009791)	619	68	25.78	+	2.64	3.49E-12	4.99E-10
phosphate-containing compound metabolic process (GO:0006796)	874	96	36.40	+	2.64	5.12E-17	2.11E-14
positive regulation of intracellular signal transduction (GO:1902533)	173	19	7.21	+	2.64	2.55E-04	6.35E-03
regulation of anatomical structure size (GO:0090066)	255	28	10.62	+	2.64	9.63E-06	3.84E-04
cell part morphogenesis (GO:0032990)	419	46	17.45	+	2.64	1.73E-08	1.12E-06
cell division (GO:0051301)	246	27	10.25	+	2.64	1.40E-05	5.37E-04
phosphorus metabolic process (GO:0006793)	893	98	37.19	+	2.63	2.38E-17	1.10E-14
anatomical structure formation involved in morphogenesis (GO:0048646)	529	58	22.03	+	2.63	1.77E-10	1.70E-08
cell projection morphogenesis (GO:0048858)	411	45	17.12	+	2.63	2.65E-08	1.64E-06
response to endogenous stimulus (GO:0009719)	201	22	8.37	+	2.63	8.93E-05	2.62E-03
export from cell (GO:0140352)	183	20	7.62	+	2.62	1.88E-04	4.82E-03
segmentation (GO:0035282)	220	24	9.16	+	2.62	4.54E-05	1.50E-03
neuron projection development (GO:0031175)	431	47	17.95	+	2.62	1.33E-08	8.96E-07
regulation of protein phosphorylation (GO:0001932)	211	23	8.79	+	2.62	6.58E-05	2.05E-03
cell morphogenesis (GO:0000902)	514	56	21.41	+	2.62	4.54E-10	4.10E-08
tube development (GO:0035295)	707	77	29.45	+	2.61	1.50E-13	3.27E-11
secretion by cell (GO:0032940)	175	19	7.29	+	2.61	2.91E-04	7.10E-03
tissue morphogenesis (GO:0048729)	611	66	25.45	+	2.59	1.39E-11	1.77E-09
embryonic pattern specification (GO:0009880)	196	21	8.16	+	2.57	1.68E-04	4.39E-03
positive regulation of cell communication (GO:0010647)	411	44	17.12	+	2.57	5.99E-08	3.43E-06
positive regulation of signaling (GO:0023056)	411	44	17.12	+	2.57	5.99E-08	3.41E-06
negative regulation of cellular component organization (GO:0051129)	159	17	6.62	+	2.57	6.99E-04	1.44E-02
regulation of growth (GO:0040008)	300	32	12.50	+	2.56	5.02E-06	2.09E-04
small molecule biosynthetic process (GO:0044283)	226	24	9.41	+	2.55	1.01E-04	2.91E-03
positive regulation of transport (GO:0051050)	132	14	5.50	+	2.55	2.15E-03	3.52E-02
response to nutrient levels (GO:0031667)	161	17	6.71	+	2.54	7.94E-04	1.59E-02
embryonic morphogenesis (GO:0048598)	237	25	9.87	+	2.53	7.30E-05	2.21E-03
cellular amino acid metabolic process (GO:0006520)	162	17	6.75	+	2.52	8.46E-04	1.66E-02
protein phosphorylation (GO:0006468)	267	28	11.12	+	2.52	2.60E-05	9.25E-04
regulation of anatomical structure morphogenesis (GO:0022603)	267	28	11.12	+	2.52	2.60E-05	9.21E-04
regulation of phosphorylation (GO:0042325)	248	26	10.33	+	2.52	5.35E-05	1.70E-03
regionalization (GO:0003002)	458	48	19.08	+	2.52	2.45E-08	1.54E-06
organelle localization (GO:0051640)	220	23	9.16	+	2.51	1.62E-04	4.29E-03
response to extracellular stimulus (GO:0009991)	163	17	6.79	+	2.50	9.01E-04	1.74E-02
positive regulation of nervous system development (GO:0051962)	144	15	6.00	+	2.50	1.79E-03	3.03E-02
positive regulation of response to stimulus (GO:0048584)	490	51	20.41	+	2.50	1.45E-08	9.56E-07
gland development (GO:0048732)	173	18	7.21	+	2.50	1.05E-03	1.96E-02
animal organ morphogenesis (GO:0009887)	731	76	30.45	+	2.50	1.87E-12	2.94E-10
neuron differentiation (GO:0030182)	697	72	29.03	+	2.48	1.57E-11	1.93E-09
organophosphate biosynthetic process (GO:0090407)	213	22	8.87	+	2.48	2.55E-04	6.37E-03
organic hydroxy compound metabolic process (GO:1901615)	155	16	6.46	+	2.48	1.39E-03	2.50E-02
animal organ development (GO:0048513)	1165	120	48.52	+	2.47	3.21E-19	1.68E-16
regulation of intracellular signal transduction (GO:1902531)	321	33	13.37	+	2.47	6.11E-06	2.51E-04
secretion (GO:0046903)	195	20	8.12	+	2.46	5.46E-04	1.19E-02
axis specification (GO:0009798)	176	18	7.33	+	2.46	1.14E-03	2.10E-02
cellular homeostasis (GO:0019725)	235	24	9.79	+	2.45	1.40E-04	3.80E-03
regulation of signal transduction (GO:0009966)	725	74	30.20	+	2.45	1.00E-11	1.31E-09
regulation of phosphate metabolic process (GO:0019220)	285	29	11.87	+	2.44	2.72E-05	9.57E-04
regulation of phosphorus metabolic process (GO:0051174)	285	29	11.87	+	2.44	2.72E-05	9.53E-04
taxis (GO:0042330)	345	35	14.37	+	2.44	4.02E-06	1.72E-04
anterior/posterior pattern specification (GO:0009952)	168	17	7.00	+	2.43	1.72E-03	2.94E-02
cellular component morphogenesis (GO:0032989)	643	65	26.78	+	2.43	3.23E-10	2.95E-08
microtubule cytoskeleton organization (GO:0000226)	337	34	14.04	+	2.42	9.60E-06	3.85E-04
regulation of developmental growth (GO:0048638)	228	23	9.50	+	2.42	2.22E-04	5.64E-03
carbohydrate derivative biosynthetic process (GO:1901137)	268	27	11.16	+	2.42	6.02E-05	1.89E-03
ovarian follicle cell development (GO:0030707)	309	31	12.87	+	2.41	1.77E-05	6.68E-04
female gamete generation (GO:0007292)	639	64	26.62	+	2.40	5.85E-10	5.11E-08
columnar/cuboidal epithelial cell development (GO:0002066)	310	31	12.91	+	2.40	1.87E-05	6.92E-04
regulation of cell communication (GO:0010646)	840	84	34.99	+	2.40	8.59E-13	1.61E-10
regulation of signaling (GO:0023051)	840	84	34.99	+	2.40	8.59E-13	1.57E-10
regulation of cellular component organization (GO:0051128)	821	82	34.20	+	2.40	1.82E-12	2.92E-10
embryo development (GO:0009790)	501	50	20.87	+	2.40	5.26E-08	3.04E-06
epithelial cell development (GO:0002064)	343	34	14.29	+	2.38	1.13E-05	4.39E-04
intracellular signal transduction (GO:0035556)	374	37	15.58	+	2.38	4.25E-06	1.79E-04
pattern specification process (GO:0007389)	498	49	20.74	+	2.36	1.41E-07	7.56E-06
anatomical structure morphogenesis (GO:0009653)	1474	145	61.39	+	2.36	9.51E-22	7.47E-19
negative regulation of signal transduction (GO:0009968)	306	30	12.75	+	2.35	4.87E-05	1.59E-03
positive regulation of developmental process (GO:0051094)	277	27	11.54	+	2.34	1.42E-04	3.84E-03
sensory organ development (GO:0007423)	463	45	19.28	+	2.33	6.53E-07	3.13E-05
neurogenesis (GO:0022008)	896	87	37.32	+	2.33	1.31E-12	2.18E-10
generation of neurons (GO:0048699)	855	83	35.61	+	2.33	5.08E-12	7.13E-10
regulation of synapse structure or activity (GO:0050803)	186	18	7.75	+	2.32	1.64E-03	2.84E-02
positive regulation of multicellular organismal process (GO:0051240)	279	27	11.62	+	2.32	1.49E-04	4.00E-03
oxidation-reduction process (GO:0055114)	579	56	24.12	+	2.32	3.24E-08	1.99E-06
lipid biosynthetic process (GO:0008610)	207	20	8.62	+	2.32	8.89E-04	1.72E-02
cell projection organization (GO:0030030)	622	60	25.91	+	2.32	8.68E-09	6.03E-07
nervous system development (GO:0007399)	1058	102	44.07	+	2.31	1.46E-14	3.69E-12
negative regulation of cell communication (GO:0010648)	332	32	13.83	+	2.31	3.05E-05	1.06E-03
negative regulation of signaling (GO:0023057)	333	32	13.87	+	2.31	3.18E-05	1.09E-03
oogenesis (GO:0048477)	584	56	24.32	+	2.30	3.67E-08	2.20E-06
positive regulation of protein modification process (GO:0031401)	167	16	6.96	+	2.30	3.33E-03	4.87E-02
regulation of neuron differentiation (GO:0045664)	189	18	7.87	+	2.29	1.87E-03	3.12E-02
columnar/cuboidal epithelial cell differentiation (GO:0002065)	326	31	13.58	+	2.28	4.98E-05	1.62E-03
epithelium development (GO:0060429)	957	91	39.86	+	2.28	1.06E-12	1.86E-10
cellular process involved in reproduction in multicellular organism (GO:0022412)	852	81	35.49	+	2.28	2.99E-11	3.46E-09
negative regulation of response to stimulus (GO:0048585)	358	34	14.91	+	2.28	2.07E-05	7.60E-04
regulation of protein modification process (GO:0031399)	337	32	14.04	+	2.28	3.76E-05	1.28E-03
positive regulation of cellular component organization (GO:0051130)	306	29	12.75	+	2.28	9.55E-05	2.78E-03
regulation of response to stimulus (GO:0048583)	929	88	38.69	+	2.27	3.30E-12	4.79E-10
response to oxygen-containing compound (GO:1901700)	307	29	12.79	+	2.27	9.93E-05	2.88E-03
movement of cell or subcellular component (GO:0006928)	681	64	28.36	+	2.26	6.59E-09	4.66E-07
system development (GO:0048731)	1671	157	69.60	+	2.26	8.56E-22	7.47E-19
nucleobase-containing small molecule metabolic process (GO:0055086)	256	24	10.66	+	2.25	5.02E-04	1.10E-02
regulation of developmental process (GO:0050793)	747	70	31.11	+	2.25	1.11E-09	8.79E-08
locomotion (GO:0040011)	619	58	25.78	+	2.25	4.98E-08	2.90E-06
regulation of cell population proliferation (GO:0042127)	214	20	8.91	+	2.24	1.88E-03	3.14E-02
plasma membrane bounded cell projection organization (GO:0120036)	610	57	25.41	+	2.24	7.21E-08	4.01E-06
microtubule-based process (GO:0007017)	441	41	18.37	+	2.23	4.79E-06	2.01E-04
regulation of cellular component biogenesis (GO:0044087)	312	29	13.00	+	2.23	1.22E-04	3.41E-03
gamete generation (GO:0007276)	918	85	38.24	+	2.22	2.66E-11	3.17E-09
cell development (GO:0048468)	1300	120	54.15	+	2.22	8.86E-16	3.02E-13
epithelial cell differentiation (GO:0030855)	401	37	16.70	+	2.22	1.74E-05	6.60E-04
cellular localization (GO:0051641)	934	86	38.90	+	2.21	2.39E-11	2.89E-09
tissue development (GO:0009888)	1047	96	43.61	+	2.20	1.63E-12	2.66E-10
germ cell development (GO:0007281)	716	65	29.82	+	2.18	1.60E-08	1.05E-06
signal transduction (GO:0007165)	967	87	40.28	+	2.16	7.69E-11	8.27E-09
regulation of biological quality (GO:0065008)	1338	120	55.73	+	2.15	6.83E-15	1.99E-12
organophosphate metabolic process (GO:0019637)	391	35	16.29	+	2.15	7.07E-05	2.17E-03
intracellular transport (GO:0046907)	646	57	26.91	+	2.12	3.14E-07	1.61E-05
regulation of localization (GO:0032879)	500	44	20.83	+	2.11	9.27E-06	3.73E-04
organonitrogen compound biosynthetic process (GO:1901566)	767	67	31.95	+	2.10	4.40E-08	2.60E-06
cell communication (GO:0007154)	1237	108	51.52	+	2.10	9.22E-13	1.64E-10
cellular developmental process (GO:0048869)	1670	145	69.56	+	2.08	5.27E-17	2.07E-14
cell differentiation (GO:0030154)	1628	141	67.81	+	2.08	2.32E-16	8.28E-14
signaling (GO:0023052)	1170	101	48.73	+	2.07	1.15E-11	1.48E-09
cellular response to organic substance (GO:0071310)	256	22	10.66	+	2.06	2.71E-03	4.19E-02
protein localization (GO:0008104)	715	61	29.78	+	2.05	3.86E-07	1.94E-05
developmental process involved in reproduction (GO:0003006)	891	76	37.11	+	2.05	1.16E-08	7.86E-07
organelle organization (GO:0006996)	1726	147	71.89	+	2.04	1.47E-16	5.51E-14
regulation of catalytic activity (GO:0050790)	376	32	15.66	+	2.04	2.71E-04	6.66E-03
regulation of nervous system development (GO:0051960)	354	30	14.74	+	2.03	4.81E-04	1.07E-02
multicellular organismal reproductive process (GO:0048609)	1041	88	43.36	+	2.03	9.63E-10	7.79E-08
regulation of multicellular organismal process (GO:0051239)	759	64	31.61	+	2.02	3.01E-07	1.55E-05
macromolecule localization (GO:0033036)	866	73	36.07	+	2.02	3.54E-08	2.14E-06
multicellular organism development (GO:0007275)	2289	192	95.34	+	2.01	8.07E-22	7.92E-19
reproductive process (GO:0022414)	1181	99	49.19	+	2.01	1.05E-10	1.08E-08
eye development (GO:0001654)	372	31	15.49	+	2.00	6.52E-04	1.37E-02
visual system development (GO:0150063)	372	31	15.49	+	2.00	6.52E-04	1.37E-02
sensory system development (GO:0048880)	372	31	15.49	+	2.00	6.52E-04	1.36E-02
carboxylic acid metabolic process (GO:0019752)	373	31	15.54	+	2.00	6.60E-04	1.38E-02
multi-organism reproductive process (GO:0044703)	1047	87	43.61	+	1.99	2.87E-09	2.11E-07
sexual reproduction (GO:0019953)	1047	87	43.61	+	1.99	2.87E-09	2.09E-07
compound eye development (GO:0048749)	349	29	14.54	+	1.99	7.55E-04	1.52E-02
developmental process (GO:0032502)	2762	227	115.04	+	1.97	1.43E-25	5.60E-22
anatomical structure development (GO:0048856)	2643	214	110.09	+	1.94	6.66E-23	8.72E-20
small molecule metabolic process (GO:0044281)	744	60	30.99	+	1.94	2.71E-06	1.18E-04
cellular response to stress (GO:0033554)	535	43	22.28	+	1.93	8.10E-05	2.43E-03
oxoacid metabolic process (GO:0043436)	387	31	16.12	+	1.92	8.79E-04	1.71E-02
localization (GO:0051179)	2174	174	90.55	+	1.92	1.99E-17	9.77E-15
biosynthetic process (GO:0009058)	1337	107	55.69	+	1.92	1.75E-10	1.70E-08
organic substance biosynthetic process (GO:1901576)	1289	103	53.69	+	1.92	5.41E-10	4.77E-08
positive regulation of cellular process (GO:0048522)	1452	116	60.48	+	1.92	2.93E-11	3.43E-09
regulation of multicellular organismal development (GO:2000026)	576	46	23.99	+	1.92	5.66E-05	1.79E-03
cellular component organization (GO:0016043)	2620	209	109.13	+	1.92	2.17E-21	1.55E-18
organic acid metabolic process (GO:0006082)	389	31	16.20	+	1.91	9.28E-04	1.78E-02
cellular component organization or biogenesis (GO:0071840)	2763	220	115.08	+	1.91	7.59E-23	8.51E-20
cellular biosynthetic process (GO:0044249)	1269	101	52.86	+	1.91	1.04E-09	8.35E-08
cellular macromolecule localization (GO:0070727)	629	50	26.20	+	1.91	3.07E-05	1.06E-03
regulation of cell development (GO:0060284)	343	27	14.29	+	1.89	2.71E-03	4.19E-02
cellular response to chemical stimulus (GO:0070887)	357	28	14.87	+	1.88	2.18E-03	3.52E-02
cellular protein localization (GO:0034613)	575	45	23.95	+	1.88	1.33E-04	3.66E-03
cellular component biogenesis (GO:0044085)	1151	90	47.94	+	1.88	2.13E-08	1.36E-06
cellular response to stimulus (GO:0051716)	1459	114	60.77	+	1.88	2.02E-10	1.91E-08
multi-organism process (GO:0051704)	1383	108	57.60	+	1.87	7.45E-10	6.22E-08
response to external stimulus (GO:0009605)	925	72	38.53	+	1.87	8.72E-07	4.07E-05
cellular component assembly (GO:0022607)	991	77	41.28	+	1.87	3.54E-07	1.80E-05
positive regulation of biological process (GO:0048518)	1634	125	68.06	+	1.84	7.27E-11	7.93E-09
response to organic substance (GO:0010033)	464	35	19.33	+	1.81	1.48E-03	2.62E-02
chromosome organization (GO:0051276)	557	42	23.20	+	1.81	3.88E-04	9.03E-03
regulation of molecular function (GO:0065009)	451	34	18.78	+	1.81	1.36E-03	2.44E-02
establishment of localization (GO:0051234)	1716	129	71.47	+	1.80	7.94E-11	8.43E-09
nitrogen compound transport (GO:0071705)	612	46	25.49	+	1.80	2.15E-04	5.48E-03
regulation of cell differentiation (GO:0045595)	414	31	17.24	+	1.80	2.84E-03	4.32E-02
protein transport (GO:0015031)	475	35	19.78	+	1.77	1.75E-03	2.97E-02
negative regulation of cellular process (GO:0048523)	1226	90	51.06	+	1.76	3.95E-07	1.96E-05
negative regulation of biological process (GO:0048519)	1418	104	59.06	+	1.76	3.37E-08	2.05E-06
response to stress (GO:0006950)	1119	82	46.61	+	1.76	1.45E-06	6.56E-05
establishment of protein localization (GO:0045184)	492	36	20.49	+	1.76	2.01E-03	3.33E-02
peptide transport (GO:0015833)	479	35	19.95	+	1.75	2.59E-03	4.05E-02
response to chemical (GO:0042221)	1100	80	45.82	+	1.75	2.63E-06	1.15E-04
amide transport (GO:0042886)	484	35	20.16	+	1.74	2.72E-03	4.20E-02
reproduction (GO:0000003)	1399	101	58.27	+	1.73	1.33E-07	7.18E-06
cellular nitrogen compound biosynthetic process (GO:0044271)	750	54	31.24	+	1.73	1.84E-04	4.75E-03
multicellular organismal process (GO:0032501)	3466	248	144.36	+	1.72	4.35E-20	2.63E-17
multicellular organism reproduction (GO:0032504)	1262	90	52.56	+	1.71	1.19E-06	5.52E-05
regulation of protein metabolic process (GO:0051246)	618	44	25.74	+	1.71	1.04E-03	1.94E-02
transport (GO:0006810)	1659	118	69.10	+	1.71	1.42E-08	9.47E-07
organic substance transport (GO:0071702)	733	52	30.53	+	1.70	3.32E-04	7.91E-03
regulation of cellular process (GO:0050794)	3592	252	149.61	+	1.68	1.96E-19	1.10E-16
biological regulation (GO:0065007)	4348	304	181.10	+	1.68	3.73E-25	9.77E-22
regulation of biological process (GO:0050789)	3887	271	161.90	+	1.67	4.30E-21	2.81E-18
regulation of cellular protein metabolic process (GO:0032268)	591	41	24.62	+	1.67	2.40E-03	3.83E-02
cellular process (GO:0009987)	6650	451	276.98	+	1.63	2.18E-48	1.71E-44
response to stimulus (GO:0050896)	2537	171	105.67	+	1.62	1.31E-10	1.28E-08
cellular metabolic process (GO:0044237)	3923	261	163.40	+	1.60	3.26E-17	1.42E-14
macromolecule modification (GO:0043412)	1206	80	50.23	+	1.59	6.90E-05	2.13E-03
cellular macromolecule biosynthetic process (GO:0034645)	778	51	32.40	+	1.57	2.42E-03	3.84E-02
macromolecule biosynthetic process (GO:0009059)	800	52	33.32	+	1.56	2.11E-03	3.45E-02
negative regulation of metabolic process (GO:0009892)	788	51	32.82	+	1.55	2.63E-03	4.09E-02
positive regulation of cellular metabolic process (GO:0031325)	843	54	35.11	+	1.54	2.62E-03	4.10E-02
protein modification process (GO:0036211)	1111	70	46.27	+	1.51	8.14E-04	1.62E-02
cellular protein modification process (GO:0006464)	1111	70	46.27	+	1.51	8.14E-04	1.61E-02
positive regulation of metabolic process (GO:0009893)	911	57	37.94	+	1.50	2.90E-03	4.38E-02
cellular protein metabolic process (GO:0044267)	1660	103	69.14	+	1.49	6.94E-05	2.14E-03
regulation of metabolic process (GO:0019222)	2175	134	90.59	+	1.48	4.18E-06	1.78E-04
cellular nitrogen compound metabolic process (GO:0034641)	1768	107	73.64	+	1.45	1.09E-04	3.10E-03
cellular macromolecule metabolic process (GO:0044260)	2224	133	92.63	+	1.44	1.95E-05	7.19E-04
organic cyclic compound metabolic process (GO:1901360)	1526	91	63.56	+	1.43	7.21E-04	1.46E-02
metabolic process (GO:0008152)	4706	280	196.01	+	1.43	2.08E-12	3.20E-10
regulation of cellular metabolic process (GO:0031323)	1991	118	82.93	+	1.42	1.11E-04	3.14E-03
cellular aromatic compound metabolic process (GO:0006725)	1471	87	61.27	+	1.42	1.24E-03	2.27E-02
organonitrogen compound metabolic process (GO:1901564)	2766	156	115.21	+	1.35	6.88E-05	2.14E-03
organic substance metabolic process (GO:0071704)	4303	241	179.23	+	1.34	1.24E-07	6.74E-06
regulation of macromolecule metabolic process (GO:0060255)	2005	112	83.51	+	1.34	1.43E-03	2.56E-02
primary metabolic process (GO:0044238)	3958	221	164.86	+	1.34	7.93E-07	3.75E-05
nitrogen compound metabolic process (GO:0006807)	3724	201	155.11	+	1.30	3.83E-05	1.28E-03
biological_process (GO:0008150)	11188	548	466.00	+	1.18	3.27E-23	5.14E-20
Unclassified (UNCLASSIFIED)	2593	26	108.00	-	.24	3.27E-23	6.42E-20

## Sheet: GO miPEP8
Analysis Type:	PANTHER Overrepresentation Test (Released 20190711)
Annotation Version and Release Date:	GO Ontology database Released 2019-12-09
Analyzed List:	miPEP_8 (Drosophila melanogaster)
Reference List:	Drosophila melanogaster (all genes in database)
Test Type:	FISHER
Correction:	FDR
GO biological process complete	Drosophila melanogaster - REFLIST (13781)	miPEP_8 (1185)	miPEP_8 (expected)	miPEP_8 (over/under)	miPEP_8 (fold Enrichment)	miPEP_8 (raw P-value)	miPEP_8 (FDR)
protein K48-linked ubiquitination (GO:0070936)	7	5	.60	+	8.31	1.52E-03	1.92E-02
chromatin-mediated maintenance of transcription (GO:0048096)	10	7	.86	+	8.14	1.84E-04	3.27E-03
regulation of transcription of nucleolar large rRNA by RNA polymerase I (GO:1901836)	8	5	.69	+	7.27	2.32E-03	2.70E-02
regulation of compound eye photoreceptor development (GO:0045314)	12	7	1.03	+	6.78	4.13E-04	6.63E-03
regulation of transcription by RNA polymerase I (GO:0006356)	11	6	.95	+	6.34	1.41E-03	1.80E-02
regulation of eye photoreceptor cell development (GO:0042478)	13	7	1.12	+	6.26	5.92E-04	8.81E-03
DNA synthesis involved in DNA repair (GO:0000731)	13	7	1.12	+	6.26	5.92E-04	8.79E-03
larval salivary gland morphogenesis (GO:0007436)	13	7	1.12	+	6.26	5.92E-04	8.77E-03
positive regulation of nuclear-transcribed mRNA poly(A) tail shortening (GO:0060213)	10	5	.86	+	5.81	4.73E-03	4.88E-02
regulation of nuclear-transcribed mRNA poly(A) tail shortening (GO:0060211)	10	5	.86	+	5.81	4.73E-03	4.87E-02
meiosis II cytokinesis (GO:0007111)	12	6	1.03	+	5.81	1.97E-03	2.37E-02
positive regulation of cell cycle G1/S phase transition (GO:1902808)	12	6	1.03	+	5.81	1.97E-03	2.36E-02
positive regulation of transcription by RNA polymerase I (GO:0045943)	10	5	.86	+	5.81	4.73E-03	4.87E-02
positive regulation of mRNA catabolic process (GO:0061014)	12	6	1.03	+	5.81	1.97E-03	2.36E-02
synaptic vesicle priming (GO:0016082)	17	8	1.46	+	5.47	4.81E-04	7.42E-03
heparan sulfate proteoglycan biosynthetic process (GO:0015012)	15	7	1.29	+	5.43	1.13E-03	1.50E-02
SRP-dependent cotranslational protein targeting to membrane (GO:0006614)	13	6	1.12	+	5.37	2.69E-03	3.03E-02
cotranslational protein targeting to membrane (GO:0006613)	13	6	1.12	+	5.37	2.69E-03	3.02E-02
female germ-line cyst formation (GO:0048135)	22	10	1.89	+	5.29	1.20E-04	2.23E-03
positive regulation of mRNA metabolic process (GO:1903313)	16	7	1.38	+	5.09	1.52E-03	1.92E-02
heparan sulfate proteoglycan metabolic process (GO:0030201)	16	7	1.38	+	5.09	1.52E-03	1.92E-02
germarium-derived female germ-line cyst formation (GO:0030727)	21	9	1.81	+	4.98	3.69E-04	6.05E-03
terminal branching, open tracheal system (GO:0007430)	29	12	2.49	+	4.81	5.22E-05	1.07E-03
lysosome organization (GO:0007040)	17	7	1.46	+	4.79	2.00E-03	2.39E-02
lytic vacuole organization (GO:0080171)	17	7	1.46	+	4.79	2.00E-03	2.39E-02
negative regulation of transposition (GO:0010529)	22	9	1.89	+	4.76	4.84E-04	7.43E-03
actomyosin contractile ring assembly (GO:0000915)	15	6	1.29	+	4.65	4.68E-03	4.84E-02
regulation of mRNA catabolic process (GO:0061013)	23	9	1.98	+	4.55	6.26E-04	9.21E-03
cystoblast division (GO:0007282)	18	7	1.55	+	4.52	2.59E-03	2.96E-02
microtubule organizing center localization (GO:0061842)	18	7	1.55	+	4.52	2.59E-03	2.96E-02
centrosome localization (GO:0051642)	18	7	1.55	+	4.52	2.59E-03	2.95E-02
imaginal disc fusion, thorax closure (GO:0046529)	21	8	1.81	+	4.43	1.44E-03	1.83E-02
imaginal disc fusion (GO:0046528)	21	8	1.81	+	4.43	1.44E-03	1.83E-02
actomyosin contractile ring organization (GO:0044837)	24	9	2.06	+	4.36	8.01E-04	1.13E-02
embryonic heart tube development (GO:0035050)	24	9	2.06	+	4.36	8.01E-04	1.13E-02
regulation of transposition (GO:0010528)	24	9	2.06	+	4.36	8.01E-04	1.13E-02
male anatomical structure morphogenesis (GO:0090598)	19	7	1.63	+	4.28	3.30E-03	3.60E-02
male genitalia morphogenesis (GO:0048808)	19	7	1.63	+	4.28	3.30E-03	3.59E-02
clathrin-dependent endocytosis (GO:0072583)	19	7	1.63	+	4.28	3.30E-03	3.59E-02
oocyte dorsal/ventral axis specification (GO:0007310)	38	14	3.27	+	4.28	3.57E-05	7.70E-04
germ-line cyst formation (GO:0048134)	30	11	2.58	+	4.26	2.52E-04	4.27E-03
positive regulation of smoothened signaling pathway (GO:0045880)	30	11	2.58	+	4.26	2.52E-04	4.26E-03
response to fibroblast growth factor (GO:0071774)	22	8	1.89	+	4.23	1.82E-03	2.24E-02
fibroblast growth factor receptor signaling pathway (GO:0008543)	22	8	1.89	+	4.23	1.82E-03	2.24E-02
negative regulation of insulin receptor signaling pathway (GO:0046627)	22	8	1.89	+	4.23	1.82E-03	2.24E-02
cellular response to fibroblast growth factor stimulus (GO:0044344)	22	8	1.89	+	4.23	1.82E-03	2.23E-02
negative regulation of cellular response to insulin stimulus (GO:1900077)	22	8	1.89	+	4.23	1.82E-03	2.23E-02
maintenance of location in cell (GO:0051651)	39	14	3.35	+	4.17	4.50E-05	9.35E-04
regulation of cell cycle G1/S phase transition (GO:1902806)	28	10	2.41	+	4.15	5.66E-04	8.49E-03
regulation of compound eye photoreceptor cell differentiation (GO:0110116)	34	12	2.92	+	4.10	1.78E-04	3.17E-03
nuclear DNA replication (GO:0033260)	20	7	1.72	+	4.07	4.16E-03	4.37E-02
proteoglycan biosynthetic process (GO:0030166)	20	7	1.72	+	4.07	4.16E-03	4.36E-02
male genitalia development (GO:0030539)	23	8	1.98	+	4.05	2.29E-03	2.70E-02
meiosis II cell cycle process (GO:0061983)	26	9	2.24	+	4.03	1.27E-03	1.65E-02
cytoplasm organization (GO:0007028)	56	19	4.82	+	3.95	4.07E-06	1.12E-04
melanotic encapsulation of foreign target (GO:0035011)	30	10	2.58	+	3.88	8.77E-04	1.21E-02
maintenance of protein location in cell (GO:0032507)	33	11	2.84	+	3.88	4.90E-04	7.52E-03
pole plasm assembly (GO:0007315)	49	16	4.21	+	3.80	3.41E-05	7.43E-04
regulation of photoreceptor cell differentiation (GO:0046532)	43	14	3.70	+	3.79	1.07E-04	2.01E-03
pole plasm mRNA localization (GO:0019094)	34	11	2.92	+	3.76	6.03E-04	8.92E-03
positive regulation of transmembrane receptor protein serine/threonine kinase signaling pathway (GO:0090100)	31	10	2.67	+	3.75	1.08E-03	1.44E-02
protein localization to endoplasmic reticulum (GO:0070972)	28	9	2.41	+	3.74	1.94E-03	2.35E-02
regulation of G1/S transition of mitotic cell cycle (GO:2000045)	25	8	2.15	+	3.72	3.50E-03	3.76E-02
dorsal/ventral axis specification (GO:0009950)	72	23	6.19	+	3.71	9.64E-07	2.98E-05
pole plasm RNA localization (GO:0007316)	35	11	3.01	+	3.65	7.36E-04	1.05E-02
Toll signaling pathway (GO:0008063)	48	15	4.13	+	3.63	8.98E-05	1.73E-03
tRNA aminoacylation for protein translation (GO:0006418)	39	12	3.35	+	3.58	5.02E-04	7.66E-03
negative regulation of JNK cascade (GO:0046329)	26	8	2.24	+	3.58	4.27E-03	4.47E-02
post-Golgi vesicle-mediated transport (GO:0006892)	36	11	3.10	+	3.55	8.94E-04	1.23E-02
regulation of insulin receptor signaling pathway (GO:0046626)	36	11	3.10	+	3.55	8.94E-04	1.23E-02
Rab protein signal transduction (GO:0032482)	36	11	3.10	+	3.55	8.94E-04	1.22E-02
regulation of cellular response to insulin stimulus (GO:1900076)	36	11	3.10	+	3.55	8.94E-04	1.22E-02
RNA interference (GO:0016246)	33	10	2.84	+	3.52	1.60E-03	1.99E-02
establishment of vesicle localization (GO:0051650)	43	13	3.70	+	3.52	3.41E-04	5.65E-03
chromatin organization involved in regulation of transcription (GO:0034401)	83	25	7.14	+	3.50	8.15E-07	2.55E-05
morphogenesis of a branching structure (GO:0001763)	60	18	5.16	+	3.49	2.89E-05	6.50E-04
endoplasmic reticulum organization (GO:0007029)	30	9	2.58	+	3.49	2.86E-03	3.20E-02
positive regulation of cell cycle phase transition (GO:1901989)	30	9	2.58	+	3.49	2.86E-03	3.19E-02
male sex differentiation (GO:0046661)	30	9	2.58	+	3.49	2.86E-03	3.19E-02
branching morphogenesis of an epithelial tube (GO:0048754)	60	18	5.16	+	3.49	2.89E-05	6.48E-04
morphogenesis of a branching epithelium (GO:0061138)	60	18	5.16	+	3.49	2.89E-05	6.46E-04
branching involved in open tracheal system development (GO:0060446)	60	18	5.16	+	3.49	2.89E-05	6.44E-04
regulation of neuroblast proliferation (GO:1902692)	37	11	3.18	+	3.46	1.08E-03	1.44E-02
dorsal appendage formation (GO:0046843)	54	16	4.64	+	3.45	8.94E-05	1.73E-03
photoreceptor cell fate commitment (GO:0046552)	71	21	6.11	+	3.44	7.69E-06	2.01E-04
regulation of smoothened signaling pathway (GO:0008589)	61	18	5.25	+	3.43	3.47E-05	7.50E-04
positive regulation of neurogenesis (GO:0050769)	109	32	9.37	+	3.41	4.04E-08	1.60E-06
tRNA aminoacylation (GO:0043039)	41	12	3.53	+	3.40	7.28E-04	1.04E-02
negative regulation of Wnt signaling pathway (GO:0030178)	41	12	3.53	+	3.40	7.28E-04	1.04E-02
positive regulation of cell size (GO:0045793)	41	12	3.53	+	3.40	7.28E-04	1.04E-02
negative regulation of canonical Wnt signaling pathway (GO:0090090)	38	11	3.27	+	3.37	1.29E-03	1.67E-02
oocyte axis specification (GO:0007309)	111	32	9.54	+	3.35	5.76E-08	2.24E-06
oocyte construction (GO:0007308)	115	33	9.89	+	3.34	3.93E-08	1.58E-06
amino acid activation (GO:0043038)	42	12	3.61	+	3.32	8.69E-04	1.21E-02
positive regulation of neuron differentiation (GO:0045666)	84	24	7.22	+	3.32	2.92E-06	8.15E-05
DNA biosynthetic process (GO:0071897)	42	12	3.61	+	3.32	8.69E-04	1.20E-02
encapsulation of foreign target (GO:0035010)	39	11	3.35	+	3.28	1.54E-03	1.93E-02
mRNA catabolic process (GO:0006402)	71	20	6.11	+	3.28	2.28E-05	5.28E-04
eye photoreceptor cell fate commitment (GO:0042706)	64	18	5.50	+	3.27	5.87E-05	1.18E-03
compound eye photoreceptor fate commitment (GO:0001752)	64	18	5.50	+	3.27	5.87E-05	1.18E-03
regulation of imaginal disc-derived wing size (GO:0044719)	32	9	2.75	+	3.27	4.10E-03	4.32E-02
negative regulation of translation (GO:0017148)	57	16	4.90	+	3.26	1.52E-04	2.75E-03
vacuole organization (GO:0007033)	50	14	4.30	+	3.26	3.94E-04	6.37E-03
epithelial cell migration, open tracheal system (GO:0007427)	36	10	3.10	+	3.23	2.73E-03	3.07E-02
RNA catabolic process (GO:0006401)	83	23	7.14	+	3.22	7.14E-06	1.89E-04
oocyte development (GO:0048599)	130	36	11.18	+	3.22	2.07E-08	8.84E-07
vesicle localization (GO:0051648)	47	13	4.04	+	3.22	6.94E-04	1.00E-02
oocyte differentiation (GO:0009994)	152	42	13.07	+	3.21	1.47E-09	7.51E-08
dorsal/ventral pattern formation (GO:0009953)	149	41	12.81	+	3.20	2.56E-09	1.25E-07
axo-dendritic transport (GO:0008088)	40	11	3.44	+	3.20	1.83E-03	2.23E-02
regulation of transmembrane receptor protein serine/threonine kinase signaling pathway (GO:0090092)	51	14	4.39	+	3.19	4.67E-04	7.30E-03
germarium-derived oocyte differentiation (GO:0030706)	33	9	2.84	+	3.17	4.86E-03	4.97E-02
exocytic process (GO:0140029)	55	15	4.73	+	3.17	3.14E-04	5.24E-03
positive regulation of secretion by cell (GO:1903532)	33	9	2.84	+	3.17	4.86E-03	4.97E-02
gene silencing by RNA (GO:0031047)	59	16	5.07	+	3.15	2.12E-04	3.67E-03
regulation of gene expression, epigenetic (GO:0040029)	157	42	13.50	+	3.11	3.31E-09	1.60E-07
response to hypoxia (GO:0001666)	60	16	5.16	+	3.10	2.49E-04	4.24E-03
synaptic vesicle exocytosis (GO:0016079)	60	16	5.16	+	3.10	2.49E-04	4.23E-03
regulation of cell division (GO:0051302)	45	12	3.87	+	3.10	1.44E-03	1.83E-02
regulated exocytosis (GO:0045055)	64	17	5.50	+	3.09	1.68E-04	3.01E-03
embryonic axis specification (GO:0000578)	106	28	9.11	+	3.07	1.66E-06	5.02E-05
eye pigment biosynthetic process (GO:0006726)	38	10	3.27	+	3.06	3.80E-03	4.05E-02
chromatin organization involved in negative regulation of transcription (GO:0097549)	76	20	6.54	+	3.06	5.15E-05	1.06E-03
chromatin silencing (GO:0006342)	76	20	6.54	+	3.06	5.15E-05	1.06E-03
cytokinetic process (GO:0032506)	38	10	3.27	+	3.06	3.80E-03	4.04E-02
embryonic organ development (GO:0048568)	57	15	4.90	+	3.06	4.33E-04	6.92E-03
negative regulation of gene expression, epigenetic (GO:0045814)	76	20	6.54	+	3.06	5.15E-05	1.05E-03
anterior/posterior axis specification, embryo (GO:0008595)	103	27	8.86	+	3.05	2.87E-06	8.10E-05
tripartite regional subdivision (GO:0007351)	103	27	8.86	+	3.05	2.87E-06	8.07E-05
regulation of BMP signaling pathway (GO:0030510)	42	11	3.61	+	3.05	2.53E-03	2.91E-02
melanization defense response (GO:0035006)	42	11	3.61	+	3.05	2.53E-03	2.91E-02
multi-organism metabolic process (GO:0044033)	42	11	3.61	+	3.05	2.53E-03	2.90E-02
positive regulation of translation (GO:0045727)	42	11	3.61	+	3.05	2.53E-03	2.90E-02
mRNA transport (GO:0051028)	42	11	3.61	+	3.05	2.53E-03	2.90E-02
regulation of stress-activated MAPK cascade (GO:0032872)	65	17	5.59	+	3.04	1.96E-04	3.45E-03
regulation of stress-activated protein kinase signaling cascade (GO:0070302)	65	17	5.59	+	3.04	1.96E-04	3.45E-03
R7 cell differentiation (GO:0045466)	46	12	3.96	+	3.03	1.68E-03	2.09E-02
regulation of multicellular organism growth (GO:0040014)	46	12	3.96	+	3.03	1.68E-03	2.09E-02
oocyte anterior/posterior axis specification (GO:0007314)	69	18	5.93	+	3.03	1.32E-04	2.44E-03
posttranscriptional gene silencing by RNA (GO:0035194)	50	13	4.30	+	3.02	1.13E-03	1.49E-02
organelle membrane fusion (GO:0090174)	54	14	4.64	+	3.02	7.54E-04	1.07E-02
gene silencing (GO:0016458)	139	36	11.95	+	3.01	8.65E-08	3.19E-06
regulation of JNK cascade (GO:0046328)	62	16	5.33	+	3.00	3.40E-04	5.65E-03
positive regulation of nervous system development (GO:0051962)	144	37	12.38	+	2.99	6.82E-08	2.59E-06
Ras protein signal transduction (GO:0007265)	82	21	7.05	+	2.98	4.73E-05	9.80E-04
meiotic cytokinesis (GO:0033206)	43	11	3.70	+	2.97	2.95E-03	3.26E-02
multi-organism cellular process (GO:0044764)	43	11	3.70	+	2.97	2.95E-03	3.25E-02
axis specification (GO:0009798)	176	45	15.13	+	2.97	3.02E-09	1.47E-07
DNA replication (GO:0006260)	90	23	7.74	+	2.97	2.16E-05	5.03E-04
positive regulation of neuron projection development (GO:0010976)	47	12	4.04	+	2.97	1.97E-03	2.37E-02
intracellular mRNA localization involved in pattern specification process (GO:0060810)	47	12	4.04	+	2.97	1.97E-03	2.37E-02
small GTPase mediated signal transduction (GO:0007264)	98	25	8.43	+	2.97	9.87E-06	2.48E-04
morphogenesis of follicular epithelium (GO:0016333)	51	13	4.39	+	2.96	1.31E-03	1.70E-02
vesicle fusion (GO:0006906)	51	13	4.39	+	2.96	1.31E-03	1.70E-02
posttranscriptional gene silencing (GO:0016441)	55	14	4.73	+	2.96	8.79E-04	1.21E-02
chromosome condensation (GO:0030261)	55	14	4.73	+	2.96	8.79E-04	1.21E-02
neurotransmitter secretion (GO:0007269)	88	22	7.57	+	2.91	4.29E-05	9.02E-04
cellular response to growth factor stimulus (GO:0071363)	44	11	3.78	+	2.91	3.43E-03	3.71E-02
signal release from synapse (GO:0099643)	88	22	7.57	+	2.91	4.29E-05	8.99E-04
nuclear-transcribed mRNA catabolic process (GO:0000956)	60	15	5.16	+	2.91	6.84E-04	9.90E-03
maternal determination of anterior/posterior axis, embryo (GO:0008358)	72	18	6.19	+	2.91	2.08E-04	3.62E-03
intracellular mRNA localization involved in anterior/posterior axis specification (GO:0060811)	44	11	3.78	+	2.91	3.43E-03	3.70E-02
regulation of protein catabolic process (GO:0042176)	72	18	6.19	+	2.91	2.08E-04	3.61E-03
response to fungus (GO:0009620)	64	16	5.50	+	2.91	4.59E-04	7.19E-03
negative regulation of programmed cell death (GO:0043069)	108	27	9.29	+	2.91	6.07E-06	1.61E-04
positive regulation of cell cycle process (GO:0090068)	52	13	4.47	+	2.91	1.52E-03	1.92E-02
neuron fate commitment (GO:0048663)	85	21	7.31	+	2.87	7.35E-05	1.45E-03
positive regulation of MAPK cascade (GO:0043410)	73	18	6.28	+	2.87	2.40E-04	4.10E-03
Malpighian tubule development (GO:0072002)	65	16	5.59	+	2.86	5.31E-04	8.07E-03
renal tubule development (GO:0061326)	65	16	5.59	+	2.86	5.31E-04	8.06E-03
response to decreased oxygen levels (GO:0036293)	65	16	5.59	+	2.86	5.31E-04	8.04E-03
response to growth factor (GO:0070848)	45	11	3.87	+	2.84	3.97E-03	4.19E-02
maintenance of location (GO:0051235)	70	17	6.02	+	2.82	4.11E-04	6.62E-03
regulation of mRNA metabolic process (GO:1903311)	136	33	11.69	+	2.82	1.03E-06	3.18E-05
negative regulation of intracellular signal transduction (GO:1902532)	99	24	8.51	+	2.82	3.01E-05	6.67E-04
negative regulation of cellular amide metabolic process (GO:0034249)	66	16	5.68	+	2.82	6.12E-04	9.01E-03
protein folding (GO:0006457)	124	30	10.66	+	2.81	3.32E-06	9.21E-05
membrane fusion (GO:0061025)	58	14	4.99	+	2.81	1.36E-03	1.74E-02
regulation of canonical Wnt signaling pathway (GO:0060828)	83	20	7.14	+	2.80	1.44E-04	2.64E-03
regulation of cellular response to growth factor stimulus (GO:0090287)	54	13	4.64	+	2.80	2.03E-03	2.43E-02
immune effector process (GO:0002252)	75	18	6.45	+	2.79	3.18E-04	5.29E-03
negative regulation of apoptotic process (GO:0043066)	100	24	8.60	+	2.79	3.45E-05	7.49E-04
genital disc development (GO:0035215)	50	12	4.30	+	2.79	3.05E-03	3.35E-02
regulation of Wnt signaling pathway (GO:0030111)	96	23	8.25	+	2.79	5.11E-05	1.05E-03
regulation of MAPK cascade (GO:0043408)	117	28	10.06	+	2.78	8.30E-06	2.14E-04
apical junction assembly (GO:0043297)	46	11	3.96	+	2.78	4.57E-03	4.75E-02
regulation of stem cell proliferation (GO:0072091)	46	11	3.96	+	2.78	4.57E-03	4.74E-02
melanin metabolic process (GO:0006582)	46	11	3.96	+	2.78	4.57E-03	4.74E-02
maintenance of protein location (GO:0045185)	46	11	3.96	+	2.78	4.57E-03	4.73E-02
positive regulation of GTPase activity (GO:0043547)	63	15	5.42	+	2.77	1.05E-03	1.40E-02
germarium-derived egg chamber formation (GO:0007293)	97	23	8.34	+	2.76	5.85E-05	1.18E-03
anterior/posterior axis specification (GO:0009948)	114	27	9.80	+	2.75	2.24E-05	5.21E-04
carbohydrate homeostasis (GO:0033500)	55	13	4.73	+	2.75	2.33E-03	2.72E-02
imaginal disc-derived wing vein specification (GO:0007474)	55	13	4.73	+	2.75	2.33E-03	2.72E-02
positive regulation of cell development (GO:0010720)	161	38	13.84	+	2.74	3.58E-07	1.22E-05
intracellular mRNA localization (GO:0008298)	68	16	5.85	+	2.74	8.06E-04	1.13E-02
organelle fusion (GO:0048284)	68	16	5.85	+	2.74	8.06E-04	1.13E-02
signal release (GO:0023061)	98	23	8.43	+	2.73	6.69E-05	1.34E-03
regulation of protein transport (GO:0051223)	64	15	5.50	+	2.73	1.20E-03	1.57E-02
negative regulation of cell death (GO:0060548)	128	30	11.01	+	2.73	7.74E-06	2.02E-04
pigment biosynthetic process (GO:0046148)	64	15	5.50	+	2.73	1.20E-03	1.57E-02
instar larval development (GO:0002168)	77	18	6.62	+	2.72	4.17E-04	6.68E-03
pigment metabolic process (GO:0042440)	112	26	9.63	+	2.70	3.78E-05	8.09E-04
dorsal/ventral pattern formation, imaginal disc (GO:0007450)	56	13	4.82	+	2.70	2.67E-03	3.02E-02
regulation of cell size (GO:0008361)	108	25	9.29	+	2.69	5.63E-05	1.14E-03
positive regulation of cell population proliferation (GO:0008284)	78	18	6.71	+	2.68	4.76E-04	7.38E-03
positive regulation of cellular amide metabolic process (GO:0034250)	78	18	6.71	+	2.68	4.76E-04	7.37E-03
wing disc dorsal/ventral pattern formation (GO:0048190)	52	12	4.47	+	2.68	4.00E-03	4.22E-02
regulation of translation (GO:0006417)	143	33	12.30	+	2.68	3.09E-06	8.61E-05
developmental maturation (GO:0021700)	182	42	15.65	+	2.68	1.27E-07	4.57E-06
cell maturation (GO:0048469)	161	37	13.84	+	2.67	7.98E-07	2.51E-05
positive regulation of cell projection organization (GO:0031346)	74	17	6.36	+	2.67	7.07E-04	1.02E-02
positive regulation of multicellular organismal process (GO:0051240)	279	64	23.99	+	2.67	8.49E-11	4.87E-09
secretion by cell (GO:0032940)	175	40	15.05	+	2.66	3.11E-07	1.07E-05
vacuolar transport (GO:0007034)	57	13	4.90	+	2.65	3.05E-03	3.35E-02
regulation of endocytosis (GO:0030100)	57	13	4.90	+	2.65	3.05E-03	3.34E-02
nucleobase-containing compound catabolic process (GO:0034655)	136	31	11.69	+	2.65	7.47E-06	1.97E-04
cell population proliferation (GO:0008283)	167	38	14.36	+	2.65	6.77E-07	2.17E-05
synaptic vesicle cycle (GO:0099504)	110	25	9.46	+	2.64	6.55E-05	1.32E-03
vesicle-mediated transport in synapse (GO:0099003)	110	25	9.46	+	2.64	6.55E-05	1.31E-03
exocytosis (GO:0006887)	97	22	8.34	+	2.64	1.99E-04	3.47E-03
establishment of localization in cell (GO:0051649)	106	24	9.11	+	2.63	9.72E-05	1.85E-03
heterocycle catabolic process (GO:0046700)	155	35	13.33	+	2.63	2.17E-06	6.31E-05
negative regulation of cell population proliferation (GO:0008285)	71	16	6.11	+	2.62	1.94E-03	2.35E-02
response to oxygen levels (GO:0070482)	71	16	6.11	+	2.62	1.94E-03	2.35E-02
DNA-dependent DNA replication (GO:0006261)	80	18	6.88	+	2.62	9.17E-04	1.25E-02
regulation of alternative mRNA splicing, via spliceosome (GO:0000381)	89	20	7.65	+	2.61	4.40E-04	6.99E-03
mitotic nuclear division (GO:0140014)	98	22	8.43	+	2.61	2.14E-04	3.71E-03
regulation of synaptic growth at neuromuscular junction (GO:0008582)	107	24	9.20	+	2.61	1.06E-04	1.99E-03
anatomical structure regression (GO:0060033)	58	13	4.99	+	2.61	3.47E-03	3.74E-02
protein localization to nucleus (GO:0034504)	58	13	4.99	+	2.61	3.47E-03	3.73E-02
export from cell (GO:0140352)	183	41	15.74	+	2.61	4.99E-07	1.63E-05
regulation of establishment of protein localization (GO:0070201)	67	15	5.76	+	2.60	2.91E-03	3.22E-02
posttranscriptional regulation of gene expression (GO:0010608)	202	45	17.37	+	2.59	1.29E-07	4.62E-06
positive regulation of protein modification process (GO:0031401)	167	37	14.36	+	2.58	2.36E-06	6.79E-05
rhythmic process (GO:0048511)	140	31	12.04	+	2.58	1.14E-05	2.81E-04
regulation of cellular localization (GO:0060341)	122	27	10.49	+	2.57	4.35E-05	9.10E-04
regulation of neuromuscular junction development (GO:1904396)	113	25	9.72	+	2.57	8.59E-05	1.67E-03
positive regulation of cell differentiation (GO:0045597)	172	38	14.79	+	2.57	1.69E-06	5.08E-05
cytoskeleton-dependent intracellular transport (GO:0030705)	86	19	7.39	+	2.57	7.02E-04	1.01E-02
divalent metal ion transport (GO:0070838)	77	17	6.62	+	2.57	1.45E-03	1.84E-02
divalent inorganic cation transport (GO:0072511)	77	17	6.62	+	2.57	1.45E-03	1.84E-02
macroautophagy (GO:0016236)	59	13	5.07	+	2.56	3.93E-03	4.17E-02
regulation of protein serine/threonine kinase activity (GO:0071900)	59	13	5.07	+	2.56	3.93E-03	4.17E-02
vesicle organization (GO:0016050)	100	22	8.60	+	2.56	2.53E-04	4.28E-03
transport along microtubule (GO:0010970)	82	18	7.05	+	2.55	1.04E-03	1.40E-02
mushroom body development (GO:0016319)	73	16	6.28	+	2.55	2.17E-03	2.57E-02
regulation of peptide transport (GO:0090087)	73	16	6.28	+	2.55	2.17E-03	2.57E-02
circadian rhythm (GO:0007623)	137	30	11.78	+	2.55	1.87E-05	4.46E-04
cellular nitrogen compound catabolic process (GO:0044270)	151	33	12.98	+	2.54	1.11E-05	2.74E-04
regulation of cellular response to stress (GO:0080135)	119	26	10.23	+	2.54	7.12E-05	1.42E-03
embryo development (GO:0009790)	501	109	43.08	+	2.53	2.81E-16	3.11E-14
post-embryonic animal morphogenesis (GO:0009886)	460	100	39.55	+	2.53	6.09E-15	5.76E-13
regulation of mRNA processing (GO:0050684)	115	25	9.89	+	2.53	1.05E-04	1.98E-03
mitotic sister chromatid segregation (GO:0000070)	83	18	7.14	+	2.52	1.13E-03	1.49E-02
blastoderm segmentation (GO:0007350)	180	39	15.48	+	2.52	1.55E-06	4.73E-05
positive regulation of developmental process (GO:0051094)	277	60	23.82	+	2.52	2.23E-09	1.11E-07
sister chromatid segregation (GO:0000819)	97	21	8.34	+	2.52	4.10E-04	6.61E-03
renal system development (GO:0072001)	74	16	6.36	+	2.51	2.31E-03	2.71E-02
microtubule organizing center organization (GO:0031023)	74	16	6.36	+	2.51	2.31E-03	2.71E-02
urogenital system development (GO:0001655)	74	16	6.36	+	2.51	2.31E-03	2.70E-02
imaginal disc-derived wing morphogenesis (GO:0007476)	278	60	23.90	+	2.51	2.45E-09	1.21E-07
regulation of anatomical structure size (GO:0090066)	255	55	21.93	+	2.51	1.28E-08	5.56E-07
protein localization to extracellular region (GO:0071692)	65	14	5.59	+	2.50	4.83E-03	4.95E-02
regulation of intracellular transport (GO:0032386)	65	14	5.59	+	2.50	4.83E-03	4.95E-02
epithelial cell migration (GO:0010631)	144	31	12.38	+	2.50	2.53E-05	5.74E-04
instar larval or pupal morphogenesis (GO:0048707)	446	96	38.35	+	2.50	3.53E-14	2.92E-12
spindle organization (GO:0007051)	121	26	10.40	+	2.50	8.77E-05	1.70E-03
regulation of cellular component size (GO:0032535)	177	38	15.22	+	2.50	2.49E-06	7.11E-05
wing disc morphogenesis (GO:0007472)	289	62	24.85	+	2.49	1.53E-09	7.77E-08
positive regulation of developmental growth (GO:0048639)	98	21	8.43	+	2.49	4.50E-04	7.12E-03
embryonic pattern specification (GO:0009880)	196	42	16.85	+	2.49	7.18E-07	2.29E-05
epithelium migration (GO:0090132)	145	31	12.47	+	2.49	2.68E-05	6.08E-04
positive regulation of protein phosphorylation (GO:0001934)	117	25	10.06	+	2.48	1.29E-04	2.38E-03
gastrulation (GO:0007369)	89	19	7.65	+	2.48	8.97E-04	1.23E-02
positive regulation of cell cycle (GO:0045787)	75	16	6.45	+	2.48	2.49E-03	2.87E-02
tube morphogenesis (GO:0035239)	512	109	44.03	+	2.48	1.05E-15	1.10E-13
cellular response to external stimulus (GO:0071496)	94	20	8.08	+	2.47	6.64E-04	9.74E-03
double-strand break repair (GO:0006302)	94	20	8.08	+	2.47	6.64E-04	9.72E-03
negative regulation of signal transduction (GO:0009968)	306	65	26.31	+	2.47	1.03E-09	5.39E-08
regulation of intracellular signal transduction (GO:1902531)	321	68	27.60	+	2.46	4.17E-10	2.27E-08
cellular response to nutrient levels (GO:0031669)	85	18	7.31	+	2.46	1.33E-03	1.71E-02
regulation of neuron differentiation (GO:0045664)	189	40	16.25	+	2.46	1.70E-06	5.09E-05
regulation of cell cycle phase transition (GO:1901987)	104	22	8.94	+	2.46	3.71E-04	6.05E-03
morphogenesis of embryonic epithelium (GO:0016331)	123	26	10.58	+	2.46	1.64E-04	2.96E-03
regulation of GTPase activity (GO:0043087)	90	19	7.74	+	2.46	9.81E-04	1.33E-02
embryonic morphogenesis (GO:0048598)	237	50	20.38	+	2.45	1.03E-07	3.72E-06
compound eye photoreceptor cell differentiation (GO:0001751)	166	35	14.27	+	2.45	8.58E-06	2.19E-04
organic cyclic compound catabolic process (GO:1901361)	166	35	14.27	+	2.45	8.58E-06	2.19E-04
regulation of cell cycle process (GO:0010564)	185	39	15.91	+	2.45	2.49E-06	7.09E-05
regulation of synapse assembly (GO:0051963)	114	24	9.80	+	2.45	2.10E-04	3.65E-03
post-embryonic animal organ morphogenesis (GO:0048563)	399	84	34.31	+	2.45	4.16E-12	2.77E-10
imaginal disc morphogenesis (GO:0007560)	399	84	34.31	+	2.45	4.16E-12	2.75E-10
regulation of cellular amide metabolic process (GO:0034248)	190	40	16.34	+	2.45	2.88E-06	8.08E-05
wing disc development (GO:0035220)	385	81	33.11	+	2.45	1.10E-11	6.80E-10
secretion (GO:0046903)	195	41	16.77	+	2.45	2.06E-06	6.05E-05
epithelial tube morphogenesis (GO:0060562)	471	99	40.50	+	2.44	4.81E-14	3.89E-12
stem cell population maintenance (GO:0019827)	100	21	8.60	+	2.44	5.45E-04	8.24E-03
maintenance of cell number (GO:0098727)	100	21	8.60	+	2.44	5.45E-04	8.22E-03
endocytosis (GO:0006897)	124	26	10.66	+	2.44	1.72E-04	3.08E-03
eye photoreceptor cell differentiation (GO:0001754)	172	36	14.79	+	2.43	7.06E-06	1.87E-04
metamorphosis (GO:0007552)	473	99	40.67	+	2.43	8.84E-14	6.94E-12
microtubule-based transport (GO:0099111)	86	18	7.39	+	2.43	1.45E-03	1.84E-02
tissue migration (GO:0090130)	153	32	13.16	+	2.43	2.46E-05	5.63E-04
regulation of nervous system development (GO:0051960)	354	74	30.44	+	2.43	1.26E-10	7.08E-09
positive regulation of protein metabolic process (GO:0051247)	292	61	25.11	+	2.43	5.54E-09	2.52E-07
DNA recombination (GO:0006310)	96	20	8.25	+	2.42	8.03E-04	1.13E-02
regulation of cellular component biogenesis (GO:0044087)	312	65	26.83	+	2.42	1.73E-09	8.67E-08
anterior/posterior pattern specification (GO:0009952)	168	35	14.45	+	2.42	1.03E-05	2.57E-04
regulation of catabolic process (GO:0009894)	221	46	19.00	+	2.42	4.69E-07	1.55E-05
positive regulation of intracellular signal transduction (GO:1902533)	173	36	14.88	+	2.42	7.78E-06	2.02E-04
DNA conformation change (GO:0071103)	130	27	11.18	+	2.42	1.32E-04	2.43E-03
regulation of neurogenesis (GO:0050767)	260	54	22.36	+	2.42	5.90E-08	2.28E-06
dorsal closure (GO:0007391)	106	22	9.11	+	2.41	4.53E-04	7.11E-03
dendrite morphogenesis (GO:0048813)	135	28	11.61	+	2.41	9.67E-05	1.84E-03
eggshell chorion assembly (GO:0007306)	87	18	7.48	+	2.41	1.59E-03	1.99E-02
cellular response to extracellular stimulus (GO:0031668)	87	18	7.48	+	2.41	1.59E-03	1.98E-02
regulation of RNA splicing (GO:0043484)	116	24	9.97	+	2.41	3.70E-04	6.05E-03
aromatic compound catabolic process (GO:0019439)	155	32	13.33	+	2.40	2.93E-05	6.53E-04
photoreceptor cell differentiation (GO:0046530)	189	39	16.25	+	2.40	4.90E-06	1.34E-04
embryonic development via the syncytial blastoderm (GO:0001700)	170	35	14.62	+	2.39	1.89E-05	4.48E-04
nuclear transport (GO:0051169)	102	21	8.77	+	2.39	6.65E-04	9.70E-03
nucleocytoplasmic transport (GO:0006913)	102	21	8.77	+	2.39	6.65E-04	9.69E-03
positive regulation of cellular protein metabolic process (GO:0032270)	277	57	23.82	+	2.39	2.74E-08	1.15E-06
morphogenesis of an epithelium (GO:0002009)	593	122	50.99	+	2.39	1.96E-16	2.20E-14
Golgi vesicle transport (GO:0048193)	141	29	12.12	+	2.39	7.71E-05	1.51E-03
oogenesis (GO:0048477)	584	120	50.22	+	2.39	3.99E-16	4.35E-14
tube development (GO:0035295)	707	145	60.79	+	2.39	2.68E-19	4.79E-17
cognition (GO:0050890)	161	33	13.84	+	2.38	2.42E-05	5.55E-04
learning or memory (GO:0007611)	161	33	13.84	+	2.38	2.42E-05	5.54E-04
respiratory system development (GO:0060541)	244	50	20.98	+	2.38	2.65E-07	9.18E-06
positive regulation of transport (GO:0051050)	132	27	11.35	+	2.38	1.52E-04	2.75E-03
open tracheal system development (GO:0007424)	235	48	20.21	+	2.38	5.30E-07	1.73E-05
regulation of mRNA splicing, via spliceosome (GO:0048024)	103	21	8.86	+	2.37	1.11E-03	1.47E-02
larval development (GO:0002164)	162	33	13.93	+	2.37	3.99E-05	8.47E-04
transmembrane receptor protein tyrosine kinase signaling pathway (GO:0007169)	113	23	9.72	+	2.37	5.70E-04	8.55E-03
endomembrane system organization (GO:0010256)	177	36	15.22	+	2.37	1.51E-05	3.64E-04
positive regulation of hydrolase activity (GO:0051345)	118	24	10.15	+	2.37	4.14E-04	6.63E-03
embryo development ending in birth or egg hatching (GO:0009792)	182	37	15.65	+	2.36	1.11E-05	2.75E-04
regulation of multicellular organismal development (GO:2000026)	576	117	49.53	+	2.36	1.72E-15	1.76E-13
instar larval or pupal development (GO:0002165)	552	112	47.47	+	2.36	8.78E-15	8.11E-13
dendrite development (GO:0016358)	143	29	12.30	+	2.36	9.11E-05	1.75E-03
positive regulation of cellular component organization (GO:0051130)	306	62	26.31	+	2.36	1.18E-08	5.18E-07
germ-line stem cell population maintenance (GO:0030718)	79	16	6.79	+	2.36	3.45E-03	3.72E-02
chromosome segregation (GO:0007059)	163	33	14.02	+	2.35	4.17E-05	8.80E-04
regulation of mitotic cell cycle phase transition (GO:1901990)	99	20	8.51	+	2.35	1.62E-03	2.02E-02
negative regulation of cell cycle (GO:0045786)	109	22	9.37	+	2.35	8.33E-04	1.16E-02
negative regulation of cell communication (GO:0010648)	332	67	28.55	+	2.35	4.39E-09	2.08E-07
regulation of developmental growth (GO:0048638)	228	46	19.61	+	2.35	1.18E-06	3.60E-05
tissue morphogenesis (GO:0048729)	611	123	52.54	+	2.34	5.47E-16	5.88E-14
imaginal disc-derived appendage morphogenesis (GO:0035114)	333	67	28.63	+	2.34	4.59E-09	2.16E-07
negative regulation of signaling (GO:0023057)	333	67	28.63	+	2.34	4.59E-09	2.14E-07
germ cell development (GO:0007281)	716	144	61.57	+	2.34	1.46E-18	2.35E-16
negative regulation of response to stimulus (GO:0048585)	358	72	30.78	+	2.34	9.62E-10	5.07E-08
regionalization (GO:0003002)	458	92	39.38	+	2.34	4.59E-12	2.98E-10
pattern specification process (GO:0007389)	498	100	42.82	+	2.34	6.15E-13	4.35E-11
post-embryonic appendage morphogenesis (GO:0035120)	324	65	27.86	+	2.33	9.21E-09	4.08E-07
negative regulation of nervous system development (GO:0051961)	100	20	8.60	+	2.33	1.69E-03	2.09E-02
innate immune response (GO:0045087)	105	21	9.03	+	2.33	1.22E-03	1.58E-02
exocrine system development (GO:0035272)	120	24	10.32	+	2.33	4.73E-04	7.36E-03
wing disc pattern formation (GO:0035222)	80	16	6.88	+	2.33	3.77E-03	4.03E-02
cytokinesis (GO:0000910)	105	21	9.03	+	2.33	1.22E-03	1.58E-02
imaginal disc-derived appendage development (GO:0048737)	340	68	29.24	+	2.33	3.73E-09	1.78E-07
secondary metabolic process (GO:0019748)	80	16	6.88	+	2.33	3.77E-03	4.02E-02
regulation of vesicle-mediated transport (GO:0060627)	130	26	11.18	+	2.33	2.59E-04	4.36E-03
regulation of synapse organization (GO:0050807)	155	31	13.33	+	2.33	8.76E-05	1.70E-03
salivary gland development (GO:0007431)	120	24	10.32	+	2.33	4.73E-04	7.34E-03
organelle localization (GO:0051640)	220	44	18.92	+	2.33	2.47E-06	7.09E-05
imaginal disc development (GO:0007444)	556	111	47.81	+	2.32	3.41E-14	2.85E-12
epithelium development (GO:0060429)	957	191	82.29	+	2.32	2.20E-24	5.76E-22
post-embryonic animal organ development (GO:0048569)	461	92	39.64	+	2.32	5.59E-12	3.57E-10
appendage morphogenesis (GO:0035107)	336	67	28.89	+	2.32	5.41E-09	2.47E-07
regulation of protein phosphorylation (GO:0001932)	211	42	18.14	+	2.31	4.90E-06	1.34E-04
ameboidal-type cell migration (GO:0001667)	166	33	14.27	+	2.31	4.92E-05	1.02E-03
negative regulation of cellular protein metabolic process (GO:0032269)	202	40	17.37	+	2.30	9.75E-06	2.47E-04
negative regulation of growth (GO:0045926)	101	20	8.68	+	2.30	1.78E-03	2.20E-02
positive regulation of immune response (GO:0050778)	101	20	8.68	+	2.30	1.78E-03	2.19E-02
cell migration (GO:0016477)	273	54	23.47	+	2.30	2.16E-07	7.56E-06
appendage development (GO:0048736)	344	68	29.58	+	2.30	4.99E-09	2.29E-07
import into cell (GO:0098657)	162	32	13.93	+	2.30	7.12E-05	1.42E-03
establishment of organelle localization (GO:0051656)	142	28	12.21	+	2.29	2.54E-04	4.29E-03
positive regulation of cell communication (GO:0010647)	411	81	35.34	+	2.29	2.37E-10	1.32E-08
positive regulation of signaling (GO:0023056)	411	81	35.34	+	2.29	2.37E-10	1.31E-08
negative regulation of protein metabolic process (GO:0051248)	203	40	17.46	+	2.29	1.02E-05	2.56E-04
cellular chemical homeostasis (GO:0055082)	132	26	11.35	+	2.29	3.06E-04	5.12E-03
cellular cation homeostasis (GO:0030003)	117	23	10.06	+	2.29	7.41E-04	1.06E-02
chromatin remodeling (GO:0006338)	107	21	9.20	+	2.28	1.37E-03	1.75E-02
negative regulation of cell differentiation (GO:0045596)	102	20	8.77	+	2.28	1.88E-03	2.28E-02
positive regulation of phosphorus metabolic process (GO:0010562)	148	29	12.73	+	2.28	1.93E-04	3.41E-03
positive regulation of phosphate metabolic process (GO:0045937)	148	29	12.73	+	2.28	1.93E-04	3.41E-03
process utilizing autophagic mechanism (GO:0061919)	97	19	8.34	+	2.28	2.59E-03	2.95E-02
gland morphogenesis (GO:0022612)	97	19	8.34	+	2.28	2.59E-03	2.95E-02
salivary gland morphogenesis (GO:0007435)	97	19	8.34	+	2.28	2.59E-03	2.94E-02
autophagy (GO:0006914)	97	19	8.34	+	2.28	2.59E-03	2.94E-02
regulation of protein kinase activity (GO:0045859)	92	18	7.91	+	2.28	3.59E-03	3.84E-02
positive regulation of cellular component biogenesis (GO:0044089)	138	27	11.87	+	2.28	3.67E-04	6.03E-03
female gamete generation (GO:0007292)	639	125	54.95	+	2.27	2.11E-15	2.09E-13
regulation of cell development (GO:0060284)	343	67	29.49	+	2.27	1.31E-08	5.65E-07
epithelial cell development (GO:0002064)	343	67	29.49	+	2.27	1.31E-08	5.62E-07
positive regulation of signal transduction (GO:0009967)	379	74	32.59	+	2.27	1.64E-09	8.25E-08
DNA metabolic process (GO:0006259)	282	55	24.25	+	2.27	3.29E-07	1.13E-05
ovarian follicle cell migration (GO:0007297)	113	22	9.72	+	2.26	1.08E-03	1.44E-02
positive regulation of molecular function (GO:0044093)	247	48	21.24	+	2.26	1.72E-06	5.06E-05
determination of adult lifespan (GO:0008340)	165	32	14.19	+	2.26	8.76E-05	1.70E-03
positive regulation of response to stimulus (GO:0048584)	490	95	42.13	+	2.25	1.21E-11	7.35E-10
post-embryonic development (GO:0009791)	619	120	53.23	+	2.25	1.41E-14	1.25E-12
regulation of growth (GO:0040008)	300	58	25.80	+	2.25	1.48E-07	5.26E-06
cellular ion homeostasis (GO:0006873)	119	23	10.23	+	2.25	8.64E-04	1.20E-02
response to nutrient levels (GO:0031667)	161	31	13.84	+	2.24	1.26E-04	2.35E-03
cellular process involved in reproduction in multicellular organism (GO:0022412)	852	164	73.26	+	2.24	1.72E-19	3.22E-17
regulation of response to stress (GO:0080134)	286	55	24.59	+	2.24	3.91E-07	1.31E-05
cytoskeleton-dependent cytokinesis (GO:0061640)	104	20	8.94	+	2.24	2.13E-03	2.53E-02
DNA packaging (GO:0006323)	104	20	8.94	+	2.24	2.13E-03	2.53E-02
chromosome organization (GO:0051276)	557	107	47.90	+	2.23	1.04E-12	7.26E-11
positive regulation of multi-organism process (GO:0043902)	151	29	12.98	+	2.23	2.29E-04	3.93E-03
regulation of cellular catabolic process (GO:0031329)	198	38	17.03	+	2.23	2.52E-05	5.74E-04
negative regulation of gene expression (GO:0010629)	569	109	48.93	+	2.23	5.86E-13	4.22E-11
segmentation (GO:0035282)	220	42	18.92	+	2.22	1.30E-05	3.18E-04
tRNA metabolic process (GO:0006399)	131	25	11.26	+	2.22	7.95E-04	1.12E-02
gland development (GO:0048732)	173	33	14.88	+	2.22	1.18E-04	2.22E-03
positive regulation of response to biotic stimulus (GO:0002833)	105	20	9.03	+	2.22	2.27E-03	2.69E-02
multicellular organism aging (GO:0010259)	168	32	14.45	+	2.22	1.64E-04	2.95E-03
cellularization (GO:0007349)	105	20	9.03	+	2.22	2.27E-03	2.68E-02
RNA localization (GO:0006403)	163	31	14.02	+	2.21	1.47E-04	2.68E-03
regulation of cell cycle (GO:0051726)	326	62	28.03	+	2.21	9.31E-08	3.40E-06
response to extracellular stimulus (GO:0009991)	163	31	14.02	+	2.21	1.47E-04	2.67E-03
enzyme linked receptor protein signaling pathway (GO:0007167)	142	27	12.21	+	2.21	4.48E-04	7.10E-03
positive regulation of growth (GO:0045927)	121	23	10.40	+	2.21	1.52E-03	1.92E-02
regulation of animal organ morphogenesis (GO:2000027)	100	19	8.60	+	2.21	3.09E-03	3.38E-02
DNA repair (GO:0006281)	179	34	15.39	+	2.21	9.03E-05	1.73E-03
developmental process involved in reproduction (GO:0003006)	891	169	76.62	+	2.21	1.71E-19	3.27E-17
regulation of kinase activity (GO:0043549)	116	22	9.97	+	2.21	1.35E-03	1.74E-02
brain development (GO:0007420)	116	22	9.97	+	2.21	1.35E-03	1.74E-02
chemical synaptic transmission (GO:0007268)	222	42	19.09	+	2.20	1.42E-05	3.46E-04
anterograde trans-synaptic signaling (GO:0098916)	222	42	19.09	+	2.20	1.42E-05	3.45E-04
positive regulation of immune system process (GO:0002684)	111	21	9.54	+	2.20	1.81E-03	2.23E-02
tissue development (GO:0009888)	1047	198	90.03	+	2.20	7.80E-23	1.86E-20
neurotransmitter transport (GO:0006836)	127	24	10.92	+	2.20	1.14E-03	1.51E-02
negative regulation of multicellular organismal process (GO:0051241)	180	34	15.48	+	2.20	9.51E-05	1.82E-03
negative regulation of macromolecule metabolic process (GO:0010605)	736	139	63.29	+	2.20	6.04E-16	6.41E-14
digestive system development (GO:0055123)	106	20	9.11	+	2.19	2.44E-03	2.83E-02
digestive tract development (GO:0048565)	106	20	9.11	+	2.19	2.44E-03	2.83E-02
negative regulation of developmental process (GO:0051093)	191	36	16.42	+	2.19	5.55E-05	1.13E-03
gamete generation (GO:0007276)	918	173	78.94	+	2.19	1.03E-19	2.03E-17
positive regulation of phosphorylation (GO:0042327)	138	26	11.87	+	2.19	6.44E-04	9.45E-03
regulation of programmed cell death (GO:0043067)	223	42	19.18	+	2.19	1.49E-05	3.61E-04
chromatin organization (GO:0006325)	356	67	30.61	+	2.19	4.02E-08	1.60E-06
regulation of synapse structure or activity (GO:0050803)	186	35	15.99	+	2.19	7.45E-05	1.47E-03
vesicle-mediated transport (GO:0016192)	468	88	40.24	+	2.19	3.41E-10	1.87E-08
mitotic cell cycle (GO:0000278)	415	78	35.69	+	2.19	2.70E-09	1.32E-07
peptidyl-lysine modification (GO:0018205)	149	28	12.81	+	2.19	3.78E-04	6.14E-03
regulation of chromosome organization (GO:0033044)	181	34	15.56	+	2.18	1.01E-04	1.91E-03
negative regulation of metabolic process (GO:0009892)	788	148	67.76	+	2.18	1.18E-16	1.36E-14
ovarian follicle cell development (GO:0030707)	309	58	26.57	+	2.18	3.69E-07	1.25E-05
response to starvation (GO:0042594)	144	27	12.38	+	2.18	5.08E-04	7.74E-03
trans-synaptic signaling (GO:0099537)	224	42	19.26	+	2.18	1.58E-05	3.79E-04
positive regulation of response to external stimulus (GO:0032103)	128	24	11.01	+	2.18	1.20E-03	1.57E-02
regulation of small GTPase mediated signal transduction (GO:0051056)	96	18	8.25	+	2.18	4.48E-03	4.66E-02
columnar/cuboidal epithelial cell differentiation (GO:0002065)	326	61	28.03	+	2.18	1.74E-07	6.14E-06
columnar/cuboidal epithelial cell development (GO:0002066)	310	58	26.66	+	2.18	3.90E-07	1.31E-05
epithelial cell differentiation (GO:0030855)	401	75	34.48	+	2.18	6.97E-09	3.13E-07
establishment of protein localization (GO:0045184)	492	92	42.31	+	2.17	1.20E-10	6.80E-09
cell division (GO:0051301)	246	46	21.15	+	2.17	8.10E-06	2.09E-04
negative regulation of cellular process (GO:0048523)	1226	229	105.42	+	2.17	6.36E-26	1.92E-23
regulation of cell death (GO:0010941)	257	48	22.10	+	2.17	4.54E-06	1.25E-04
cell morphogenesis (GO:0000902)	514	96	44.20	+	2.17	5.72E-11	3.33E-09
positive regulation of catabolic process (GO:0009896)	118	22	10.15	+	2.17	2.26E-03	2.67E-02
circulatory system development (GO:0072359)	102	19	8.77	+	2.17	3.53E-03	3.79E-02
regulation of signal transduction (GO:0009966)	725	135	62.34	+	2.17	5.28E-15	5.06E-13
animal organ morphogenesis (GO:0009887)	731	136	62.86	+	2.16	4.00E-15	3.93E-13
central nervous system development (GO:0007417)	269	50	23.13	+	2.16	2.82E-06	7.99E-05
synaptic signaling (GO:0099536)	226	42	19.43	+	2.16	1.79E-05	4.27E-04
regulation of multicellular organismal process (GO:0051239)	759	141	65.26	+	2.16	1.48E-15	1.53E-13
regulation of protein complex assembly (GO:0043254)	97	18	8.34	+	2.16	4.78E-03	4.91E-02
protein transport (GO:0015031)	475	88	40.84	+	2.15	4.74E-10	2.55E-08
localization of cell (GO:0051674)	324	60	27.86	+	2.15	3.97E-07	1.33E-05
endosomal transport (GO:0016197)	108	20	9.29	+	2.15	2.83E-03	3.17E-02
system development (GO:0048731)	1671	309	143.69	+	2.15	2.39E-35	1.56E-32
negative regulation of biological process (GO:0048519)	1418	262	121.93	+	2.15	2.41E-29	1.05E-26
regulation of developmental process (GO:0050793)	747	138	64.23	+	2.15	4.40E-15	4.27E-13
regulation of apoptotic process (GO:0042981)	195	36	16.77	+	2.15	1.04E-04	1.98E-03
membrane organization (GO:0061024)	228	42	19.61	+	2.14	2.05E-05	4.79E-04
aging (GO:0007568)	174	32	14.96	+	2.14	2.18E-04	3.75E-03
cell development (GO:0048468)	1300	239	111.78	+	2.14	2.69E-26	8.79E-24
cell part morphogenesis (GO:0032990)	419	77	36.03	+	2.14	8.55E-09	3.81E-07
peptide transport (GO:0015833)	479	88	41.19	+	2.14	8.64E-10	4.59E-08
meiosis I cell cycle process (GO:0061982)	109	20	9.37	+	2.13	4.47E-03	4.67E-02
regulation of protein localization (GO:0032880)	109	20	9.37	+	2.13	4.47E-03	4.66E-02
regulation of transport (GO:0051049)	289	53	24.85	+	2.13	2.16E-06	6.30E-05
cellular homeostasis (GO:0019725)	235	43	20.21	+	2.13	2.40E-05	5.52E-04
regulation of protein metabolic process (GO:0051246)	618	113	53.14	+	2.13	2.66E-12	1.79E-10
immune system process (GO:0002376)	290	53	24.94	+	2.13	2.28E-06	6.60E-05
regulation of cellular protein metabolic process (GO:0032268)	591	108	50.82	+	2.13	1.14E-11	6.97E-10
response to alcohol (GO:0097305)	115	21	9.89	+	2.12	3.37E-03	3.65E-02
cell motility (GO:0048870)	318	58	27.34	+	2.12	8.69E-07	2.70E-05
cell surface receptor signaling pathway (GO:0007166)	335	61	28.81	+	2.12	4.05E-07	1.35E-05
cellular component morphogenesis (GO:0032989)	643	117	55.29	+	2.12	1.45E-12	1.00E-10
amide transport (GO:0042886)	484	88	41.62	+	2.11	1.10E-09	5.70E-08
regulation of phosphorylation (GO:0042325)	248	45	21.33	+	2.11	1.54E-05	3.71E-04
head development (GO:0060322)	138	25	11.87	+	2.11	1.19E-03	1.57E-02
nucleobase-containing compound transport (GO:0015931)	116	21	9.97	+	2.11	3.52E-03	3.77E-02
regulation of protein modification process (GO:0031399)	337	61	28.98	+	2.11	6.50E-07	2.10E-05
positive regulation of catalytic activity (GO:0043085)	210	38	18.06	+	2.10	7.36E-05	1.45E-03
plasma membrane bounded cell projection morphogenesis (GO:0120039)	409	74	35.17	+	2.10	4.12E-08	1.62E-06
protein ubiquitination (GO:0016567)	188	34	16.17	+	2.10	2.17E-04	3.75E-03
positive regulation of nitrogen compound metabolic process (GO:0051173)	780	141	67.07	+	2.10	9.07E-15	8.28E-13
movement of cell or subcellular component (GO:0006928)	681	123	58.56	+	2.10	5.15E-13	3.75E-11
protein localization (GO:0008104)	715	129	61.48	+	2.10	1.42E-13	1.06E-11
cell cycle (GO:0007049)	621	112	53.40	+	2.10	7.76E-12	4.84E-10
cell projection morphogenesis (GO:0048858)	411	74	35.34	+	2.09	4.37E-08	1.72E-06
regulation of localization (GO:0032879)	500	90	42.99	+	2.09	1.16E-09	5.96E-08
protein phosphorylation (GO:0006468)	267	48	22.96	+	2.09	1.11E-05	2.75E-04
cellular macromolecule localization (GO:0070727)	629	113	54.09	+	2.09	6.85E-12	4.34E-10
immune response (GO:0006955)	167	30	14.36	+	2.09	4.70E-04	7.34E-03
nuclear division (GO:0000280)	245	44	21.07	+	2.09	2.33E-05	5.38E-04
anatomical structure formation involved in morphogenesis (GO:0048646)	529	95	45.49	+	2.09	4.55E-10	2.46E-08
chemotaxis (GO:0006935)	284	51	24.42	+	2.09	5.20E-06	1.40E-04
locomotion (GO:0040011)	619	111	53.23	+	2.09	1.23E-11	7.45E-10
cell morphogenesis involved in differentiation (GO:0000904)	452	81	38.87	+	2.08	1.03E-08	4.54E-07
regulation of mitotic cell cycle (GO:0007346)	201	36	17.28	+	2.08	1.39E-04	2.55E-03
cellular developmental process (GO:0048869)	1670	299	143.60	+	2.08	9.07E-32	5.48E-29
neuron projection morphogenesis (GO:0048812)	408	73	35.08	+	2.08	6.40E-08	2.45E-06
chorion-containing eggshell formation (GO:0007304)	123	22	10.58	+	2.08	2.88E-03	3.20E-02
regulation of response to stimulus (GO:0048583)	929	166	79.88	+	2.08	5.29E-17	6.49E-15
programmed cell death (GO:0012501)	168	30	14.45	+	2.08	5.01E-04	7.67E-03
negative regulation of cellular metabolic process (GO:0031324)	661	118	56.84	+	2.08	4.35E-12	2.85E-10
intracellular protein transport (GO:0006886)	409	73	35.17	+	2.08	6.68E-08	2.55E-06
cellular macromolecule catabolic process (GO:0044265)	432	77	37.15	+	2.07	3.48E-08	1.41E-06
neuron projection guidance (GO:0097485)	275	49	23.65	+	2.07	9.77E-06	2.47E-04
protein localization to organelle (GO:0033365)	236	42	20.29	+	2.07	4.38E-05	9.13E-04
cellular localization (GO:0051641)	934	166	80.31	+	2.07	9.42E-17	1.10E-14
regulation of cell population proliferation (GO:0042127)	214	38	18.40	+	2.07	1.29E-04	2.39E-03
positive regulation of macromolecule metabolic process (GO:0010604)	818	145	70.34	+	2.06	1.31E-14	1.18E-12
regulation of transferase activity (GO:0051338)	130	23	11.18	+	2.06	2.43E-03	2.83E-02
histone modification (GO:0016570)	181	32	15.56	+	2.06	4.52E-04	7.11E-03
nervous system development (GO:0007399)	1058	187	90.98	+	2.06	1.33E-18	2.17E-16
establishment or maintenance of cell polarity (GO:0007163)	215	38	18.49	+	2.06	1.34E-04	2.46E-03
regulation of cellular component organization (GO:0051128)	821	145	70.60	+	2.05	2.27E-14	1.98E-12
regulation of cell projection organization (GO:0031344)	153	27	13.16	+	2.05	1.20E-03	1.57E-02
negative regulation of macromolecule biosynthetic process (GO:0010558)	442	78	38.01	+	2.05	3.20E-08	1.32E-06
negative regulation of cellular macromolecule biosynthetic process (GO:2000113)	442	78	38.01	+	2.05	3.20E-08	1.32E-06
anatomical structure morphogenesis (GO:0009653)	1474	260	126.75	+	2.05	3.39E-26	1.06E-23
neuron projection development (GO:0031175)	431	76	37.06	+	2.05	5.47E-08	2.14E-06
regulation of cell differentiation (GO:0045595)	414	73	35.60	+	2.05	1.27E-07	4.56E-06
cell differentiation (GO:0030154)	1628	287	139.99	+	2.05	2.34E-29	1.08E-26
mRNA metabolic process (GO:0016071)	335	59	28.81	+	2.05	1.69E-06	5.10E-05
ion homeostasis (GO:0050801)	159	28	13.67	+	2.05	9.47E-04	1.29E-02
negative regulation of cellular component organization (GO:0051129)	159	28	13.67	+	2.05	9.47E-04	1.28E-02
eggshell formation (GO:0030703)	125	22	10.75	+	2.05	3.25E-03	3.54E-02
mitotic cell cycle process (GO:1903047)	290	51	24.94	+	2.05	9.66E-06	2.45E-04
covalent chromatin modification (GO:0016569)	182	32	15.65	+	2.04	4.73E-04	7.37E-03
negative regulation of nitrogen compound metabolic process (GO:0051172)	603	106	51.85	+	2.04	1.21E-10	6.83E-09
positive regulation of biological process (GO:0048518)	1634	286	140.50	+	2.04	1.23E-28	5.08E-26
regulation of cell communication (GO:0010646)	840	147	72.23	+	2.04	2.58E-14	2.23E-12
regulation of signaling (GO:0023051)	840	147	72.23	+	2.04	2.58E-14	2.20E-12
memory (GO:0007613)	120	21	10.32	+	2.04	4.35E-03	4.55E-02
cell morphogenesis involved in neuron differentiation (GO:0048667)	406	71	34.91	+	2.03	2.46E-07	8.59E-06
multicellular organismal reproductive process (GO:0048609)	1041	182	89.51	+	2.03	9.30E-18	1.26E-15
nuclear chromosome segregation (GO:0098813)	143	25	12.30	+	2.03	2.17E-03	2.57E-02
negative regulation of cellular biosynthetic process (GO:0031327)	458	80	39.38	+	2.03	3.30E-08	1.35E-06
negative regulation of biosynthetic process (GO:0009890)	458	80	39.38	+	2.03	3.30E-08	1.34E-06
protein modification by small protein conjugation (GO:0032446)	212	37	18.23	+	2.03	1.97E-04	3.45E-03
inorganic cation transmembrane transport (GO:0098662)	172	30	14.79	+	2.03	8.58E-04	1.19E-02
positive regulation of cellular metabolic process (GO:0031325)	843	147	72.49	+	2.03	2.89E-14	2.44E-12
positive regulation of cellular process (GO:0048522)	1452	253	124.85	+	2.03	9.66E-25	2.62E-22
ncRNA metabolic process (GO:0034660)	316	55	27.17	+	2.02	5.63E-06	1.50E-04
negative regulation of nucleobase-containing compound metabolic process (GO:0045934)	408	71	35.08	+	2.02	2.62E-07	9.09E-06
cellular protein localization (GO:0034613)	575	100	49.44	+	2.02	8.08E-10	4.31E-08
multi-organism reproductive process (GO:0044703)	1047	182	90.03	+	2.02	1.74E-17	2.24E-15
sexual reproduction (GO:0019953)	1047	182	90.03	+	2.02	1.74E-17	2.21E-15
organelle fission (GO:0048285)	259	45	22.27	+	2.02	3.85E-05	8.21E-04
chemical homeostasis (GO:0048878)	271	47	23.30	+	2.02	3.25E-05	7.12E-04
animal organ development (GO:0048513)	1165	202	100.18	+	2.02	2.07E-19	3.78E-17
intracellular transport (GO:0046907)	646	112	55.55	+	2.02	7.33E-11	4.23E-09
inorganic ion homeostasis (GO:0098771)	150	26	12.90	+	2.02	1.79E-03	2.20E-02
nucleic acid metabolic process (GO:0090304)	1086	188	93.38	+	2.01	5.73E-18	8.48E-16
regulation of neurotransmitter levels (GO:0001505)	139	24	11.95	+	2.01	3.06E-03	3.35E-02
cellular response to endogenous stimulus (GO:0071495)	168	29	14.45	+	2.01	1.20E-03	1.57E-02
positive regulation of RNA metabolic process (GO:0051254)	481	83	41.36	+	2.01	2.78E-08	1.16E-06
positive regulation of metabolic process (GO:0009893)	911	157	78.34	+	2.00	8.71E-15	8.14E-13
response to external biotic stimulus (GO:0043207)	383	66	32.93	+	2.00	7.97E-07	2.53E-05
response to other organism (GO:0051707)	383	66	32.93	+	2.00	7.97E-07	2.52E-05
response to biotic stimulus (GO:0009607)	383	66	32.93	+	2.00	7.97E-07	2.51E-05
cation homeostasis (GO:0055080)	151	26	12.98	+	2.00	1.89E-03	2.30E-02
macromolecule localization (GO:0033036)	866	149	74.47	+	2.00	5.78E-14	4.63E-12
metal ion transport (GO:0030001)	186	32	15.99	+	2.00	5.86E-04	8.74E-03
cellular response to DNA damage stimulus (GO:0006974)	221	38	19.00	+	2.00	2.60E-04	4.35E-03
regulation of phosphate metabolic process (GO:0019220)	285	49	24.51	+	2.00	3.21E-05	7.08E-04
regulation of phosphorus metabolic process (GO:0051174)	285	49	24.51	+	2.00	3.21E-05	7.06E-04
neurogenesis (GO:0022008)	896	154	77.05	+	2.00	2.23E-14	1.97E-12
meiotic cell cycle process (GO:1903046)	204	35	17.54	+	2.00	3.86E-04	6.25E-03
cell death (GO:0008219)	181	31	15.56	+	1.99	7.78E-04	1.10E-02
regulation of defense response (GO:0031347)	152	26	13.07	+	1.99	2.89E-03	3.21E-02
regulation of plasma membrane bounded cell projection organization (GO:0120035)	152	26	13.07	+	1.99	2.89E-03	3.21E-02
taxis (GO:0042330)	345	59	29.67	+	1.99	3.79E-06	1.05E-04
generation of neurons (GO:0048699)	855	146	73.52	+	1.99	1.66E-13	1.23E-11
positive regulation of nucleobase-containing compound metabolic process (GO:0045935)	492	84	42.31	+	1.99	3.76E-08	1.51E-06
positive regulation of cellular biosynthetic process (GO:0031328)	557	95	47.90	+	1.98	4.60E-09	2.14E-07
positive regulation of biosynthetic process (GO:0009891)	557	95	47.90	+	1.98	4.60E-09	2.12E-07
compound eye morphogenesis (GO:0001745)	276	47	23.73	+	1.98	4.12E-05	8.72E-04
defense response to other organism (GO:0098542)	329	56	28.29	+	1.98	8.41E-06	2.16E-04
regulation of biological quality (GO:0065008)	1338	227	115.05	+	1.97	9.79E-21	2.14E-18
sensory organ morphogenesis (GO:0090596)	289	49	24.85	+	1.97	3.62E-05	7.80E-04
eye morphogenesis (GO:0048592)	289	49	24.85	+	1.97	3.62E-05	7.78E-04
neuron development (GO:0048666)	561	95	48.24	+	1.97	5.57E-09	2.51E-07
multi-organism process (GO:0051704)	1383	234	118.92	+	1.97	2.19E-21	4.91E-19
axon guidance (GO:0007411)	266	45	22.87	+	1.97	7.21E-05	1.43E-03
response to endogenous stimulus (GO:0009719)	201	34	17.28	+	1.97	5.64E-04	8.49E-03
homeostatic process (GO:0042592)	485	82	41.70	+	1.97	7.60E-08	2.85E-06
positive regulation of organelle organization (GO:0010638)	148	25	12.73	+	1.96	4.02E-03	4.24E-02
macromolecule catabolic process (GO:0009057)	492	83	42.31	+	1.96	9.01E-08	3.31E-06
regulation of cytoskeleton organization (GO:0051493)	166	28	14.27	+	1.96	1.83E-03	2.23E-02
reproductive process (GO:0022414)	1181	199	101.55	+	1.96	8.27E-18	1.18E-15
regulation of gene expression (GO:0010468)	1568	264	134.83	+	1.96	4.46E-24	1.13E-21
negative regulation of RNA metabolic process (GO:0051253)	392	66	33.71	+	1.96	1.64E-06	4.96E-05
positive regulation of gene expression (GO:0010628)	560	94	48.15	+	1.95	1.20E-08	5.22E-07
cellular component assembly involved in morphogenesis (GO:0010927)	149	25	12.81	+	1.95	4.13E-03	4.34E-02
multicellular organism development (GO:0007275)	2289	384	196.83	+	1.95	9.64E-37	6.88E-34
organic hydroxy compound metabolic process (GO:1901615)	155	26	13.33	+	1.95	3.16E-03	3.45E-02
response to external stimulus (GO:0009605)	925	155	79.54	+	1.95	8.78E-14	6.97E-12
cation transmembrane transport (GO:0098655)	191	32	16.42	+	1.95	1.00E-03	1.35E-02
nitrogen compound transport (GO:0071705)	612	102	52.62	+	1.94	3.71E-09	1.78E-07
eye development (GO:0001654)	372	62	31.99	+	1.94	5.02E-06	1.36E-04
visual system development (GO:0150063)	372	62	31.99	+	1.94	5.02E-06	1.36E-04
sensory system development (GO:0048880)	372	62	31.99	+	1.94	5.02E-06	1.36E-04
regulation of multi-organism process (GO:0043900)	246	41	21.15	+	1.94	2.25E-04	3.86E-03
positive regulation of macromolecule biosynthetic process (GO:0010557)	516	86	44.37	+	1.94	7.32E-08	2.76E-06
signaling (GO:0023052)	1170	195	100.61	+	1.94	5.95E-17	7.19E-15
cell communication (GO:0007154)	1237	206	106.37	+	1.94	6.16E-18	8.96E-16
regulation of molecular function (GO:0065009)	451	75	38.78	+	1.93	5.90E-07	1.91E-05
compound eye development (GO:0048749)	349	58	30.01	+	1.93	1.01E-05	2.54E-04
axon development (GO:0061564)	325	54	27.95	+	1.93	2.71E-05	6.11E-04
anatomical structure development (GO:0048856)	2643	439	227.27	+	1.93	2.26E-42	2.95E-39
cell cycle process (GO:0022402)	524	87	45.06	+	1.93	6.13E-08	2.36E-06
axonogenesis (GO:0007409)	314	52	27.00	+	1.93	3.25E-05	7.14E-04
regulation of nucleobase-containing compound metabolic process (GO:0019219)	1330	220	114.36	+	1.92	5.34E-19	8.92E-17
regulation of macromolecule metabolic process (GO:0060255)	2005	331	172.41	+	1.92	1.28E-29	6.29E-27
inorganic ion transmembrane transport (GO:0098660)	194	32	16.68	+	1.92	1.15E-03	1.51E-02
developmental process (GO:0032502)	2762	455	237.50	+	1.92	1.50E-43	2.36E-40
cellular response to stress (GO:0033554)	535	88	46.00	+	1.91	8.00E-08	2.98E-06
regulation of RNA metabolic process (GO:0051252)	1295	213	111.35	+	1.91	4.69E-18	7.08E-16
regulation of primary metabolic process (GO:0080090)	1877	308	161.40	+	1.91	6.97E-27	2.49E-24
regulation of nitrogen compound metabolic process (GO:0051171)	1853	304	159.34	+	1.91	2.29E-26	7.83E-24
RNA metabolic process (GO:0016070)	831	136	71.46	+	1.90	1.75E-11	1.05E-09
neuron differentiation (GO:0030182)	697	114	59.93	+	1.90	1.13E-09	5.85E-08
regulation of metabolic process (GO:0019222)	2175	355	187.02	+	1.90	2.70E-31	1.51E-28
protein modification by small protein conjugation or removal (GO:0070647)	270	44	23.22	+	1.90	1.90E-04	3.37E-03
meiotic cell cycle (GO:0051321)	215	35	18.49	+	1.89	8.56E-04	1.19E-02
defense response (GO:0006952)	346	56	29.75	+	1.88	3.14E-05	6.94E-04
regulation of cellular metabolic process (GO:0031323)	1991	321	171.20	+	1.87	6.48E-27	2.42E-24
positive regulation of RNA biosynthetic process (GO:1902680)	459	74	39.47	+	1.87	1.72E-06	5.11E-05
positive regulation of transcription, DNA-templated (GO:0045893)	459	74	39.47	+	1.87	1.72E-06	5.09E-05
positive regulation of nucleic acid-templated transcription (GO:1903508)	459	74	39.47	+	1.87	1.72E-06	5.07E-05
cellular aromatic compound metabolic process (GO:0006725)	1471	237	126.49	+	1.87	3.17E-19	5.54E-17
regulation of cellular biosynthetic process (GO:0031326)	1374	221	118.15	+	1.87	8.87E-18	1.22E-15
RNA splicing (GO:0008380)	224	36	19.26	+	1.87	1.03E-03	1.39E-02
regulation of response to biotic stimulus (GO:0002831)	168	27	14.45	+	1.87	4.53E-03	4.71E-02
regulation of immune system process (GO:0002682)	224	36	19.26	+	1.87	1.03E-03	1.38E-02
cellular component organization or biogenesis (GO:0071840)	2763	444	237.58	+	1.87	1.54E-39	1.72E-36
cellular component organization (GO:0016043)	2620	421	225.29	+	1.87	4.68E-37	3.67E-34
regulation of cellular macromolecule biosynthetic process (GO:2000112)	1320	212	113.50	+	1.87	5.26E-17	6.56E-15
intracellular signal transduction (GO:0035556)	374	60	32.16	+	1.87	1.90E-05	4.51E-04
negative regulation of RNA biosynthetic process (GO:1902679)	374	60	32.16	+	1.87	1.90E-05	4.49E-04
negative regulation of transcription, DNA-templated (GO:0045892)	374	60	32.16	+	1.87	1.90E-05	4.48E-04
negative regulation of nucleic acid-templated transcription (GO:1903507)	374	60	32.16	+	1.87	1.90E-05	4.47E-04
cell-cell signaling (GO:0007267)	318	51	27.34	+	1.87	8.25E-05	1.61E-03
regulation of biosynthetic process (GO:0009889)	1378	221	118.49	+	1.87	1.46E-17	1.95E-15
spermatogenesis (GO:0007283)	256	41	22.01	+	1.86	4.52E-04	7.14E-03
cellular response to organic substance (GO:0071310)	256	41	22.01	+	1.86	4.52E-04	7.12E-03
modification-dependent macromolecule catabolic process (GO:0043632)	300	48	25.80	+	1.86	1.70E-04	3.06E-03
response to stress (GO:0006950)	1119	179	96.22	+	1.86	4.00E-14	3.27E-12
regulation of macromolecule biosynthetic process (GO:0010556)	1326	212	114.02	+	1.86	8.86E-17	1.05E-14
actin filament-based process (GO:0030029)	263	42	22.61	+	1.86	3.73E-04	6.08E-03
behavior (GO:0007610)	526	84	45.23	+	1.86	4.96E-07	1.63E-05
signal transduction (GO:0007165)	967	154	83.15	+	1.85	4.61E-12	2.97E-10
organic cyclic compound metabolic process (GO:1901360)	1526	243	131.22	+	1.85	4.64E-19	7.91E-17
locomotory behavior (GO:0007626)	176	28	15.13	+	1.85	3.81E-03	4.05E-02
heterocycle metabolic process (GO:0046483)	1427	227	122.70	+	1.85	8.51E-18	1.19E-15
nucleobase-containing compound metabolic process (GO:0006139)	1347	214	115.83	+	1.85	1.38E-16	1.58E-14
establishment of protein localization to organelle (GO:0072594)	170	27	14.62	+	1.85	4.84E-03	4.96E-02
microtubule-based process (GO:0007017)	441	70	37.92	+	1.85	5.52E-06	1.48E-04
regulation of organelle organization (GO:0033043)	437	69	37.58	+	1.84	7.50E-06	1.97E-04
cellular response to stimulus (GO:0051716)	1459	230	125.46	+	1.83	1.66E-17	2.17E-15
ncRNA processing (GO:0034470)	254	40	21.84	+	1.83	6.67E-04	9.70E-03
regulation of anatomical structure morphogenesis (GO:0022603)	267	42	22.96	+	1.83	5.76E-04	8.61E-03
microtubule cytoskeleton organization (GO:0000226)	337	53	28.98	+	1.83	1.22E-04	2.28E-03
regulation of RNA biosynthetic process (GO:2001141)	1158	182	99.57	+	1.83	9.59E-14	7.46E-12
regulation of transcription, DNA-templated (GO:0006355)	1158	182	99.57	+	1.83	9.59E-14	7.38E-12
regulation of nucleic acid-templated transcription (GO:1903506)	1158	182	99.57	+	1.83	9.59E-14	7.31E-12
organelle organization (GO:0006996)	1726	271	148.42	+	1.83	1.13E-20	2.40E-18
regulation of catalytic activity (GO:0050790)	376	59	32.33	+	1.82	4.27E-05	8.99E-04
male gamete generation (GO:0048232)	301	47	25.88	+	1.82	2.73E-04	4.57E-03
ubiquitin-dependent protein catabolic process (GO:0006511)	289	45	24.85	+	1.81	4.35E-04	6.92E-03
mRNA splicing, via spliceosome (GO:0000398)	212	33	18.23	+	1.81	2.60E-03	2.94E-02
RNA splicing, via transesterification reactions with bulged adenosine as nucleophile (GO:0000377)	212	33	18.23	+	1.81	2.60E-03	2.94E-02
cellular component biogenesis (GO:0044085)	1151	179	98.97	+	1.81	4.01E-13	2.95E-11
cellular component assembly (GO:0022607)	991	154	85.21	+	1.81	2.53E-11	1.51E-09
peptidyl-amino acid modification (GO:0018193)	356	55	30.61	+	1.80	1.26E-04	2.34E-03
RNA splicing, via transesterification reactions (GO:0000375)	214	33	18.40	+	1.79	2.78E-03	3.11E-02
modification-dependent protein catabolic process (GO:0019941)	293	45	25.19	+	1.79	6.85E-04	9.91E-03
cellular macromolecule metabolic process (GO:0044260)	2224	340	191.24	+	1.78	5.67E-25	1.59E-22
regulation of cellular process (GO:0050794)	3592	549	308.87	+	1.78	2.34E-46	4.60E-43
plasma membrane bounded cell projection organization (GO:0120036)	610	93	52.45	+	1.77	6.67E-07	2.15E-05
actin cytoskeleton organization (GO:0030036)	243	37	20.90	+	1.77	2.31E-03	2.71E-02
biological regulation (GO:0065007)	4348	660	373.88	+	1.77	2.99E-60	1.17E-56
regulation of hydrolase activity (GO:0051336)	224	34	19.26	+	1.77	3.34E-03	3.62E-02
response to abiotic stimulus (GO:0009628)	409	62	35.17	+	1.76	8.24E-05	1.61E-03
organic substance transport (GO:0071702)	733	111	63.03	+	1.76	8.21E-08	3.04E-06
localization (GO:0051179)	2174	329	186.94	+	1.76	2.25E-23	5.53E-21
cell projection organization (GO:0030030)	622	94	53.48	+	1.76	8.31E-07	2.59E-05
regulation of biological process (GO:0050789)	3887	587	334.24	+	1.76	1.90E-49	4.97E-46
multicellular organism reproduction (GO:0032504)	1262	190	108.52	+	1.75	1.06E-12	7.39E-11
regulation of response to external stimulus (GO:0032101)	233	35	20.04	+	1.75	3.96E-03	4.19E-02
proteolysis involved in cellular protein catabolic process (GO:0051603)	320	48	27.52	+	1.74	5.71E-04	8.53E-03
protein modification process (GO:0036211)	1111	166	95.53	+	1.74	5.58E-11	3.29E-09
cellular protein modification process (GO:0006464)	1111	166	95.53	+	1.74	5.58E-11	3.27E-09
macromolecule modification (GO:0043412)	1206	180	103.70	+	1.74	7.70E-12	4.84E-10
cellular protein catabolic process (GO:0044257)	322	48	27.69	+	1.73	6.09E-04	8.99E-03
sensory organ development (GO:0007423)	463	69	39.81	+	1.73	3.94E-05	8.38E-04
cell fate commitment (GO:0045165)	309	46	26.57	+	1.73	9.32E-04	1.27E-02
RNA processing (GO:0006396)	532	79	45.75	+	1.73	1.17E-05	2.86E-04
cellular response to chemical stimulus (GO:0070887)	357	53	30.70	+	1.73	3.84E-04	6.23E-03
macromolecule biosynthetic process (GO:0009059)	800	118	68.79	+	1.72	9.49E-08	3.45E-06
response to stimulus (GO:0050896)	2537	374	218.15	+	1.71	3.89E-25	1.13E-22
reproduction (GO:0000003)	1399	206	120.30	+	1.71	5.88E-13	4.20E-11
mRNA processing (GO:0006397)	266	39	22.87	+	1.71	2.61E-03	2.95E-02
cellular catabolic process (GO:0044248)	754	110	64.83	+	1.70	4.81E-07	1.59E-05
cytoskeleton organization (GO:0007010)	569	83	48.93	+	1.70	1.47E-05	3.56E-04
cellular macromolecule biosynthetic process (GO:0034645)	778	113	66.90	+	1.69	3.68E-07	1.25E-05
cellular nitrogen compound metabolic process (GO:0034641)	1768	256	152.03	+	1.68	1.94E-15	1.96E-13
regulation of transcription by RNA polymerase II (GO:0006357)	742	107	63.80	+	1.68	1.10E-06	3.37E-05
protein catabolic process (GO:0030163)	344	49	29.58	+	1.66	1.65E-03	2.05E-02
establishment of localization (GO:0051234)	1716	243	147.56	+	1.65	1.21E-13	9.17E-12
heterocycle biosynthetic process (GO:0018130)	443	62	38.09	+	1.63	5.42E-04	8.20E-03
multicellular organismal process (GO:0032501)	3466	485	298.03	+	1.63	8.30E-30	4.34E-27
aromatic compound biosynthetic process (GO:0019438)	436	61	37.49	+	1.63	6.69E-04	9.71E-03
organic cyclic compound biosynthetic process (GO:1901362)	479	67	41.19	+	1.63	3.49E-04	5.76E-03
gene expression (GO:0010467)	1094	153	94.07	+	1.63	2.58E-08	1.09E-06
transport (GO:0006810)	1659	232	142.65	+	1.63	1.62E-12	1.10E-10
cellular protein metabolic process (GO:0044267)	1660	232	142.74	+	1.63	1.65E-12	1.12E-10
cellular process (GO:0009987)	6650	917	571.82	+	1.60	1.15E-86	9.02E-83
nucleobase-containing compound biosynthetic process (GO:0034654)	372	51	31.99	+	1.59	2.46E-03	2.84E-02
response to organic substance (GO:0010033)	464	63	39.90	+	1.58	9.62E-04	1.30E-02
protein-containing complex assembly (GO:0065003)	416	56	35.77	+	1.57	2.31E-03	2.71E-02
organic substance biosynthetic process (GO:1901576)	1289	173	110.84	+	1.56	3.17E-08	1.32E-06
biosynthetic process (GO:0009058)	1337	179	114.97	+	1.56	2.17E-08	9.23E-07
protein-containing complex subunit organization (GO:0043933)	516	69	44.37	+	1.56	7.51E-04	1.07E-02
cellular metabolic process (GO:0044237)	3923	524	337.33	+	1.55	3.00E-28	1.18E-25
cellular biosynthetic process (GO:0044249)	1269	169	109.12	+	1.55	8.00E-08	2.99E-06
macromolecule metabolic process (GO:0043170)	3268	430	281.01	+	1.53	2.09E-20	4.22E-18
phosphorylation (GO:0016310)	441	58	37.92	+	1.53	3.04E-03	3.35E-02
response to chemical (GO:0042221)	1100	144	94.59	+	1.52	2.18E-06	6.33E-05
catabolic process (GO:0009056)	883	115	75.93	+	1.51	3.43E-05	7.46E-04
cellular nitrogen compound biosynthetic process (GO:0044271)	750	95	64.49	+	1.47	4.83E-04	7.44E-03
nitrogen compound metabolic process (GO:0006807)	3724	466	320.22	+	1.46	1.65E-18	2.59E-16
primary metabolic process (GO:0044238)	3958	488	340.34	+	1.43	1.98E-18	3.05E-16
organic substance metabolic process (GO:0071704)	4303	530	370.01	+	1.43	1.27E-20	2.63E-18
organic substance catabolic process (GO:1901575)	791	97	68.02	+	1.43	1.05E-03	1.40E-02
metabolic process (GO:0008152)	4706	572	404.66	+	1.41	1.17E-21	2.70E-19
organonitrogen compound biosynthetic process (GO:1901566)	767	92	65.95	+	1.39	2.69E-03	3.02E-02
protein metabolic process (GO:0019538)	2151	256	184.96	+	1.38	1.94E-07	6.84E-06
organonitrogen compound metabolic process (GO:1901564)	2766	304	237.84	+	1.28	7.97E-06	2.06E-04
biological_process (GO:0008150)	11188	1120	962.03	+	1.16	2.50E-38	2.46E-35
sensory perception (GO:0007600)	370	13	31.82	-	.41	3.54E-04	5.83E-03
sensory perception of chemical stimulus (GO:0007606)	274	7	23.56	-	.30	1.94E-04	3.42E-03
Unclassified (UNCLASSIFIED)	2593	65	222.97	-	.29	2.50E-38	2.19E-35
detection of stimulus involved in sensory perception (GO:0050906)	128	2	11.01	-	.18	2.89E-03	3.21E-02
detection of chemical stimulus (GO:0009593)	166	2	14.27	-	.14	2.39E-04	4.08E-03
detection of chemical stimulus involved in sensory perception (GO:0050907)	104	0	8.94	-	< 0.01	3.48E-04	5.76E-03

## Sheet: co-regulated
Analysis Type:	PANTHER Overrepresentation Test (Released 20200407)
Annotation Version and Release Date:	GO Ontology database Released 2020-02-21
Analyzed List:	co-regulated (Drosophila melanogaster)
Reference List:	Drosophila melanogaster (all genes in database)
Test Type:	FISHER
Correction:	FDR
GO biological process complete	Drosophila melanogaster - REFLIST (13781)	co-regulated	co-regulated (expected)	co-regulated_1 (over/under)	co-regulated (fold Enrichment)	co-regulated (raw P-value)	co-regulated (FDR)
arginine catabolic process (GO:0006527)	3	3	.07	+	43.47	2.14E-04	1.74E-02
acetyl-CoA biosynthetic process from pyruvate (GO:0006086)	4	3	.09	+	32.60	3.69E-04	2.56E-02
positive regulation of cell-substrate adhesion (GO:0010811)	5	3	.12	+	26.08	5.80E-04	3.77E-02
glutamine family amino acid catabolic process (GO:0009065)	16	5	.37	+	13.59	8.43E-05	9.20E-03
establishment of blood-brain barrier (GO:0060856)	18	5	.41	+	12.08	1.34E-04	1.24E-02
ATP synthesis coupled proton transport (GO:0015986)	24	6	.55	+	10.87	4.64E-05	5.98E-03
energy coupled proton transport, down electrochemical gradient (GO:0015985)	24	6	.55	+	10.87	4.64E-05	5.88E-03
ATP biosynthetic process (GO:0006754)	25	6	.58	+	10.43	5.65E-05	6.83E-03
septate junction assembly (GO:0019991)	36	8	.83	+	9.66	5.24E-06	1.06E-03
purine ribonucleoside triphosphate biosynthetic process (GO:0009206)	29	6	.67	+	8.99	1.15E-04	1.13E-02
purine ribonucleoside triphosphate metabolic process (GO:0009205)	29	6	.67	+	8.99	1.15E-04	1.12E-02
purine nucleoside triphosphate biosynthetic process (GO:0009145)	29	6	.67	+	8.99	1.15E-04	1.11E-02
tight junction organization (GO:0120193)	39	8	.90	+	8.92	8.77E-06	1.57E-03
tight junction assembly (GO:0120192)	39	8	.90	+	8.92	8.77E-06	1.53E-03
purine nucleoside triphosphate metabolic process (GO:0009144)	30	6	.69	+	8.69	1.36E-04	1.24E-02
cell-cell junction assembly (GO:0007043)	61	12	1.40	+	8.55	7.31E-08	3.59E-05
apical junction assembly (GO:0043297)	46	9	1.06	+	8.51	3.36E-06	8.25E-04
ribonucleoside triphosphate biosynthetic process (GO:0009201)	32	6	.74	+	8.15	1.85E-04	1.57E-02
ribonucleoside triphosphate metabolic process (GO:0009199)	32	6	.74	+	8.15	1.85E-04	1.55E-02
cell-cell junction organization (GO:0045216)	75	14	1.73	+	8.11	1.06E-08	6.95E-06
head involution (GO:0008258)	40	7	.92	+	7.61	7.90E-05	9.13E-03
mitochondrial transmembrane transport (GO:1990542)	63	11	1.45	+	7.59	7.39E-07	2.64E-04
nucleoside triphosphate biosynthetic process (GO:0009142)	35	6	.81	+	7.45	2.85E-04	2.06E-02
nucleoside triphosphate metabolic process (GO:0009141)	38	6	.87	+	6.86	4.24E-04	2.90E-02
purine ribonucleotide biosynthetic process (GO:0009152)	77	11	1.77	+	6.21	4.28E-06	9.34E-04
pyruvate metabolic process (GO:0006090)	43	6	.99	+	6.07	7.64E-04	4.62E-02
purine nucleotide biosynthetic process (GO:0006164)	80	11	1.84	+	5.98	5.96E-06	1.17E-03
cell junction assembly (GO:0034329)	117	16	2.69	+	5.95	4.88E-08	2.74E-05
oxidative phosphorylation (GO:0006119)	91	12	2.09	+	5.73	3.33E-06	8.44E-04
ribonucleotide biosynthetic process (GO:0009260)	85	11	1.96	+	5.63	1.01E-05	1.72E-03
electron transport chain (GO:0022900)	93	12	2.14	+	5.61	4.08E-06	9.17E-04
ribose phosphate biosynthetic process (GO:0046390)	87	11	2.00	+	5.50	1.23E-05	1.93E-03
cellular respiration (GO:0045333)	127	16	2.92	+	5.48	1.36E-07	5.62E-05
ribosomal large subunit biogenesis (GO:0042273)	64	8	1.47	+	5.43	2.05E-04	1.68E-02
dorsal closure (GO:0007391)	105	13	2.42	+	5.38	2.46E-06	6.66E-04
respiratory electron transport chain (GO:0022904)	90	11	2.07	+	5.31	1.64E-05	2.43E-03
purine-containing compound biosynthetic process (GO:0072522)	90	11	2.07	+	5.31	1.64E-05	2.39E-03
generation of precursor metabolites and energy (GO:0006091)	197	24	4.53	+	5.30	1.75E-10	2.30E-07
ATP metabolic process (GO:0046034)	140	17	3.22	+	5.28	8.92E-08	4.12E-05
energy derivation by oxidation of organic compounds (GO:0015980)	149	18	3.43	+	5.25	3.98E-08	2.41E-05
embryonic development via the syncytial blastoderm (GO:0001700)	169	20	3.89	+	5.14	9.49E-09	6.78E-06
embryo development ending in birth or egg hatching (GO:0009792)	180	21	4.14	+	5.07	5.05E-09	3.97E-06
ATP synthesis coupled electron transport (GO:0042773)	84	9	1.93	+	4.66	2.41E-04	1.87E-02
morphogenesis of embryonic epithelium (GO:0016331)	122	13	2.81	+	4.63	1.10E-05	1.84E-03
cellular modified amino acid metabolic process (GO:0006575)	85	9	1.96	+	4.60	2.61E-04	1.95E-02
wound healing (GO:0042060)	86	9	1.98	+	4.55	2.83E-04	2.06E-02
nucleotide biosynthetic process (GO:0009165)	115	12	2.65	+	4.54	2.89E-05	3.92E-03
nucleoside phosphate biosynthetic process (GO:1901293)	117	12	2.69	+	4.46	3.38E-05	4.43E-03
mitochondrial transport (GO:0006839)	111	11	2.55	+	4.31	9.53E-05	9.73E-03
border follicle cell migration (GO:0007298)	94	9	2.16	+	4.16	5.16E-04	3.47E-02
mitochondrial translation (GO:0032543)	97	9	2.23	+	4.03	6.37E-04	4.04E-02
response to toxic substance (GO:0009636)	152	14	3.50	+	4.00	2.31E-05	3.25E-03
organic acid catabolic process (GO:0016054)	98	9	2.25	+	3.99	6.82E-04	4.29E-02
carboxylic acid catabolic process (GO:0046395)	98	9	2.25	+	3.99	6.82E-04	4.26E-02
purine ribonucleotide metabolic process (GO:0009150)	146	13	3.36	+	3.87	6.24E-05	7.43E-03
response to drug (GO:0042493)	192	17	4.42	+	3.85	5.06E-06	1.05E-03
purine nucleotide metabolic process (GO:0006163)	151	13	3.47	+	3.74	8.58E-05	9.11E-03
cell junction organization (GO:0034330)	245	21	5.64	+	3.73	6.34E-07	2.37E-04
mitochondrial gene expression (GO:0140053)	118	10	2.71	+	3.68	6.25E-04	4.00E-02
ribonucleotide metabolic process (GO:0009259)	155	13	3.57	+	3.65	1.10E-04	1.10E-02
small molecule catabolic process (GO:0044282)	145	12	3.34	+	3.60	2.25E-04	1.77E-02
carbohydrate metabolic process (GO:0005975)	244	20	5.61	+	3.56	2.24E-06	6.51E-04
ribose phosphate metabolic process (GO:0019693)	159	13	3.66	+	3.55	1.39E-04	1.26E-02
purine-containing compound metabolic process (GO:0072521)	173	14	3.98	+	3.52	8.57E-05	9.23E-03
oxidation-reduction process (GO:0055114)	573	46	13.18	+	3.49	6.86E-13	2.69E-09
organic anion transport (GO:0015711)	139	11	3.20	+	3.44	5.80E-04	3.80E-02
determination of adult lifespan (GO:0008340)	167	13	3.84	+	3.38	2.18E-04	1.75E-02
multicellular organism aging (GO:0010259)	170	13	3.91	+	3.32	2.57E-04	1.94E-02
sulfur compound metabolic process (GO:0006790)	158	12	3.63	+	3.30	4.66E-04	3.16E-02
aging (GO:0007568)	176	13	4.05	+	3.21	3.51E-04	2.47E-02
cation transmembrane transport (GO:0098655)	193	14	4.44	+	3.15	2.50E-04	1.91E-02
nucleotide metabolic process (GO:0009117)	195	14	4.49	+	3.12	2.76E-04	2.03E-02
embryonic morphogenesis (GO:0048598)	237	17	5.45	+	3.12	6.32E-05	7.41E-03
nucleoside phosphate metabolic process (GO:0006753)	199	14	4.58	+	3.06	3.35E-04	2.37E-02
cofactor metabolic process (GO:0051186)	210	14	4.83	+	2.90	5.55E-04	3.70E-02
nucleobase-containing small molecule metabolic process (GO:0055086)	258	17	5.93	+	2.86	1.66E-04	1.45E-02
organophosphate biosynthetic process (GO:0090407)	215	14	4.95	+	2.83	6.91E-04	4.28E-02
cell migration (GO:0016477)	267	17	6.14	+	2.77	2.44E-04	1.88E-02
ion transmembrane transport (GO:0034220)	284	18	6.53	+	2.76	1.70E-04	1.45E-02
actin filament-based process (GO:0030029)	268	16	6.16	+	2.60	7.15E-04	4.39E-02
carboxylic acid metabolic process (GO:0019752)	370	22	8.51	+	2.58	7.95E-05	9.06E-03
positive regulation of developmental process (GO:0051094)	291	17	6.69	+	2.54	6.19E-04	3.99E-02
embryo development (GO:0009790)	500	29	11.50	+	2.52	1.37E-05	2.07E-03
oxoacid metabolic process (GO:0043436)	384	22	8.83	+	2.49	1.32E-04	1.24E-02
organic acid metabolic process (GO:0006082)	386	22	8.88	+	2.48	2.23E-04	1.77E-02
epithelial cell development (GO:0002064)	337	19	7.75	+	2.45	7.30E-04	4.45E-02
tissue morphogenesis (GO:0048729)	609	34	14.01	+	2.43	3.55E-06	8.45E-04
transmembrane transport (GO:0055085)	618	34	14.22	+	2.39	4.63E-06	9.83E-04
phosphorylation (GO:0016310)	443	24	10.19	+	2.36	1.68E-04	1.45E-02
morphogenesis of an epithelium (GO:0002009)	591	32	13.59	+	2.35	1.21E-05	1.94E-03
epithelial cell differentiation (GO:0030855)	396	21	9.11	+	2.31	5.66E-04	3.74E-02
small molecule metabolic process (GO:0044281)	741	39	17.04	+	2.29	2.52E-06	6.62E-04
tissue development (GO:0009888)	1037	53	23.85	+	2.22	8.93E-08	3.90E-05
ion transport (GO:0006811)	499	25	11.48	+	2.18	4.08E-04	2.82E-02
epithelium development (GO:0060429)	948	45	21.81	+	2.06	6.15E-06	1.18E-03
locomotion (GO:0040011)	612	29	14.08	+	2.06	3.22E-04	2.30E-02
animal organ morphogenesis (GO:0009887)	729	34	16.77	+	2.03	1.31E-04	1.25E-02
animal organ development (GO:0048513)	1166	53	26.82	+	1.98	3.73E-06	8.62E-04
regulation of multicellular organismal process (GO:0051239)	771	35	17.74	+	1.97	1.91E-04	1.58E-02
regulation of developmental process (GO:0050793)	754	34	17.34	+	1.96	2.69E-04	1.99E-02
phosphorus metabolic process (GO:0006793)	895	40	20.59	+	1.94	8.27E-05	9.28E-03
phosphate-containing compound metabolic process (GO:0006796)	876	39	20.15	+	1.94	1.13E-04	1.13E-02
neurogenesis (GO:0022008)	902	40	20.75	+	1.93	9.18E-05	9.49E-03
generation of neurons (GO:0048699)	860	38	19.78	+	1.92	1.61E-04	1.42E-02
system development (GO:0048731)	1677	74	38.58	+	1.92	5.68E-08	2.98E-05
multicellular organism development (GO:0007275)	2287	100	52.61	+	1.90	9.95E-11	1.56E-07
cell development (GO:0048468)	1290	56	29.67	+	1.89	6.40E-06	1.20E-03
nervous system development (GO:0007399)	1063	46	24.45	+	1.88	4.88E-05	6.00E-03
anatomical structure morphogenesis (GO:0009653)	1470	63	33.81	+	1.86	2.36E-06	6.62E-04
response to stress (GO:0006950)	1122	48	25.81	+	1.86	4.69E-05	5.85E-03
cellular component biogenesis (GO:0044085)	1150	48	26.45	+	1.81	8.85E-05	9.28E-03
response to chemical (GO:0042221)	1107	46	25.46	+	1.81	1.58E-04	1.41E-02
anatomical structure development (GO:0048856)	2633	109	60.57	+	1.80	2.40E-10	2.70E-07
developmental process (GO:0032502)	2758	112	63.44	+	1.77	4.73E-10	4.65E-07
regulation of biological quality (GO:0065008)	1347	54	30.98	+	1.74	8.31E-05	9.21E-03
cellular developmental process (GO:0048869)	1664	66	38.28	+	1.72	1.26E-05	1.94E-03
cell differentiation (GO:0030154)	1622	64	37.31	+	1.72	2.21E-05	3.16E-03
establishment of localization (GO:0051234)	1727	68	39.73	+	1.71	1.16E-05	1.89E-03
localization (GO:0051179)	2182	85	50.19	+	1.69	8.69E-07	2.85E-04
transport (GO:0006810)	1669	65	38.39	+	1.69	2.80E-05	3.86E-03
response to stimulus (GO:0050896)	2536	95	58.33	+	1.63	8.35E-07	2.85E-04
cellular component organization or biogenesis (GO:0071840)	2754	101	63.35	+	1.59	8.71E-07	2.74E-04
cellular component organization (GO:0016043)	2608	94	59.99	+	1.57	6.48E-06	1.18E-03
multicellular organismal process (GO:0032501)	3459	122	79.57	+	1.53	2.09E-07	8.20E-05
metabolic process (GO:0008152)	4712	160	108.39	+	1.48	4.99E-09	4.36E-06
cellular process (GO:0009987)	6632	224	152.55	+	1.47	1.06E-15	8.31E-12
cellular metabolic process (GO:0044237)	3921	130	90.19	+	1.44	2.22E-06	6.71E-04
biological regulation (GO:0065007)	4351	136	100.08	+	1.36	3.12E-05	4.15E-03
biological_process (GO:0008150)	11180	300	257.17	+	1.17	7.44E-12	1.46E-08
Unclassified (UNCLASSIFIED)	2601	17	59.83	-	.28	7.44E-12	1.95E-08
